# Supplementary material for: Grape Lipidomics: An Extensive Profiling thorough UHPLC-MS/MS Method
Source: Metabolites. 2021 Nov 30;11(12):827. doi: 10.3390/metabo11120827 (PMC8706896; doi:10.3390/metabo11120827)
Supplement: Supplementary file 1 [file metabolites-11-00827-s001.zip]

Archive with 2 entries (2 files):
- Supplementary Material/Supplementary_Figures_20211117_R1.pptx
- Supplementary Material/Supplementary_Tables_20211117_R1.xlsx
