# Supplementary material for: Grape Lipidomics: An Extensive Profiling thorough UHPLC-MS/MS Method
Source: Metabolites. 2021 Nov 30;11(12):827. doi: 10.3390/metabo11120827 (PMC8706896; doi:10.3390/metabo11120827)
Supplement: Supplementary file 1 [file metabolites-11-00827-s001.zip › Supplementary Material/Supplementary_Tables_20211117_R1.xlsx]

## Sheet: Table S1
Table S1: The 8077 compounds included in the method with their internal standards (IS), ID, formula, molecular weight (MW), and MRM parameters, (declustering potential, DP; entrance potential, EP; collision energy, CE; collision cell exit potential, CXP).
Class	IS	ID	Formula	MW	Ionization mode	Q1	Q3	DP (volts)	EP (volts)	CE (volts)	CXP (volts)
PA	15:0-18:1(d7) PA	PA(14:0_14:0)	C31H61O8P	592.41	[M-H]-	591.4	227.2	-80	-6	-45	-20
PA	15:0-18:1(d7) PA	PA(14:0_14:1)	C31H59O8P	590.395	[M-H]-	589.4	225.2	-80	-6	-45	-20
PA	15:0-18:1(d7) PA	PA(14:0_14:2)	C31H57O8P	588.379	[M-H]-	587.4	223.2	-80	-6	-45	-20
PA	15:0-18:1(d7) PA	PA(14:0_14:3)	C31H55O8P	586.363	[M-H]-	585.4	221.2	-80	-6	-45	-20
PA	15:0-18:1(d7) PA	PA(14:0_14:4)	C31H53O8P	584.348	[M-H]-	583.4	219.2	-80	-6	-45	-20
PA	15:0-18:1(d7) PA	PA(14:0_14:5)	C31H51O8P	582.332	[M-H]-	581.4	217.2	-80	-6	-45	-20
PA	15:0-18:1(d7) PA	PA(14:0_14:6)	C31H49O8P	580.317	[M-H]-	579.4	215.2	-80	-6	-45	-20
PA	15:0-18:1(d7) PA	PA(16:0_16:0)	C35H69O8P	648.473	[M-H]-	647.4	255.2	-80	-6	-45	-20
PA	15:0-18:1(d7) PA	PA(16:0_16:1)	C35H67O8P	646.457	[M-H]-	645.4	253.2	-80	-6	-45	-20
PA	15:0-18:1(d7) PA	PA(16:0_16:2)	C35H65O8P	644.442	[M-H]-	643.4	251.2	-80	-6	-45	-20
PA	15:0-18:1(d7) PA	PA(16:0_16:3)	C35H63O8P	642.426	[M-H]-	641.4	249.2	-80	-6	-45	-20
PA	15:0-18:1(d7) PA	PA(16:0_16:4)	C35H61O8P	640.41	[M-H]-	639.4	247.2	-80	-6	-45	-20
PA	15:0-18:1(d7) PA	PA(16:0_16:5)	C35H59O8P	638.395	[M-H]-	637.4	245.2	-80	-6	-45	-20
PA	15:0-18:1(d7) PA	PA(16:0_16:6)	C35H57O8P	636.379	[M-H]-	635.4	243.2	-80	-6	-45	-20
PA	15:0-18:1(d7) PA	PA(18:0_18:0)	C39H77O8P	704.536	[M-H]-	703.6	283.3	-80	-6	-45	-20
PA	15:0-18:1(d7) PA	PA(18:0_18:1)	C39H75O8P	702.52	[M-H]-	701.6	281.3	-80	-6	-45	-20
PA	15:0-18:1(d7) PA	PA(18:0_18:2)	C39H73O8P	700.504	[M-H]-	699.6	279.3	-80	-6	-45	-20
PA	15:0-18:1(d7) PA	PA(18:0_18:3)	C39H71O8P	698.489	[M-H]-	697.6	277.3	-80	-6	-45	-20
PA	15:0-18:1(d7) PA	PA(18:0_18:4)	C39H69O8P	696.473	[M-H]-	695.6	275.3	-80	-6	-45	-20
PA	15:0-18:1(d7) PA	PA(18:0_18:5)	C39H67O8P	694.457	[M-H]-	693.6	273.3	-80	-6	-45	-20
PA	15:0-18:1(d7) PA	PA(18:0_18:6)	C39H65O8P	692.442	[M-H]-	691.6	271.3	-80	-6	-45	-20
PA	15:0-18:1(d7) PA	PA(20:0_20:0)	C43H85O8P	760.598	[M-H]-	759.6	311.3	-80	-6	-45	-20
PA	15:0-18:1(d7) PA	PA(20:0_20:1)	C43H83O8P	758.583	[M-H]-	757.6	309.3	-80	-6	-45	-20
PA	15:0-18:1(d7) PA	PA(20:0_20:2)	C43H81O8P	756.567	[M-H]-	755.6	307.3	-80	-6	-45	-20
PA	15:0-18:1(d7) PA	PA(20:0_20:3)	C43H79O8P	754.551	[M-H]-	753.6	305.3	-80	-6	-45	-20
PA	15:0-18:1(d7) PA	PA(20:0_20:4)	C43H77O8P	752.536	[M-H]-	751.6	303.3	-80	-6	-45	-20
PA	15:0-18:1(d7) PA	PA(20:0_20:5)	C43H75O8P	750.52	[M-H]-	749.6	301.3	-80	-6	-45	-20
PA	15:0-18:1(d7) PA	PA(20:0_20:6)	C43H73O8P	748.504	[M-H]-	747.6	299.3	-80	-6	-45	-20
PA	15:0-18:1(d7) PA	PA(22:0_22:0)	C47H93O8P	816.661	[M-H]-	815.6	339.3	-80	-6	-45	-20
PA	15:0-18:1(d7) PA	PA(22:0_22:1)	C47H91O8P	814.645	[M-H]-	813.6	337.3	-80	-6	-45	-20
PA	15:0-18:1(d7) PA	PA(22:0_22:2)	C47H89O8P	812.63	[M-H]-	811.6	335.3	-80	-6	-45	-20
PA	15:0-18:1(d7) PA	PA(22:0_22:3)	C47H87O8P	810.614	[M-H]-	809.6	333.3	-80	-6	-45	-20
PA	15:0-18:1(d7) PA	PA(22:0_22:4)	C47H85O8P	808.598	[M-H]-	807.6	331.3	-80	-6	-45	-20
PA	15:0-18:1(d7) PA	PA(22:0_22:5)	C47H83O8P	806.583	[M-H]-	805.6	329.3	-80	-6	-45	-20
PA	15:0-18:1(d7) PA	PA(22:0_22:6)	C47H81O8P	804.567	[M-H]-	803.6	327.3	-80	-6	-45	-20
PA	15:0-18:1(d7) PA	PA(14:0_16:0)	C33H65O8P	620.442	[M-H]-	619.4	255.2	-80	-6	-45	-20
PA	15:0-18:1(d7) PA	PA(14:0_16:1)	C33H63O8P	618.426	[M-H]-	617.4	253.2	-80	-6	-45	-20
PA	15:0-18:1(d7) PA	PA(14:0_16:2)	C33H61O8P	616.41	[M-H]-	615.4	251.2	-80	-6	-45	-20
PA	15:0-18:1(d7) PA	PA(14:0_16:3)	C33H59O8P	614.395	[M-H]-	613.4	249.2	-80	-6	-45	-20
PA	15:0-18:1(d7) PA	PA(14:0_16:4)	C33H57O8P	612.379	[M-H]-	611.4	247.2	-80	-6	-45	-20
PA	15:0-18:1(d7) PA	PA(14:0_16:5)	C33H55O8P	610.363	[M-H]-	609.4	245.2	-80	-6	-45	-20
PA	15:0-18:1(d7) PA	PA(14:0_16:6)	C33H53O8P	608.348	[M-H]-	607.4	243.2	-80	-6	-45	-20
PA	15:0-18:1(d7) PA	PA(14:0_18:0)	C35H69O8P	648.473	[M-H]-	647.5	283.3	-80	-6	-45	-20
PA	15:0-18:1(d7) PA	PA(14:0_18:1)	C35H67O8P	646.457	[M-H]-	645.5	281.3	-80	-6	-45	-20
PA	15:0-18:1(d7) PA	PA(14:0_18:2)	C35H65O8P	644.442	[M-H]-	643.5	279.3	-80	-6	-45	-20
PA	15:0-18:1(d7) PA	PA(14:0_18:3)	C35H63O8P	642.426	[M-H]-	641.5	277.3	-80	-6	-45	-20
PA	15:0-18:1(d7) PA	PA(14:0_18:4)	C35H61O8P	640.41	[M-H]-	639.5	275.3	-80	-6	-45	-20
PA	15:0-18:1(d7) PA	PA(14:0_18:5)	C35H59O8P	638.395	[M-H]-	637.5	273.3	-80	-6	-45	-20
PA	15:0-18:1(d7) PA	PA(14:0_18:6)	C35H57O8P	636.379	[M-H]-	635.5	271.3	-80	-6	-45	-20
PA	15:0-18:1(d7) PA	PA(14:0_20:0)	C37H73O8P	676.504	[M-H]-	675.5	311.3	-80	-6	-45	-20
PA	15:0-18:1(d7) PA	PA(14:0_20:1)	C37H71O8P	674.489	[M-H]-	673.5	309.3	-80	-6	-45	-20
PA	15:0-18:1(d7) PA	PA(14:0_20:2)	C37H69O8P	672.473	[M-H]-	671.5	307.3	-80	-6	-45	-20
PA	15:0-18:1(d7) PA	PA(14:0_20:3)	C37H67O8P	670.457	[M-H]-	669.5	305.3	-80	-6	-45	-20
PA	15:0-18:1(d7) PA	PA(14:0_20:4)	C37H65O8P	668.442	[M-H]-	667.5	303.3	-80	-6	-45	-20
PA	15:0-18:1(d7) PA	PA(14:0_20:5)	C37H63O8P	666.426	[M-H]-	665.5	301.3	-80	-6	-45	-20
PA	15:0-18:1(d7) PA	PA(14:0_20:6)	C37H61O8P	664.41	[M-H]-	663.5	299.3	-80	-6	-45	-20
PA	15:0-18:1(d7) PA	PA(14:0_22:0)	C39H77O8P	704.536	[M-H]-	703.5	339.3	-80	-6	-45	-20
PA	15:0-18:1(d7) PA	PA(14:0_22:1)	C39H75O8P	702.52	[M-H]-	701.5	337.3	-80	-6	-45	-20
PA	15:0-18:1(d7) PA	PA(14:0_22:2)	C39H73O8P	700.504	[M-H]-	699.5	335.3	-80	-6	-45	-20
PA	15:0-18:1(d7) PA	PA(14:0_22:3)	C39H71O8P	698.489	[M-H]-	697.5	333.3	-80	-6	-45	-20
PA	15:0-18:1(d7) PA	PA(14:0_22:4)	C39H69O8P	696.473	[M-H]-	695.5	331.3	-80	-6	-45	-20
PA	15:0-18:1(d7) PA	PA(14:0_22:5)	C39H67O8P	694.457	[M-H]-	693.5	329.3	-80	-6	-45	-20
PA	15:0-18:1(d7) PA	PA(14:0_22:6)	C39H65O8P	692.442	[M-H]-	691.5	327.3	-80	-6	-45	-20
PA	15:0-18:1(d7) PA	PA(16:0_18:0)	C37H73O8P	676.504	[M-H]-	675.5	283.3	-80	-6	-45	-20
PA	15:0-18:1(d7) PA	PA(16:0_18:1)	C37H71O8P	674.489	[M-H]-	673.5	281.3	-80	-6	-45	-20
PA	15:0-18:1(d7) PA	PA(16:0_18:2)	C37H69O8P	672.473	[M-H]-	671.5	279.3	-80	-6	-45	-20
PA	15:0-18:1(d7) PA	PA(16:0_18:3)	C37H67O8P	670.457	[M-H]-	669.5	277.3	-80	-6	-45	-20
PA	15:0-18:1(d7) PA	PA(16:0_18:4)	C37H65O8P	668.442	[M-H]-	667.5	275.3	-80	-6	-45	-20
PA	15:0-18:1(d7) PA	PA(16:0_18:5)	C37H63O8P	666.426	[M-H]-	665.5	273.3	-80	-6	-45	-20
PA	15:0-18:1(d7) PA	PA(16:0_18:6)	C37H61O8P	664.41	[M-H]-	663.5	271.3	-80	-6	-45	-20
PA	15:0-18:1(d7) PA	PA(16:0_20:0)	C39H77O8P	704.536	[M-H]-	703.5	311.3	-80	-6	-45	-20
PA	15:0-18:1(d7) PA	PA(16:0_20:1)	C39H75O8P	702.52	[M-H]-	701.5	309.3	-80	-6	-45	-20
PA	15:0-18:1(d7) PA	PA(16:0_20:2)	C39H73O8P	700.504	[M-H]-	699.5	307.3	-80	-6	-45	-20
PA	15:0-18:1(d7) PA	PA(16:0_20:3)	C39H71O8P	698.489	[M-H]-	697.5	305.3	-80	-6	-45	-20
PA	15:0-18:1(d7) PA	PA(16:0_20:4)	C39H69O8P	696.473	[M-H]-	695.5	303.3	-80	-6	-45	-20
PA	15:0-18:1(d7) PA	PA(16:0_20:5)	C39H67O8P	694.457	[M-H]-	693.5	301.3	-80	-6	-45	-20
PA	15:0-18:1(d7) PA	PA(16:0_20:6)	C39H65O8P	692.442	[M-H]-	691.5	299.3	-80	-6	-45	-20
PA	15:0-18:1(d7) PA	PA(16:0_22:0)	C41H81O8P	732.567	[M-H]-	731.5	339.3	-80	-6	-45	-20
PA	15:0-18:1(d7) PA	PA(16:0_22:1)	C41H79O8P	730.551	[M-H]-	729.5	337.3	-80	-6	-45	-20
PA	15:0-18:1(d7) PA	PA(16:0_22:2)	C41H77O8P	728.536	[M-H]-	727.5	335.3	-80	-6	-45	-20
PA	15:0-18:1(d7) PA	PA(16:0_22:3)	C41H75O8P	726.52	[M-H]-	725.5	333.3	-80	-6	-45	-20
PA	15:0-18:1(d7) PA	PA(16:0_22:4)	C41H73O8P	724.504	[M-H]-	723.5	331.3	-80	-6	-45	-20
PA	15:0-18:1(d7) PA	PA(16:0_22:5)	C41H71O8P	722.489	[M-H]-	721.5	329.3	-80	-6	-45	-20
PA	15:0-18:1(d7) PA	PA(16:0_22:6)	C41H69O8P	720.473	[M-H]-	719.5	327.3	-80	-6	-45	-20
PA	15:0-18:1(d7) PA	PA(18:0_20:0)	C41H81O8P	732.567	[M-H]-	731.6	311.3	-80	-6	-45	-20
PA	15:0-18:1(d7) PA	PA(18:0_20:1)	C41H79O8P	730.551	[M-H]-	729.6	309.3	-80	-6	-45	-20
PA	15:0-18:1(d7) PA	PA(18:0_20:2)	C41H77O8P	728.536	[M-H]-	727.6	307.3	-80	-6	-45	-20
PA	15:0-18:1(d7) PA	PA(18:0_20:3)	C41H75O8P	726.52	[M-H]-	725.6	305.3	-80	-6	-45	-20
PA	15:0-18:1(d7) PA	PA(18:0_20:4)	C41H73O8P	724.504	[M-H]-	723.6	303.3	-80	-6	-45	-20
PA	15:0-18:1(d7) PA	PA(18:0_20:5)	C41H71O8P	722.489	[M-H]-	721.6	301.3	-80	-6	-45	-20
PA	15:0-18:1(d7) PA	PA(18:0_20:6)	C41H69O8P	720.473	[M-H]-	719.6	299.3	-80	-6	-45	-20
PA	15:0-18:1(d7) PA	PA(18:0_22:0)	C43H85O8P	760.598	[M-H]-	759.6	339.3	-80	-6	-45	-20
PA	15:0-18:1(d7) PA	PA(18:0_22:1)	C43H83O8P	758.583	[M-H]-	757.6	337.3	-80	-6	-45	-20
PA	15:0-18:1(d7) PA	PA(18:0_22:2)	C43H81O8P	756.567	[M-H]-	755.6	335.3	-80	-6	-45	-20
PA	15:0-18:1(d7) PA	PA(18:0_22:3)	C43H79O8P	754.551	[M-H]-	753.6	333.3	-80	-6	-45	-20
PA	15:0-18:1(d7) PA	PA(18:0_22:4)	C43H77O8P	752.536	[M-H]-	751.6	331.3	-80	-6	-45	-20
PA	15:0-18:1(d7) PA	PA(18:0_22:5)	C43H75O8P	750.52	[M-H]-	749.6	329.3	-80	-6	-45	-20
PA	15:0-18:1(d7) PA	PA(18:0_22:6)	C43H73O8P	748.504	[M-H]-	747.6	327.3	-80	-6	-45	-20
PA	15:0-18:1(d7) PA	PA(20:0_22:0)	C45H89O8P	788.63	[M-H]-	787.6	339.3	-80	-6	-45	-20
PA	15:0-18:1(d7) PA	PA(20:0_22:1)	C45H87O8P	786.614	[M-H]-	785.6	337.3	-80	-6	-45	-20
PA	15:0-18:1(d7) PA	PA(20:0_22:2)	C45H85O8P	784.598	[M-H]-	783.6	335.3	-80	-6	-45	-20
PA	15:0-18:1(d7) PA	PA(20:0_22:3)	C45H83O8P	782.583	[M-H]-	781.6	333.3	-80	-6	-45	-20
PA	15:0-18:1(d7) PA	PA(20:0_22:4)	C45H81O8P	780.567	[M-H]-	779.6	331.3	-80	-6	-45	-20
PA	15:0-18:1(d7) PA	PA(20:0_22:5)	C45H79O8P	778.551	[M-H]-	777.6	329.3	-80	-6	-45	-20
PA	15:0-18:1(d7) PA	PA(20:0_22:6)	C45H77O8P	776.536	[M-H]-	775.6	327.3	-80	-6	-45	-20
PA	15:0-18:1(d7) PA	PA(14:1_14:1)	C31H57O8P	588.379	[M-H]-	587.4	225.2	-80	-6	-45	-20
PA	15:0-18:1(d7) PA	PA(14:1_14:2)	C31H55O8P	586.363	[M-H]-	585.4	223.2	-80	-6	-45	-20
PA	15:0-18:1(d7) PA	PA(14:1_14:3)	C31H53O8P	584.348	[M-H]-	583.4	221.2	-80	-6	-45	-20
PA	15:0-18:1(d7) PA	PA(14:1_14:4)	C31H51O8P	582.332	[M-H]-	581.4	219.2	-80	-6	-45	-20
PA	15:0-18:1(d7) PA	PA(14:1_14:5)	C31H49O8P	580.317	[M-H]-	579.4	217.2	-80	-6	-45	-20
PA	15:0-18:1(d7) PA	PA(14:1_14:6)	C31H47O8P	578.301	[M-H]-	577.4	215.2	-80	-6	-45	-20
PA	15:0-18:1(d7) PA	PA(16:1_16:1)	C35H65O8P	644.442	[M-H]-	643.4	253.2	-80	-6	-45	-20
PA	15:0-18:1(d7) PA	PA(16:1_16:2)	C35H63O8P	642.426	[M-H]-	641.4	251.2	-80	-6	-45	-20
PA	15:0-18:1(d7) PA	PA(16:1_16:3)	C35H61O8P	640.41	[M-H]-	639.4	249.2	-80	-6	-45	-20
PA	15:0-18:1(d7) PA	PA(16:1_16:4)	C35H59O8P	638.395	[M-H]-	637.4	247.2	-80	-6	-45	-20
PA	15:0-18:1(d7) PA	PA(16:1_16:5)	C35H57O8P	636.379	[M-H]-	635.4	245.2	-80	-6	-45	-20
PA	15:0-18:1(d7) PA	PA(16:1_16:6)	C35H55O8P	634.363	[M-H]-	633.4	243.2	-80	-6	-45	-20
PA	15:0-18:1(d7) PA	PA(18:1_18:1)	C39H73O8P	700.504	[M-H]-	699.6	281.3	-80	-6	-45	-20
PA	15:0-18:1(d7) PA	PA(18:1_18:2)	C39H71O8P	698.489	[M-H]-	697.6	279.3	-80	-6	-45	-20
PA	15:0-18:1(d7) PA	PA(18:1_18:3)	C39H69O8P	696.473	[M-H]-	695.6	277.3	-80	-6	-45	-20
PA	15:0-18:1(d7) PA	PA(18:1_18:4)	C39H67O8P	694.457	[M-H]-	693.6	275.3	-80	-6	-45	-20
PA	15:0-18:1(d7) PA	PA(18:1_18:5)	C39H65O8P	692.442	[M-H]-	691.6	273.3	-80	-6	-45	-20
PA	15:0-18:1(d7) PA	PA(18:1_18:6)	C39H63O8P	690.426	[M-H]-	689.6	271.3	-80	-6	-45	-20
PA	15:0-18:1(d7) PA	PA(20:1_20:1)	C43H81O8P	756.567	[M-H]-	755.6	309.3	-80	-6	-45	-20
PA	15:0-18:1(d7) PA	PA(20:1_20:2)	C43H79O8P	754.551	[M-H]-	753.6	307.3	-80	-6	-45	-20
PA	15:0-18:1(d7) PA	PA(20:1_20:3)	C43H77O8P	752.536	[M-H]-	751.6	305.3	-80	-6	-45	-20
PA	15:0-18:1(d7) PA	PA(20:1_20:4)	C43H75O8P	750.52	[M-H]-	749.6	303.3	-80	-6	-45	-20
PA	15:0-18:1(d7) PA	PA(20:1_20:5)	C43H73O8P	748.504	[M-H]-	747.6	301.3	-80	-6	-45	-20
PA	15:0-18:1(d7) PA	PA(20:1_20:6)	C43H71O8P	746.489	[M-H]-	745.6	299.3	-80	-6	-45	-20
PA	15:0-18:1(d7) PA	PA(22:1_22:1)	C47H89O8P	812.63	[M-H]-	811.6	337.3	-80	-6	-45	-20
PA	15:0-18:1(d7) PA	PA(22:1_22:2)	C47H87O8P	810.614	[M-H]-	809.6	335.3	-80	-6	-45	-20
PA	15:0-18:1(d7) PA	PA(22:1_22:3)	C47H85O8P	808.598	[M-H]-	807.6	333.3	-80	-6	-45	-20
PA	15:0-18:1(d7) PA	PA(22:1_22:4)	C47H83O8P	806.583	[M-H]-	805.6	331.3	-80	-6	-45	-20
PA	15:0-18:1(d7) PA	PA(22:1_22:5)	C47H81O8P	804.567	[M-H]-	803.6	329.3	-80	-6	-45	-20
PA	15:0-18:1(d7) PA	PA(22:1_22:6)	C47H79O8P	802.551	[M-H]-	801.6	327.3	-80	-6	-45	-20
PA	15:0-18:1(d7) PA	PA(14:1_16:0)	C33H63O8P	618.426	[M-H]-	617.4	255.2	-80	-6	-45	-20
PA	15:0-18:1(d7) PA	PA(14:1_16:1)	C33H61O8P	616.41	[M-H]-	615.4	253.2	-80	-6	-45	-20
PA	15:0-18:1(d7) PA	PA(14:1_16:2)	C33H59O8P	614.395	[M-H]-	613.4	251.2	-80	-6	-45	-20
PA	15:0-18:1(d7) PA	PA(14:1_16:3)	C33H57O8P	612.379	[M-H]-	611.4	249.2	-80	-6	-45	-20
PA	15:0-18:1(d7) PA	PA(14:1_16:4)	C33H55O8P	610.363	[M-H]-	609.4	247.2	-80	-6	-45	-20
PA	15:0-18:1(d7) PA	PA(14:1_16:5)	C33H53O8P	608.348	[M-H]-	607.4	245.2	-80	-6	-45	-20
PA	15:0-18:1(d7) PA	PA(14:1_16:6)	C33H51O8P	606.332	[M-H]-	605.4	243.2	-80	-6	-45	-20
PA	15:0-18:1(d7) PA	PA(14:1_18:0)	C35H67O8P	646.457	[M-H]-	645.5	283.3	-80	-6	-45	-20
PA	15:0-18:1(d7) PA	PA(14:1_18:1)	C35H65O8P	644.442	[M-H]-	643.5	281.3	-80	-6	-45	-20
PA	15:0-18:1(d7) PA	PA(14:1_18:2)	C35H63O8P	642.426	[M-H]-	641.5	279.3	-80	-6	-45	-20
PA	15:0-18:1(d7) PA	PA(14:1_18:3)	C35H61O8P	640.41	[M-H]-	639.5	277.3	-80	-6	-45	-20
PA	15:0-18:1(d7) PA	PA(14:1_18:4)	C35H59O8P	638.395	[M-H]-	637.5	275.3	-80	-6	-45	-20
PA	15:0-18:1(d7) PA	PA(14:1_18:5)	C35H57O8P	636.379	[M-H]-	635.5	273.3	-80	-6	-45	-20
PA	15:0-18:1(d7) PA	PA(14:1_18:6)	C35H55O8P	634.363	[M-H]-	633.5	271.3	-80	-6	-45	-20
PA	15:0-18:1(d7) PA	PA(14:1_20:0)	C37H71O8P	674.489	[M-H]-	673.5	311.3	-80	-6	-45	-20
PA	15:0-18:1(d7) PA	PA(14:1_20:1)	C37H69O8P	672.473	[M-H]-	671.5	309.3	-80	-6	-45	-20
PA	15:0-18:1(d7) PA	PA(14:1_20:2)	C37H67O8P	670.457	[M-H]-	669.5	307.3	-80	-6	-45	-20
PA	15:0-18:1(d7) PA	PA(14:1_20:3)	C37H65O8P	668.442	[M-H]-	667.5	305.3	-80	-6	-45	-20
PA	15:0-18:1(d7) PA	PA(14:1_20:4)	C37H63O8P	666.426	[M-H]-	665.5	303.3	-80	-6	-45	-20
PA	15:0-18:1(d7) PA	PA(14:1_20:5)	C37H61O8P	664.41	[M-H]-	663.5	301.3	-80	-6	-45	-20
PA	15:0-18:1(d7) PA	PA(14:1_20:6)	C37H59O8P	662.395	[M-H]-	661.5	299.3	-80	-6	-45	-20
PA	15:0-18:1(d7) PA	PA(14:1_22:0)	C39H75O8P	702.52	[M-H]-	701.5	339.3	-80	-6	-45	-20
PA	15:0-18:1(d7) PA	PA(14:1_22:1)	C39H73O8P	700.504	[M-H]-	699.5	337.3	-80	-6	-45	-20
PA	15:0-18:1(d7) PA	PA(14:1_22:2)	C39H71O8P	698.489	[M-H]-	697.5	335.3	-80	-6	-45	-20
PA	15:0-18:1(d7) PA	PA(14:1_22:3)	C39H69O8P	696.473	[M-H]-	695.5	333.3	-80	-6	-45	-20
PA	15:0-18:1(d7) PA	PA(14:1_22:4)	C39H67O8P	694.457	[M-H]-	693.5	331.3	-80	-6	-45	-20
PA	15:0-18:1(d7) PA	PA(14:1_22:5)	C39H65O8P	692.442	[M-H]-	691.5	329.3	-80	-6	-45	-20
PA	15:0-18:1(d7) PA	PA(14:1_22:6)	C39H63O8P	690.426	[M-H]-	689.5	327.3	-80	-6	-45	-20
PA	15:0-18:1(d7) PA	PA(16:1_18:0)	C37H71O8P	674.489	[M-H]-	673.5	283.3	-80	-6	-45	-20
PA	15:0-18:1(d7) PA	PA(16:1_18:1)	C37H69O8P	672.473	[M-H]-	671.5	281.3	-80	-6	-45	-20
PA	15:0-18:1(d7) PA	PA(16:1_18:2)	C37H67O8P	670.457	[M-H]-	669.5	279.3	-80	-6	-45	-20
PA	15:0-18:1(d7) PA	PA(16:1_18:3)	C37H65O8P	668.442	[M-H]-	667.5	277.3	-80	-6	-45	-20
PA	15:0-18:1(d7) PA	PA(16:1_18:4)	C37H63O8P	666.426	[M-H]-	665.5	275.3	-80	-6	-45	-20
PA	15:0-18:1(d7) PA	PA(16:1_18:5)	C37H61O8P	664.41	[M-H]-	663.5	273.3	-80	-6	-45	-20
PA	15:0-18:1(d7) PA	PA(16:1_18:6)	C37H59O8P	662.395	[M-H]-	661.5	271.3	-80	-6	-45	-20
PA	15:0-18:1(d7) PA	PA(16:1_20:0)	C39H75O8P	702.52	[M-H]-	701.5	311.3	-80	-6	-45	-20
PA	15:0-18:1(d7) PA	PA(16:1_20:1)	C39H73O8P	700.504	[M-H]-	699.5	309.3	-80	-6	-45	-20
PA	15:0-18:1(d7) PA	PA(16:1_20:2)	C39H71O8P	698.489	[M-H]-	697.5	307.3	-80	-6	-45	-20
PA	15:0-18:1(d7) PA	PA(16:1_20:3)	C39H69O8P	696.473	[M-H]-	695.5	305.3	-80	-6	-45	-20
PA	15:0-18:1(d7) PA	PA(16:1_20:4)	C39H67O8P	694.457	[M-H]-	693.5	303.3	-80	-6	-45	-20
PA	15:0-18:1(d7) PA	PA(16:1_20:5)	C39H65O8P	692.442	[M-H]-	691.5	301.3	-80	-6	-45	-20
PA	15:0-18:1(d7) PA	PA(16:1_20:6)	C39H63O8P	690.426	[M-H]-	689.5	299.3	-80	-6	-45	-20
PA	15:0-18:1(d7) PA	PA(16:1_22:0)	C41H79O8P	730.551	[M-H]-	729.5	339.3	-80	-6	-45	-20
PA	15:0-18:1(d7) PA	PA(16:1_22:1)	C41H77O8P	728.536	[M-H]-	727.5	337.3	-80	-6	-45	-20
PA	15:0-18:1(d7) PA	PA(16:1_22:2)	C41H75O8P	726.52	[M-H]-	725.5	335.3	-80	-6	-45	-20
PA	15:0-18:1(d7) PA	PA(16:1_22:3)	C41H73O8P	724.504	[M-H]-	723.5	333.3	-80	-6	-45	-20
PA	15:0-18:1(d7) PA	PA(16:1_22:4)	C41H71O8P	722.489	[M-H]-	721.5	331.3	-80	-6	-45	-20
PA	15:0-18:1(d7) PA	PA(16:1_22:5)	C41H69O8P	720.473	[M-H]-	719.5	329.3	-80	-6	-45	-20
PA	15:0-18:1(d7) PA	PA(16:1_22:6)	C41H67O8P	718.457	[M-H]-	717.5	327.3	-80	-6	-45	-20
PA	15:0-18:1(d7) PA	PA(18:1_20:0)	C41H79O8P	730.551	[M-H]-	729.6	311.3	-80	-6	-45	-20
PA	15:0-18:1(d7) PA	PA(18:1_20:1)	C41H77O8P	728.536	[M-H]-	727.6	309.3	-80	-6	-45	-20
PA	15:0-18:1(d7) PA	PA(18:1_20:2)	C41H75O8P	726.52	[M-H]-	725.6	307.3	-80	-6	-45	-20
PA	15:0-18:1(d7) PA	PA(18:1_20:3)	C41H73O8P	724.504	[M-H]-	723.6	305.3	-80	-6	-45	-20
PA	15:0-18:1(d7) PA	PA(18:1_20:4)	C41H71O8P	722.489	[M-H]-	721.6	303.3	-80	-6	-45	-20
PA	15:0-18:1(d7) PA	PA(18:1_20:5)	C41H69O8P	720.473	[M-H]-	719.6	301.3	-80	-6	-45	-20
PA	15:0-18:1(d7) PA	PA(18:1_20:6)	C41H67O8P	718.457	[M-H]-	717.6	299.3	-80	-6	-45	-20
PA	15:0-18:1(d7) PA	PA(18:1_22:0)	C43H83O8P	758.583	[M-H]-	757.6	339.3	-80	-6	-45	-20
PA	15:0-18:1(d7) PA	PA(18:1_22:1)	C43H81O8P	756.567	[M-H]-	755.6	337.3	-80	-6	-45	-20
PA	15:0-18:1(d7) PA	PA(18:1_22:2)	C43H79O8P	754.551	[M-H]-	753.6	335.3	-80	-6	-45	-20
PA	15:0-18:1(d7) PA	PA(18:1_22:3)	C43H77O8P	752.536	[M-H]-	751.6	333.3	-80	-6	-45	-20
PA	15:0-18:1(d7) PA	PA(18:1_22:4)	C43H75O8P	750.52	[M-H]-	749.6	331.3	-80	-6	-45	-20
PA	15:0-18:1(d7) PA	PA(18:1_22:5)	C43H73O8P	748.504	[M-H]-	747.6	329.3	-80	-6	-45	-20
PA	15:0-18:1(d7) PA	PA(18:1_22:6)	C43H71O8P	746.489	[M-H]-	745.6	327.3	-80	-6	-45	-20
PA	15:0-18:1(d7) PA	PA(20:1_22:0)	C45H87O8P	786.614	[M-H]-	785.6	339.3	-80	-6	-45	-20
PA	15:0-18:1(d7) PA	PA(20:1_22:1)	C45H85O8P	784.598	[M-H]-	783.6	337.3	-80	-6	-45	-20
PA	15:0-18:1(d7) PA	PA(20:1_22:2)	C45H83O8P	782.583	[M-H]-	781.6	335.3	-80	-6	-45	-20
PA	15:0-18:1(d7) PA	PA(20:1_22:3)	C45H81O8P	780.567	[M-H]-	779.6	333.3	-80	-6	-45	-20
PA	15:0-18:1(d7) PA	PA(20:1_22:4)	C45H79O8P	778.551	[M-H]-	777.6	331.3	-80	-6	-45	-20
PA	15:0-18:1(d7) PA	PA(20:1_22:5)	C45H77O8P	776.536	[M-H]-	775.6	329.3	-80	-6	-45	-20
PA	15:0-18:1(d7) PA	PA(20:1_22:6)	C45H75O8P	774.52	[M-H]-	773.6	327.3	-80	-6	-45	-20
PA	15:0-18:1(d7) PA	PA(14:2_14:2)	C31H53O8P	584.348	[M-H]-	583.4	223.2	-80	-6	-45	-20
PA	15:0-18:1(d7) PA	PA(14:2_14:3)	C31H51O8P	582.332	[M-H]-	581.4	221.2	-80	-6	-45	-20
PA	15:0-18:1(d7) PA	PA(14:2_14:4)	C31H49O8P	580.317	[M-H]-	579.4	219.2	-80	-6	-45	-20
PA	15:0-18:1(d7) PA	PA(14:2_14:5)	C31H47O8P	578.301	[M-H]-	577.4	217.2	-80	-6	-45	-20
PA	15:0-18:1(d7) PA	PA(14:2_14:6)	C31H45O8P	576.285	[M-H]-	575.4	215.2	-80	-6	-45	-20
PA	15:0-18:1(d7) PA	PA(16:2_16:2)	C35H61O8P	640.41	[M-H]-	639.4	251.2	-80	-6	-45	-20
PA	15:0-18:1(d7) PA	PA(16:2_16:3)	C35H59O8P	638.395	[M-H]-	637.4	249.2	-80	-6	-45	-20
PA	15:0-18:1(d7) PA	PA(16:2_16:4)	C35H57O8P	636.379	[M-H]-	635.4	247.2	-80	-6	-45	-20
PA	15:0-18:1(d7) PA	PA(16:2_16:5)	C35H55O8P	634.363	[M-H]-	633.4	245.2	-80	-6	-45	-20
PA	15:0-18:1(d7) PA	PA(16:2_16:6)	C35H53O8P	632.348	[M-H]-	631.4	243.2	-80	-6	-45	-20
PA	15:0-18:1(d7) PA	PA(18:2_18:2)	C39H69O8P	696.473	[M-H]-	695.6	279.3	-80	-6	-45	-20
PA	15:0-18:1(d7) PA	PA(18:2_18:3)	C39H67O8P	694.457	[M-H]-	693.6	277.3	-80	-6	-45	-20
PA	15:0-18:1(d7) PA	PA(18:2_18:4)	C39H65O8P	692.442	[M-H]-	691.6	275.3	-80	-6	-45	-20
PA	15:0-18:1(d7) PA	PA(18:2_18:5)	C39H63O8P	690.426	[M-H]-	689.6	273.3	-80	-6	-45	-20
PA	15:0-18:1(d7) PA	PA(18:2_18:6)	C39H61O8P	688.41	[M-H]-	687.6	271.3	-80	-6	-45	-20
PA	15:0-18:1(d7) PA	PA(20:2_20:2)	C43H77O8P	752.536	[M-H]-	751.6	307.3	-80	-6	-45	-20
PA	15:0-18:1(d7) PA	PA(20:2_20:3)	C43H75O8P	750.52	[M-H]-	749.6	305.3	-80	-6	-45	-20
PA	15:0-18:1(d7) PA	PA(20:2_20:4)	C43H73O8P	748.504	[M-H]-	747.6	303.3	-80	-6	-45	-20
PA	15:0-18:1(d7) PA	PA(20:2_20:5)	C43H71O8P	746.489	[M-H]-	745.6	301.3	-80	-6	-45	-20
PA	15:0-18:1(d7) PA	PA(20:2_20:6)	C43H69O8P	744.473	[M-H]-	743.6	299.3	-80	-6	-45	-20
PA	15:0-18:1(d7) PA	PA(22:2_22:2)	C47H85O8P	808.598	[M-H]-	807.6	335.3	-80	-6	-45	-20
PA	15:0-18:1(d7) PA	PA(22:2_22:3)	C47H83O8P	806.583	[M-H]-	805.6	333.3	-80	-6	-45	-20
PA	15:0-18:1(d7) PA	PA(22:2_22:4)	C47H81O8P	804.567	[M-H]-	803.6	331.3	-80	-6	-45	-20
PA	15:0-18:1(d7) PA	PA(22:2_22:5)	C47H79O8P	802.551	[M-H]-	801.6	329.3	-80	-6	-45	-20
PA	15:0-18:1(d7) PA	PA(22:2_22:6)	C47H77O8P	800.536	[M-H]-	799.6	327.3	-80	-6	-45	-20
PA	15:0-18:1(d7) PA	PA(14:2_16:0)	C33H61O8P	616.41	[M-H]-	615.4	255.2	-80	-6	-45	-20
PA	15:0-18:1(d7) PA	PA(14:2_16:1)	C33H59O8P	614.395	[M-H]-	613.4	253.2	-80	-6	-45	-20
PA	15:0-18:1(d7) PA	PA(14:2_16:2)	C33H57O8P	612.379	[M-H]-	611.4	251.2	-80	-6	-45	-20
PA	15:0-18:1(d7) PA	PA(14:2_16:3)	C33H55O8P	610.363	[M-H]-	609.4	249.2	-80	-6	-45	-20
PA	15:0-18:1(d7) PA	PA(14:2_16:4)	C33H53O8P	608.348	[M-H]-	607.4	247.2	-80	-6	-45	-20
PA	15:0-18:1(d7) PA	PA(14:2_16:5)	C33H51O8P	606.332	[M-H]-	605.4	245.2	-80	-6	-45	-20
PA	15:0-18:1(d7) PA	PA(14:2_16:6)	C33H49O8P	604.317	[M-H]-	603.4	243.2	-80	-6	-45	-20
PA	15:0-18:1(d7) PA	PA(14:2_18:0)	C35H65O8P	644.442	[M-H]-	643.5	283.3	-80	-6	-45	-20
PA	15:0-18:1(d7) PA	PA(14:2_18:1)	C35H63O8P	642.426	[M-H]-	641.5	281.3	-80	-6	-45	-20
PA	15:0-18:1(d7) PA	PA(14:2_18:2)	C35H61O8P	640.41	[M-H]-	639.5	279.3	-80	-6	-45	-20
PA	15:0-18:1(d7) PA	PA(14:2_18:3)	C35H59O8P	638.395	[M-H]-	637.5	277.3	-80	-6	-45	-20
PA	15:0-18:1(d7) PA	PA(14:2_18:4)	C35H57O8P	636.379	[M-H]-	635.5	275.3	-80	-6	-45	-20
PA	15:0-18:1(d7) PA	PA(14:2_18:5)	C35H55O8P	634.363	[M-H]-	633.5	273.3	-80	-6	-45	-20
PA	15:0-18:1(d7) PA	PA(14:2_18:6)	C35H53O8P	632.348	[M-H]-	631.5	271.3	-80	-6	-45	-20
PA	15:0-18:1(d7) PA	PA(14:2_20:0)	C37H69O8P	672.473	[M-H]-	671.5	311.3	-80	-6	-45	-20
PA	15:0-18:1(d7) PA	PA(14:2_20:1)	C37H67O8P	670.457	[M-H]-	669.5	309.3	-80	-6	-45	-20
PA	15:0-18:1(d7) PA	PA(14:2_20:2)	C37H65O8P	668.442	[M-H]-	667.5	307.3	-80	-6	-45	-20
PA	15:0-18:1(d7) PA	PA(14:2_20:3)	C37H63O8P	666.426	[M-H]-	665.5	305.3	-80	-6	-45	-20
PA	15:0-18:1(d7) PA	PA(14:2_20:4)	C37H61O8P	664.41	[M-H]-	663.5	303.3	-80	-6	-45	-20
PA	15:0-18:1(d7) PA	PA(14:2_20:5)	C37H59O8P	662.395	[M-H]-	661.5	301.3	-80	-6	-45	-20
PA	15:0-18:1(d7) PA	PA(14:2_20:6)	C37H57O8P	660.379	[M-H]-	659.5	299.3	-80	-6	-45	-20
PA	15:0-18:1(d7) PA	PA(14:2_22:0)	C39H73O8P	700.504	[M-H]-	699.5	339.3	-80	-6	-45	-20
PA	15:0-18:1(d7) PA	PA(14:2_22:1)	C39H71O8P	698.489	[M-H]-	697.5	337.3	-80	-6	-45	-20
PA	15:0-18:1(d7) PA	PA(14:2_22:2)	C39H69O8P	696.473	[M-H]-	695.5	335.3	-80	-6	-45	-20
PA	15:0-18:1(d7) PA	PA(14:2_22:3)	C39H67O8P	694.457	[M-H]-	693.5	333.3	-80	-6	-45	-20
PA	15:0-18:1(d7) PA	PA(14:2_22:4)	C39H65O8P	692.442	[M-H]-	691.5	331.3	-80	-6	-45	-20
PA	15:0-18:1(d7) PA	PA(14:2_22:5)	C39H63O8P	690.426	[M-H]-	689.5	329.3	-80	-6	-45	-20
PA	15:0-18:1(d7) PA	PA(14:2_22:6)	C39H61O8P	688.41	[M-H]-	687.5	327.3	-80	-6	-45	-20
PA	15:0-18:1(d7) PA	PA(16:2_18:0)	C37H69O8P	672.473	[M-H]-	671.5	283.3	-80	-6	-45	-20
PA	15:0-18:1(d7) PA	PA(16:2_18:1)	C37H67O8P	670.457	[M-H]-	669.5	281.3	-80	-6	-45	-20
PA	15:0-18:1(d7) PA	PA(16:2_18:2)	C37H65O8P	668.442	[M-H]-	667.5	279.3	-80	-6	-45	-20
PA	15:0-18:1(d7) PA	PA(16:2_18:3)	C37H63O8P	666.426	[M-H]-	665.5	277.3	-80	-6	-45	-20
PA	15:0-18:1(d7) PA	PA(16:2_18:4)	C37H61O8P	664.41	[M-H]-	663.5	275.3	-80	-6	-45	-20
PA	15:0-18:1(d7) PA	PA(16:2_18:5)	C37H59O8P	662.395	[M-H]-	661.5	273.3	-80	-6	-45	-20
PA	15:0-18:1(d7) PA	PA(16:2_18:6)	C37H57O8P	660.379	[M-H]-	659.5	271.3	-80	-6	-45	-20
PA	15:0-18:1(d7) PA	PA(16:2_20:0)	C39H73O8P	700.504	[M-H]-	699.5	311.3	-80	-6	-45	-20
PA	15:0-18:1(d7) PA	PA(16:2_20:1)	C39H71O8P	698.489	[M-H]-	697.5	309.3	-80	-6	-45	-20
PA	15:0-18:1(d7) PA	PA(16:2_20:2)	C39H69O8P	696.473	[M-H]-	695.5	307.3	-80	-6	-45	-20
PA	15:0-18:1(d7) PA	PA(16:2_20:3)	C39H67O8P	694.457	[M-H]-	693.5	305.3	-80	-6	-45	-20
PA	15:0-18:1(d7) PA	PA(16:2_20:4)	C39H65O8P	692.442	[M-H]-	691.5	303.3	-80	-6	-45	-20
PA	15:0-18:1(d7) PA	PA(16:2_20:5)	C39H63O8P	690.426	[M-H]-	689.5	301.3	-80	-6	-45	-20
PA	15:0-18:1(d7) PA	PA(16:2_20:6)	C39H61O8P	688.41	[M-H]-	687.5	299.3	-80	-6	-45	-20
PA	15:0-18:1(d7) PA	PA(16:2_22:0)	C41H77O8P	728.536	[M-H]-	727.5	339.3	-80	-6	-45	-20
PA	15:0-18:1(d7) PA	PA(16:2_22:1)	C41H75O8P	726.52	[M-H]-	725.5	337.3	-80	-6	-45	-20
PA	15:0-18:1(d7) PA	PA(16:2_22:2)	C41H73O8P	724.504	[M-H]-	723.5	335.3	-80	-6	-45	-20
PA	15:0-18:1(d7) PA	PA(16:2_22:3)	C41H71O8P	722.489	[M-H]-	721.5	333.3	-80	-6	-45	-20
PA	15:0-18:1(d7) PA	PA(16:2_22:4)	C41H69O8P	720.473	[M-H]-	719.5	331.3	-80	-6	-45	-20
PA	15:0-18:1(d7) PA	PA(16:2_22:5)	C41H67O8P	718.457	[M-H]-	717.5	329.3	-80	-6	-45	-20
PA	15:0-18:1(d7) PA	PA(16:2_22:6)	C41H65O8P	716.442	[M-H]-	715.5	327.3	-80	-6	-45	-20
PA	15:0-18:1(d7) PA	PA(18:2_20:0)	C41H77O8P	728.536	[M-H]-	727.6	311.3	-80	-6	-45	-20
PA	15:0-18:1(d7) PA	PA(18:2_20:1)	C41H75O8P	726.52	[M-H]-	725.6	309.3	-80	-6	-45	-20
PA	15:0-18:1(d7) PA	PA(18:2_20:2)	C41H73O8P	724.504	[M-H]-	723.6	307.3	-80	-6	-45	-20
PA	15:0-18:1(d7) PA	PA(18:2_20:3)	C41H71O8P	722.489	[M-H]-	721.6	305.3	-80	-6	-45	-20
PA	15:0-18:1(d7) PA	PA(18:2_20:4)	C41H69O8P	720.473	[M-H]-	719.6	303.3	-80	-6	-45	-20
PA	15:0-18:1(d7) PA	PA(18:2_20:5)	C41H67O8P	718.457	[M-H]-	717.6	301.3	-80	-6	-45	-20
PA	15:0-18:1(d7) PA	PA(18:2_20:6)	C41H65O8P	716.442	[M-H]-	715.6	299.3	-80	-6	-45	-20
PA	15:0-18:1(d7) PA	PA(18:2_22:0)	C43H81O8P	756.567	[M-H]-	755.6	339.3	-80	-6	-45	-20
PA	15:0-18:1(d7) PA	PA(18:2_22:1)	C43H79O8P	754.551	[M-H]-	753.6	337.3	-80	-6	-45	-20
PA	15:0-18:1(d7) PA	PA(18:2_22:2)	C43H77O8P	752.536	[M-H]-	751.6	335.3	-80	-6	-45	-20
PA	15:0-18:1(d7) PA	PA(18:2_22:3)	C43H75O8P	750.52	[M-H]-	749.6	333.3	-80	-6	-45	-20
PA	15:0-18:1(d7) PA	PA(18:2_22:4)	C43H73O8P	748.504	[M-H]-	747.6	331.3	-80	-6	-45	-20
PA	15:0-18:1(d7) PA	PA(18:2_22:5)	C43H71O8P	746.489	[M-H]-	745.6	329.3	-80	-6	-45	-20
PA	15:0-18:1(d7) PA	PA(18:2_22:6)	C43H69O8P	744.473	[M-H]-	743.6	327.3	-80	-6	-45	-20
PA	15:0-18:1(d7) PA	PA(20:2_22:0)	C45H85O8P	784.598	[M-H]-	783.6	339.3	-80	-6	-45	-20
PA	15:0-18:1(d7) PA	PA(20:2_22:1)	C45H83O8P	782.583	[M-H]-	781.6	337.3	-80	-6	-45	-20
PA	15:0-18:1(d7) PA	PA(20:2_22:2)	C45H81O8P	780.567	[M-H]-	779.6	335.3	-80	-6	-45	-20
PA	15:0-18:1(d7) PA	PA(20:2_22:3)	C45H79O8P	778.551	[M-H]-	777.6	333.3	-80	-6	-45	-20
PA	15:0-18:1(d7) PA	PA(20:2_22:4)	C45H77O8P	776.536	[M-H]-	775.6	331.3	-80	-6	-45	-20
PA	15:0-18:1(d7) PA	PA(20:2_22:5)	C45H75O8P	774.52	[M-H]-	773.6	329.3	-80	-6	-45	-20
PA	15:0-18:1(d7) PA	PA(20:2_22:6)	C45H73O8P	772.504	[M-H]-	771.6	327.3	-80	-6	-45	-20
PA	15:0-18:1(d7) PA	PA(14:3_14:3)	C31H49O8P	580.317	[M-H]-	579.4	221.2	-80	-6	-45	-20
PA	15:0-18:1(d7) PA	PA(14:3_14:4)	C31H47O8P	578.301	[M-H]-	577.4	219.2	-80	-6	-45	-20
PA	15:0-18:1(d7) PA	PA(14:3_14:5)	C31H45O8P	576.285	[M-H]-	575.4	217.2	-80	-6	-45	-20
PA	15:0-18:1(d7) PA	PA(14:3_14:6)	C31H43O8P	574.27	[M-H]-	573.4	215.2	-80	-6	-45	-20
PA	15:0-18:1(d7) PA	PA(16:3_16:3)	C35H57O8P	636.379	[M-H]-	635.4	249.2	-80	-6	-45	-20
PA	15:0-18:1(d7) PA	PA(16:3_16:4)	C35H55O8P	634.363	[M-H]-	633.4	247.2	-80	-6	-45	-20
PA	15:0-18:1(d7) PA	PA(16:3_16:5)	C35H53O8P	632.348	[M-H]-	631.4	245.2	-80	-6	-45	-20
PA	15:0-18:1(d7) PA	PA(16:3_16:6)	C35H51O8P	630.332	[M-H]-	629.4	243.2	-80	-6	-45	-20
PA	15:0-18:1(d7) PA	PA(18:3_18:3)	C39H65O8P	692.442	[M-H]-	691.6	277.3	-80	-6	-45	-20
PA	15:0-18:1(d7) PA	PA(18:3_18:4)	C39H63O8P	690.426	[M-H]-	689.6	275.3	-80	-6	-45	-20
PA	15:0-18:1(d7) PA	PA(18:3_18:5)	C39H61O8P	688.41	[M-H]-	687.6	273.3	-80	-6	-45	-20
PA	15:0-18:1(d7) PA	PA(18:3_18:6)	C39H59O8P	686.395	[M-H]-	685.6	271.3	-80	-6	-45	-20
PA	15:0-18:1(d7) PA	PA(20:3_20:3)	C43H73O8P	748.504	[M-H]-	747.6	305.3	-80	-6	-45	-20
PA	15:0-18:1(d7) PA	PA(20:3_20:4)	C43H71O8P	746.489	[M-H]-	745.6	303.3	-80	-6	-45	-20
PA	15:0-18:1(d7) PA	PA(20:3_20:5)	C43H69O8P	744.473	[M-H]-	743.6	301.3	-80	-6	-45	-20
PA	15:0-18:1(d7) PA	PA(20:3_20:6)	C43H67O8P	742.457	[M-H]-	741.6	299.3	-80	-6	-45	-20
PA	15:0-18:1(d7) PA	PA(22:3_22:3)	C47H81O8P	804.567	[M-H]-	803.6	333.3	-80	-6	-45	-20
PA	15:0-18:1(d7) PA	PA(22:3_22:4)	C47H79O8P	802.551	[M-H]-	801.6	331.3	-80	-6	-45	-20
PA	15:0-18:1(d7) PA	PA(22:3_22:5)	C47H77O8P	800.536	[M-H]-	799.6	329.3	-80	-6	-45	-20
PA	15:0-18:1(d7) PA	PA(22:3_22:6)	C47H75O8P	798.52	[M-H]-	797.6	327.3	-80	-6	-45	-20
PA	15:0-18:1(d7) PA	PA(14:3_16:0)	C33H59O8P	614.395	[M-H]-	613.4	255.2	-80	-6	-45	-20
PA	15:0-18:1(d7) PA	PA(14:3_16:1)	C33H57O8P	612.379	[M-H]-	611.4	253.2	-80	-6	-45	-20
PA	15:0-18:1(d7) PA	PA(14:3_16:2)	C33H55O8P	610.363	[M-H]-	609.4	251.2	-80	-6	-45	-20
PA	15:0-18:1(d7) PA	PA(14:3_16:3)	C33H53O8P	608.348	[M-H]-	607.4	249.2	-80	-6	-45	-20
PA	15:0-18:1(d7) PA	PA(14:3_16:4)	C33H51O8P	606.332	[M-H]-	605.4	247.2	-80	-6	-45	-20
PA	15:0-18:1(d7) PA	PA(14:3_16:5)	C33H49O8P	604.317	[M-H]-	603.4	245.2	-80	-6	-45	-20
PA	15:0-18:1(d7) PA	PA(14:3_16:6)	C33H47O8P	602.301	[M-H]-	601.4	243.2	-80	-6	-45	-20
PA	15:0-18:1(d7) PA	PA(14:3_18:0)	C35H63O8P	642.426	[M-H]-	641.5	283.3	-80	-6	-45	-20
PA	15:0-18:1(d7) PA	PA(14:3_18:1)	C35H61O8P	640.41	[M-H]-	639.5	281.3	-80	-6	-45	-20
PA	15:0-18:1(d7) PA	PA(14:3_18:2)	C35H59O8P	638.395	[M-H]-	637.5	279.3	-80	-6	-45	-20
PA	15:0-18:1(d7) PA	PA(14:3_18:3)	C35H57O8P	636.379	[M-H]-	635.5	277.3	-80	-6	-45	-20
PA	15:0-18:1(d7) PA	PA(14:3_18:4)	C35H55O8P	634.363	[M-H]-	633.5	275.3	-80	-6	-45	-20
PA	15:0-18:1(d7) PA	PA(14:3_18:5)	C35H53O8P	632.348	[M-H]-	631.5	273.3	-80	-6	-45	-20
PA	15:0-18:1(d7) PA	PA(14:3_18:6)	C35H51O8P	630.332	[M-H]-	629.5	271.3	-80	-6	-45	-20
PA	15:0-18:1(d7) PA	PA(14:3_20:0)	C37H67O8P	670.457	[M-H]-	669.5	311.3	-80	-6	-45	-20
PA	15:0-18:1(d7) PA	PA(14:3_20:1)	C37H65O8P	668.442	[M-H]-	667.5	309.3	-80	-6	-45	-20
PA	15:0-18:1(d7) PA	PA(14:3_20:2)	C37H63O8P	666.426	[M-H]-	665.5	307.3	-80	-6	-45	-20
PA	15:0-18:1(d7) PA	PA(14:3_20:3)	C37H61O8P	664.41	[M-H]-	663.5	305.3	-80	-6	-45	-20
PA	15:0-18:1(d7) PA	PA(14:3_20:4)	C37H59O8P	662.395	[M-H]-	661.5	303.3	-80	-6	-45	-20
PA	15:0-18:1(d7) PA	PA(14:3_20:5)	C37H57O8P	660.379	[M-H]-	659.5	301.3	-80	-6	-45	-20
PA	15:0-18:1(d7) PA	PA(14:3_20:6)	C37H55O8P	658.363	[M-H]-	657.5	299.3	-80	-6	-45	-20
PA	15:0-18:1(d7) PA	PA(14:3_22:0)	C39H71O8P	698.489	[M-H]-	697.5	339.3	-80	-6	-45	-20
PA	15:0-18:1(d7) PA	PA(14:3_22:1)	C39H69O8P	696.473	[M-H]-	695.5	337.3	-80	-6	-45	-20
PA	15:0-18:1(d7) PA	PA(14:3_22:2)	C39H67O8P	694.457	[M-H]-	693.5	335.3	-80	-6	-45	-20
PA	15:0-18:1(d7) PA	PA(14:3_22:3)	C39H65O8P	692.442	[M-H]-	691.5	333.3	-80	-6	-45	-20
PA	15:0-18:1(d7) PA	PA(14:3_22:4)	C39H63O8P	690.426	[M-H]-	689.5	331.3	-80	-6	-45	-20
PA	15:0-18:1(d7) PA	PA(14:3_22:5)	C39H61O8P	688.41	[M-H]-	687.5	329.3	-80	-6	-45	-20
PA	15:0-18:1(d7) PA	PA(14:3_22:6)	C39H59O8P	686.395	[M-H]-	685.5	327.3	-80	-6	-45	-20
PA	15:0-18:1(d7) PA	PA(16:3_18:0)	C37H67O8P	670.457	[M-H]-	669.5	283.3	-80	-6	-45	-20
PA	15:0-18:1(d7) PA	PA(16:3_18:1)	C37H65O8P	668.442	[M-H]-	667.5	281.3	-80	-6	-45	-20
PA	15:0-18:1(d7) PA	PA(16:3_18:2)	C37H63O8P	666.426	[M-H]-	665.5	279.3	-80	-6	-45	-20
PA	15:0-18:1(d7) PA	PA(16:3_18:3)	C37H61O8P	664.41	[M-H]-	663.5	277.3	-80	-6	-45	-20
PA	15:0-18:1(d7) PA	PA(16:3_18:4)	C37H59O8P	662.395	[M-H]-	661.5	275.3	-80	-6	-45	-20
PA	15:0-18:1(d7) PA	PA(16:3_18:5)	C37H57O8P	660.379	[M-H]-	659.5	273.3	-80	-6	-45	-20
PA	15:0-18:1(d7) PA	PA(16:3_18:6)	C37H55O8P	658.363	[M-H]-	657.5	271.3	-80	-6	-45	-20
PA	15:0-18:1(d7) PA	PA(16:3_20:0)	C39H71O8P	698.489	[M-H]-	697.5	311.3	-80	-6	-45	-20
PA	15:0-18:1(d7) PA	PA(16:3_20:1)	C39H69O8P	696.473	[M-H]-	695.5	309.3	-80	-6	-45	-20
PA	15:0-18:1(d7) PA	PA(16:3_20:2)	C39H67O8P	694.457	[M-H]-	693.5	307.3	-80	-6	-45	-20
PA	15:0-18:1(d7) PA	PA(16:3_20:3)	C39H65O8P	692.442	[M-H]-	691.5	305.3	-80	-6	-45	-20
PA	15:0-18:1(d7) PA	PA(16:3_20:4)	C39H63O8P	690.426	[M-H]-	689.5	303.3	-80	-6	-45	-20
PA	15:0-18:1(d7) PA	PA(16:3_20:5)	C39H61O8P	688.41	[M-H]-	687.5	301.3	-80	-6	-45	-20
PA	15:0-18:1(d7) PA	PA(16:3_20:6)	C39H59O8P	686.395	[M-H]-	685.5	299.3	-80	-6	-45	-20
PA	15:0-18:1(d7) PA	PA(16:3_22:0)	C41H75O8P	726.52	[M-H]-	725.5	339.3	-80	-6	-45	-20
PA	15:0-18:1(d7) PA	PA(16:3_22:1)	C41H73O8P	724.504	[M-H]-	723.5	337.3	-80	-6	-45	-20
PA	15:0-18:1(d7) PA	PA(16:3_22:2)	C41H71O8P	722.489	[M-H]-	721.5	335.3	-80	-6	-45	-20
PA	15:0-18:1(d7) PA	PA(16:3_22:3)	C41H69O8P	720.473	[M-H]-	719.5	333.3	-80	-6	-45	-20
PA	15:0-18:1(d7) PA	PA(16:3_22:4)	C41H67O8P	718.457	[M-H]-	717.5	331.3	-80	-6	-45	-20
PA	15:0-18:1(d7) PA	PA(16:3_22:5)	C41H65O8P	716.442	[M-H]-	715.5	329.3	-80	-6	-45	-20
PA	15:0-18:1(d7) PA	PA(16:3_22:6)	C41H63O8P	714.426	[M-H]-	713.5	327.3	-80	-6	-45	-20
PA	15:0-18:1(d7) PA	PA(18:3_20:0)	C41H75O8P	726.52	[M-H]-	725.6	311.3	-80	-6	-45	-20
PA	15:0-18:1(d7) PA	PA(18:3_20:1)	C41H73O8P	724.504	[M-H]-	723.6	309.3	-80	-6	-45	-20
PA	15:0-18:1(d7) PA	PA(18:3_20:2)	C41H71O8P	722.489	[M-H]-	721.6	307.3	-80	-6	-45	-20
PA	15:0-18:1(d7) PA	PA(18:3_20:3)	C41H69O8P	720.473	[M-H]-	719.6	305.3	-80	-6	-45	-20
PA	15:0-18:1(d7) PA	PA(18:3_20:4)	C41H67O8P	718.457	[M-H]-	717.6	303.3	-80	-6	-45	-20
PA	15:0-18:1(d7) PA	PA(18:3_20:5)	C41H65O8P	716.442	[M-H]-	715.6	301.3	-80	-6	-45	-20
PA	15:0-18:1(d7) PA	PA(18:3_20:6)	C41H63O8P	714.426	[M-H]-	713.6	299.3	-80	-6	-45	-20
PA	15:0-18:1(d7) PA	PA(18:3_22:0)	C43H79O8P	754.551	[M-H]-	753.6	339.3	-80	-6	-45	-20
PA	15:0-18:1(d7) PA	PA(18:3_22:1)	C43H77O8P	752.536	[M-H]-	751.6	337.3	-80	-6	-45	-20
PA	15:0-18:1(d7) PA	PA(18:3_22:2)	C43H75O8P	750.52	[M-H]-	749.6	335.3	-80	-6	-45	-20
PA	15:0-18:1(d7) PA	PA(18:3_22:3)	C43H73O8P	748.504	[M-H]-	747.6	333.3	-80	-6	-45	-20
PA	15:0-18:1(d7) PA	PA(18:3_22:4)	C43H71O8P	746.489	[M-H]-	745.6	331.3	-80	-6	-45	-20
PA	15:0-18:1(d7) PA	PA(18:3_22:5)	C43H69O8P	744.473	[M-H]-	743.6	329.3	-80	-6	-45	-20
PA	15:0-18:1(d7) PA	PA(18:3_22:6)	C43H67O8P	742.457	[M-H]-	741.6	327.3	-80	-6	-45	-20
PA	15:0-18:1(d7) PA	PA(20:3_22:0)	C45H83O8P	782.583	[M-H]-	781.6	339.3	-80	-6	-45	-20
PA	15:0-18:1(d7) PA	PA(20:3_22:1)	C45H81O8P	780.567	[M-H]-	779.6	337.3	-80	-6	-45	-20
PA	15:0-18:1(d7) PA	PA(20:3_22:2)	C45H79O8P	778.551	[M-H]-	777.6	335.3	-80	-6	-45	-20
PA	15:0-18:1(d7) PA	PA(20:3_22:3)	C45H77O8P	776.536	[M-H]-	775.6	333.3	-80	-6	-45	-20
PA	15:0-18:1(d7) PA	PA(20:3_22:4)	C45H75O8P	774.52	[M-H]-	773.6	331.3	-80	-6	-45	-20
PA	15:0-18:1(d7) PA	PA(20:3_22:5)	C45H73O8P	772.504	[M-H]-	771.6	329.3	-80	-6	-45	-20
PA	15:0-18:1(d7) PA	PA(20:3_22:6)	C45H71O8P	770.489	[M-H]-	769.6	327.3	-80	-6	-45	-20
PA	15:0-18:1(d7) PA	PA(14:4_14:4)	C31H45O8P	576.285	[M-H]-	575.4	219.2	-80	-6	-45	-20
PA	15:0-18:1(d7) PA	PA(14:4_14:5)	C31H43O8P	574.27	[M-H]-	573.4	217.2	-80	-6	-45	-20
PA	15:0-18:1(d7) PA	PA(14:4_14:6)	C31H41O8P	572.254	[M-H]-	571.4	215.2	-80	-6	-45	-20
PA	15:0-18:1(d7) PA	PA(16:4_16:4)	C35H53O8P	632.348	[M-H]-	631.4	247.2	-80	-6	-45	-20
PA	15:0-18:1(d7) PA	PA(16:4_16:5)	C35H51O8P	630.332	[M-H]-	629.4	245.2	-80	-6	-45	-20
PA	15:0-18:1(d7) PA	PA(16:4_16:6)	C35H49O8P	628.317	[M-H]-	627.4	243.2	-80	-6	-45	-20
PA	15:0-18:1(d7) PA	PA(18:4_18:4)	C39H61O8P	688.41	[M-H]-	687.6	275.3	-80	-6	-45	-20
PA	15:0-18:1(d7) PA	PA(18:4_18:5)	C39H59O8P	686.395	[M-H]-	685.6	273.3	-80	-6	-45	-20
PA	15:0-18:1(d7) PA	PA(18:4_18:6)	C39H57O8P	684.379	[M-H]-	683.6	271.3	-80	-6	-45	-20
PA	15:0-18:1(d7) PA	PA(20:4_20:4)	C43H69O8P	744.473	[M-H]-	743.6	303.3	-80	-6	-45	-20
PA	15:0-18:1(d7) PA	PA(20:4_20:5)	C43H67O8P	742.457	[M-H]-	741.6	301.3	-80	-6	-45	-20
PA	15:0-18:1(d7) PA	PA(20:4_20:6)	C43H65O8P	740.442	[M-H]-	739.6	299.3	-80	-6	-45	-20
PA	15:0-18:1(d7) PA	PA(22:4_22:4)	C47H77O8P	800.536	[M-H]-	799.6	331.3	-80	-6	-45	-20
PA	15:0-18:1(d7) PA	PA(22:4_22:5)	C47H75O8P	798.52	[M-H]-	797.6	329.3	-80	-6	-45	-20
PA	15:0-18:1(d7) PA	PA(22:4_22:6)	C47H73O8P	796.504	[M-H]-	795.6	327.3	-80	-6	-45	-20
PA	15:0-18:1(d7) PA	PA(14:4_16:0)	C33H57O8P	612.379	[M-H]-	611.4	255.2	-80	-6	-45	-20
PA	15:0-18:1(d7) PA	PA(14:4_16:1)	C33H55O8P	610.363	[M-H]-	609.4	253.2	-80	-6	-45	-20
PA	15:0-18:1(d7) PA	PA(14:4_16:2)	C33H53O8P	608.348	[M-H]-	607.4	251.2	-80	-6	-45	-20
PA	15:0-18:1(d7) PA	PA(14:4_16:3)	C33H51O8P	606.332	[M-H]-	605.4	249.2	-80	-6	-45	-20
PA	15:0-18:1(d7) PA	PA(14:4_16:4)	C33H49O8P	604.317	[M-H]-	603.4	247.2	-80	-6	-45	-20
PA	15:0-18:1(d7) PA	PA(14:4_16:5)	C33H47O8P	602.301	[M-H]-	601.4	245.2	-80	-6	-45	-20
PA	15:0-18:1(d7) PA	PA(14:4_16:6)	C33H45O8P	600.285	[M-H]-	599.4	243.2	-80	-6	-45	-20
PA	15:0-18:1(d7) PA	PA(14:4_18:0)	C35H61O8P	640.41	[M-H]-	639.5	283.3	-80	-6	-45	-20
PA	15:0-18:1(d7) PA	PA(14:4_18:1)	C35H59O8P	638.395	[M-H]-	637.5	281.3	-80	-6	-45	-20
PA	15:0-18:1(d7) PA	PA(14:4_18:2)	C35H57O8P	636.379	[M-H]-	635.5	279.3	-80	-6	-45	-20
PA	15:0-18:1(d7) PA	PA(14:4_18:3)	C35H55O8P	634.363	[M-H]-	633.5	277.3	-80	-6	-45	-20
PA	15:0-18:1(d7) PA	PA(14:4_18:4)	C35H53O8P	632.348	[M-H]-	631.5	275.3	-80	-6	-45	-20
PA	15:0-18:1(d7) PA	PA(14:4_18:5)	C35H51O8P	630.332	[M-H]-	629.5	273.3	-80	-6	-45	-20
PA	15:0-18:1(d7) PA	PA(14:4_18:6)	C35H49O8P	628.317	[M-H]-	627.5	271.3	-80	-6	-45	-20
PA	15:0-18:1(d7) PA	PA(14:4_20:0)	C37H65O8P	668.442	[M-H]-	667.5	311.3	-80	-6	-45	-20
PA	15:0-18:1(d7) PA	PA(14:4_20:1)	C37H63O8P	666.426	[M-H]-	665.5	309.3	-80	-6	-45	-20
PA	15:0-18:1(d7) PA	PA(14:4_20:2)	C37H61O8P	664.41	[M-H]-	663.5	307.3	-80	-6	-45	-20
PA	15:0-18:1(d7) PA	PA(14:4_20:3)	C37H59O8P	662.395	[M-H]-	661.5	305.3	-80	-6	-45	-20
PA	15:0-18:1(d7) PA	PA(14:4_20:4)	C37H57O8P	660.379	[M-H]-	659.5	303.3	-80	-6	-45	-20
PA	15:0-18:1(d7) PA	PA(14:4_20:5)	C37H55O8P	658.363	[M-H]-	657.5	301.3	-80	-6	-45	-20
PA	15:0-18:1(d7) PA	PA(14:4_20:6)	C37H53O8P	656.348	[M-H]-	655.5	299.3	-80	-6	-45	-20
PA	15:0-18:1(d7) PA	PA(14:4_22:0)	C39H69O8P	696.473	[M-H]-	695.5	339.3	-80	-6	-45	-20
PA	15:0-18:1(d7) PA	PA(14:4_22:1)	C39H67O8P	694.457	[M-H]-	693.5	337.3	-80	-6	-45	-20
PA	15:0-18:1(d7) PA	PA(14:4_22:2)	C39H65O8P	692.442	[M-H]-	691.5	335.3	-80	-6	-45	-20
PA	15:0-18:1(d7) PA	PA(14:4_22:3)	C39H63O8P	690.426	[M-H]-	689.5	333.3	-80	-6	-45	-20
PA	15:0-18:1(d7) PA	PA(14:4_22:4)	C39H61O8P	688.41	[M-H]-	687.5	331.3	-80	-6	-45	-20
PA	15:0-18:1(d7) PA	PA(14:4_22:5)	C39H59O8P	686.395	[M-H]-	685.5	329.3	-80	-6	-45	-20
PA	15:0-18:1(d7) PA	PA(14:4_22:6)	C39H57O8P	684.379	[M-H]-	683.5	327.3	-80	-6	-45	-20
PA	15:0-18:1(d7) PA	PA(16:4_18:0)	C37H65O8P	668.442	[M-H]-	667.5	283.3	-80	-6	-45	-20
PA	15:0-18:1(d7) PA	PA(16:4_18:1)	C37H63O8P	666.426	[M-H]-	665.5	281.3	-80	-6	-45	-20
PA	15:0-18:1(d7) PA	PA(16:4_18:2)	C37H61O8P	664.41	[M-H]-	663.5	279.3	-80	-6	-45	-20
PA	15:0-18:1(d7) PA	PA(16:4_18:3)	C37H59O8P	662.395	[M-H]-	661.5	277.3	-80	-6	-45	-20
PA	15:0-18:1(d7) PA	PA(16:4_18:4)	C37H57O8P	660.379	[M-H]-	659.5	275.3	-80	-6	-45	-20
PA	15:0-18:1(d7) PA	PA(16:4_18:5)	C37H55O8P	658.363	[M-H]-	657.5	273.3	-80	-6	-45	-20
PA	15:0-18:1(d7) PA	PA(16:4_18:6)	C37H53O8P	656.348	[M-H]-	655.5	271.3	-80	-6	-45	-20
PA	15:0-18:1(d7) PA	PA(16:4_20:0)	C39H69O8P	696.473	[M-H]-	695.5	311.3	-80	-6	-45	-20
PA	15:0-18:1(d7) PA	PA(16:4_20:1)	C39H67O8P	694.457	[M-H]-	693.5	309.3	-80	-6	-45	-20
PA	15:0-18:1(d7) PA	PA(16:4_20:2)	C39H65O8P	692.442	[M-H]-	691.5	307.3	-80	-6	-45	-20
PA	15:0-18:1(d7) PA	PA(16:4_20:3)	C39H63O8P	690.426	[M-H]-	689.5	305.3	-80	-6	-45	-20
PA	15:0-18:1(d7) PA	PA(16:4_20:4)	C39H61O8P	688.41	[M-H]-	687.5	303.3	-80	-6	-45	-20
PA	15:0-18:1(d7) PA	PA(16:4_20:5)	C39H59O8P	686.395	[M-H]-	685.5	301.3	-80	-6	-45	-20
PA	15:0-18:1(d7) PA	PA(16:4_20:6)	C39H57O8P	684.379	[M-H]-	683.5	299.3	-80	-6	-45	-20
PA	15:0-18:1(d7) PA	PA(16:4_22:0)	C41H73O8P	724.504	[M-H]-	723.5	339.3	-80	-6	-45	-20
PA	15:0-18:1(d7) PA	PA(16:4_22:1)	C41H71O8P	722.489	[M-H]-	721.5	337.3	-80	-6	-45	-20
PA	15:0-18:1(d7) PA	PA(16:4_22:2)	C41H69O8P	720.473	[M-H]-	719.5	335.3	-80	-6	-45	-20
PA	15:0-18:1(d7) PA	PA(16:4_22:3)	C41H67O8P	718.457	[M-H]-	717.5	333.3	-80	-6	-45	-20
PA	15:0-18:1(d7) PA	PA(16:4_22:4)	C41H65O8P	716.442	[M-H]-	715.5	331.3	-80	-6	-45	-20
PA	15:0-18:1(d7) PA	PA(16:4_22:5)	C41H63O8P	714.426	[M-H]-	713.5	329.3	-80	-6	-45	-20
PA	15:0-18:1(d7) PA	PA(16:4_22:6)	C41H61O8P	712.41	[M-H]-	711.5	327.3	-80	-6	-45	-20
PA	15:0-18:1(d7) PA	PA(18:4_20:0)	C41H73O8P	724.504	[M-H]-	723.6	311.3	-80	-6	-45	-20
PA	15:0-18:1(d7) PA	PA(18:4_20:1)	C41H71O8P	722.489	[M-H]-	721.6	309.3	-80	-6	-45	-20
PA	15:0-18:1(d7) PA	PA(18:4_20:2)	C41H69O8P	720.473	[M-H]-	719.6	307.3	-80	-6	-45	-20
PA	15:0-18:1(d7) PA	PA(18:4_20:3)	C41H67O8P	718.457	[M-H]-	717.6	305.3	-80	-6	-45	-20
PA	15:0-18:1(d7) PA	PA(18:4_20:4)	C41H65O8P	716.442	[M-H]-	715.6	303.3	-80	-6	-45	-20
PA	15:0-18:1(d7) PA	PA(18:4_20:5)	C41H63O8P	714.426	[M-H]-	713.6	301.3	-80	-6	-45	-20
PA	15:0-18:1(d7) PA	PA(18:4_20:6)	C41H61O8P	712.41	[M-H]-	711.6	299.3	-80	-6	-45	-20
PA	15:0-18:1(d7) PA	PA(18:4_22:0)	C43H77O8P	752.536	[M-H]-	751.6	339.3	-80	-6	-45	-20
PA	15:0-18:1(d7) PA	PA(18:4_22:1)	C43H75O8P	750.52	[M-H]-	749.6	337.3	-80	-6	-45	-20
PA	15:0-18:1(d7) PA	PA(18:4_22:2)	C43H73O8P	748.504	[M-H]-	747.6	335.3	-80	-6	-45	-20
PA	15:0-18:1(d7) PA	PA(18:4_22:3)	C43H71O8P	746.489	[M-H]-	745.6	333.3	-80	-6	-45	-20
PA	15:0-18:1(d7) PA	PA(18:4_22:4)	C43H69O8P	744.473	[M-H]-	743.6	331.3	-80	-6	-45	-20
PA	15:0-18:1(d7) PA	PA(18:4_22:5)	C43H67O8P	742.457	[M-H]-	741.6	329.3	-80	-6	-45	-20
PA	15:0-18:1(d7) PA	PA(18:4_22:6)	C43H65O8P	740.442	[M-H]-	739.6	327.3	-80	-6	-45	-20
PA	15:0-18:1(d7) PA	PA(20:4_22:0)	C45H81O8P	780.567	[M-H]-	779.6	339.3	-80	-6	-45	-20
PA	15:0-18:1(d7) PA	PA(20:4_22:1)	C45H79O8P	778.551	[M-H]-	777.6	337.3	-80	-6	-45	-20
PA	15:0-18:1(d7) PA	PA(20:4_22:2)	C45H77O8P	776.536	[M-H]-	775.6	335.3	-80	-6	-45	-20
PA	15:0-18:1(d7) PA	PA(20:4_22:3)	C45H75O8P	774.52	[M-H]-	773.6	333.3	-80	-6	-45	-20
PA	15:0-18:1(d7) PA	PA(20:4_22:4)	C45H73O8P	772.504	[M-H]-	771.6	331.3	-80	-6	-45	-20
PA	15:0-18:1(d7) PA	PA(20:4_22:5)	C45H71O8P	770.489	[M-H]-	769.6	329.3	-80	-6	-45	-20
PA	15:0-18:1(d7) PA	PA(20:4_22:6)	C45H69O8P	768.473	[M-H]-	767.6	327.3	-80	-6	-45	-20
PA	15:0-18:1(d7) PA	PA(14:5_14:5)	C31H41O8P	572.254	[M-H]-	571.4	217.2	-80	-6	-45	-20
PA	15:0-18:1(d7) PA	PA(14:5_14:6)	C31H39O8P	570.238	[M-H]-	569.4	215.2	-80	-6	-45	-20
PA	15:0-18:1(d7) PA	PA(16:5_16:5)	C35H49O8P	628.317	[M-H]-	627.4	245.2	-80	-6	-45	-20
PA	15:0-18:1(d7) PA	PA(16:5_16:6)	C35H47O8P	626.301	[M-H]-	625.4	243.2	-80	-6	-45	-20
PA	15:0-18:1(d7) PA	PA(18:5_18:5)	C39H57O8P	684.379	[M-H]-	683.6	273.3	-80	-6	-45	-20
PA	15:0-18:1(d7) PA	PA(18:5_18:6)	C39H55O8P	682.363	[M-H]-	681.6	271.3	-80	-6	-45	-20
PA	15:0-18:1(d7) PA	PA(20:5_20:5)	C43H65O8P	740.442	[M-H]-	739.6	301.3	-80	-6	-45	-20
PA	15:0-18:1(d7) PA	PA(20:5_20:6)	C43H63O8P	738.426	[M-H]-	737.6	299.3	-80	-6	-45	-20
PA	15:0-18:1(d7) PA	PA(22:5_22:5)	C47H73O8P	796.504	[M-H]-	795.6	329.3	-80	-6	-45	-20
PA	15:0-18:1(d7) PA	PA(22:5_22:6)	C47H71O8P	794.489	[M-H]-	793.6	327.3	-80	-6	-45	-20
PA	15:0-18:1(d7) PA	PA(14:5_16:0)	C33H55O8P	610.363	[M-H]-	609.4	255.2	-80	-6	-45	-20
PA	15:0-18:1(d7) PA	PA(14:5_16:1)	C33H53O8P	608.348	[M-H]-	607.4	253.2	-80	-6	-45	-20
PA	15:0-18:1(d7) PA	PA(14:5_16:2)	C33H51O8P	606.332	[M-H]-	605.4	251.2	-80	-6	-45	-20
PA	15:0-18:1(d7) PA	PA(14:5_16:3)	C33H49O8P	604.317	[M-H]-	603.4	249.2	-80	-6	-45	-20
PA	15:0-18:1(d7) PA	PA(14:5_16:4)	C33H47O8P	602.301	[M-H]-	601.4	247.2	-80	-6	-45	-20
PA	15:0-18:1(d7) PA	PA(14:5_16:5)	C33H45O8P	600.285	[M-H]-	599.4	245.2	-80	-6	-45	-20
PA	15:0-18:1(d7) PA	PA(14:5_16:6)	C33H43O8P	598.27	[M-H]-	597.4	243.2	-80	-6	-45	-20
PA	15:0-18:1(d7) PA	PA(14:5_18:0)	C35H59O8P	638.395	[M-H]-	637.5	283.3	-80	-6	-45	-20
PA	15:0-18:1(d7) PA	PA(14:5_18:1)	C35H57O8P	636.379	[M-H]-	635.5	281.3	-80	-6	-45	-20
PA	15:0-18:1(d7) PA	PA(14:5_18:2)	C35H55O8P	634.363	[M-H]-	633.5	279.3	-80	-6	-45	-20
PA	15:0-18:1(d7) PA	PA(14:5_18:3)	C35H53O8P	632.348	[M-H]-	631.5	277.3	-80	-6	-45	-20
PA	15:0-18:1(d7) PA	PA(14:5_18:4)	C35H51O8P	630.332	[M-H]-	629.5	275.3	-80	-6	-45	-20
PA	15:0-18:1(d7) PA	PA(14:5_18:5)	C35H49O8P	628.317	[M-H]-	627.5	273.3	-80	-6	-45	-20
PA	15:0-18:1(d7) PA	PA(14:5_18:6)	C35H47O8P	626.301	[M-H]-	625.5	271.3	-80	-6	-45	-20
PA	15:0-18:1(d7) PA	PA(14:5_20:0)	C37H63O8P	666.426	[M-H]-	665.5	311.3	-80	-6	-45	-20
PA	15:0-18:1(d7) PA	PA(14:5_20:1)	C37H61O8P	664.41	[M-H]-	663.5	309.3	-80	-6	-45	-20
PA	15:0-18:1(d7) PA	PA(14:5_20:2)	C37H59O8P	662.395	[M-H]-	661.5	307.3	-80	-6	-45	-20
PA	15:0-18:1(d7) PA	PA(14:5_20:3)	C37H57O8P	660.379	[M-H]-	659.5	305.3	-80	-6	-45	-20
PA	15:0-18:1(d7) PA	PA(14:5_20:4)	C37H55O8P	658.363	[M-H]-	657.5	303.3	-80	-6	-45	-20
PA	15:0-18:1(d7) PA	PA(14:5_20:5)	C37H53O8P	656.348	[M-H]-	655.5	301.3	-80	-6	-45	-20
PA	15:0-18:1(d7) PA	PA(14:5_20:6)	C37H51O8P	654.332	[M-H]-	653.5	299.3	-80	-6	-45	-20
PA	15:0-18:1(d7) PA	PA(14:5_22:0)	C39H67O8P	694.457	[M-H]-	693.5	339.3	-80	-6	-45	-20
PA	15:0-18:1(d7) PA	PA(14:5_22:1)	C39H65O8P	692.442	[M-H]-	691.5	337.3	-80	-6	-45	-20
PA	15:0-18:1(d7) PA	PA(14:5_22:2)	C39H63O8P	690.426	[M-H]-	689.5	335.3	-80	-6	-45	-20
PA	15:0-18:1(d7) PA	PA(14:5_22:3)	C39H61O8P	688.41	[M-H]-	687.5	333.3	-80	-6	-45	-20
PA	15:0-18:1(d7) PA	PA(14:5_22:4)	C39H59O8P	686.395	[M-H]-	685.5	331.3	-80	-6	-45	-20
PA	15:0-18:1(d7) PA	PA(14:5_22:5)	C39H57O8P	684.379	[M-H]-	683.5	329.3	-80	-6	-45	-20
PA	15:0-18:1(d7) PA	PA(14:5_22:6)	C39H55O8P	682.363	[M-H]-	681.5	327.3	-80	-6	-45	-20
PA	15:0-18:1(d7) PA	PA(16:5_18:0)	C37H63O8P	666.426	[M-H]-	665.5	283.3	-80	-6	-45	-20
PA	15:0-18:1(d7) PA	PA(16:5_18:1)	C37H61O8P	664.41	[M-H]-	663.5	281.3	-80	-6	-45	-20
PA	15:0-18:1(d7) PA	PA(16:5_18:2)	C37H59O8P	662.395	[M-H]-	661.5	279.3	-80	-6	-45	-20
PA	15:0-18:1(d7) PA	PA(16:5_18:3)	C37H57O8P	660.379	[M-H]-	659.5	277.3	-80	-6	-45	-20
PA	15:0-18:1(d7) PA	PA(16:5_18:4)	C37H55O8P	658.363	[M-H]-	657.5	275.3	-80	-6	-45	-20
PA	15:0-18:1(d7) PA	PA(16:5_18:5)	C37H53O8P	656.348	[M-H]-	655.5	273.3	-80	-6	-45	-20
PA	15:0-18:1(d7) PA	PA(16:5_18:6)	C37H51O8P	654.332	[M-H]-	653.5	271.3	-80	-6	-45	-20
PA	15:0-18:1(d7) PA	PA(16:5_20:0)	C39H67O8P	694.457	[M-H]-	693.5	311.3	-80	-6	-45	-20
PA	15:0-18:1(d7) PA	PA(16:5_20:1)	C39H65O8P	692.442	[M-H]-	691.5	309.3	-80	-6	-45	-20
PA	15:0-18:1(d7) PA	PA(16:5_20:2)	C39H63O8P	690.426	[M-H]-	689.5	307.3	-80	-6	-45	-20
PA	15:0-18:1(d7) PA	PA(16:5_20:3)	C39H61O8P	688.41	[M-H]-	687.5	305.3	-80	-6	-45	-20
PA	15:0-18:1(d7) PA	PA(16:5_20:4)	C39H59O8P	686.395	[M-H]-	685.5	303.3	-80	-6	-45	-20
PA	15:0-18:1(d7) PA	PA(16:5_20:5)	C39H57O8P	684.379	[M-H]-	683.5	301.3	-80	-6	-45	-20
PA	15:0-18:1(d7) PA	PA(16:5_20:6)	C39H55O8P	682.363	[M-H]-	681.5	299.3	-80	-6	-45	-20
PA	15:0-18:1(d7) PA	PA(16:5_22:0)	C41H71O8P	722.489	[M-H]-	721.5	339.3	-80	-6	-45	-20
PA	15:0-18:1(d7) PA	PA(16:5_22:1)	C41H69O8P	720.473	[M-H]-	719.5	337.3	-80	-6	-45	-20
PA	15:0-18:1(d7) PA	PA(16:5_22:2)	C41H67O8P	718.457	[M-H]-	717.5	335.3	-80	-6	-45	-20
PA	15:0-18:1(d7) PA	PA(16:5_22:3)	C41H65O8P	716.442	[M-H]-	715.5	333.3	-80	-6	-45	-20
PA	15:0-18:1(d7) PA	PA(16:5_22:4)	C41H63O8P	714.426	[M-H]-	713.5	331.3	-80	-6	-45	-20
PA	15:0-18:1(d7) PA	PA(16:5_22:5)	C41H61O8P	712.41	[M-H]-	711.5	329.3	-80	-6	-45	-20
PA	15:0-18:1(d7) PA	PA(16:5_22:6)	C41H59O8P	710.395	[M-H]-	709.5	327.3	-80	-6	-45	-20
PA	15:0-18:1(d7) PA	PA(18:5_20:0)	C41H71O8P	722.489	[M-H]-	721.6	311.3	-80	-6	-45	-20
PA	15:0-18:1(d7) PA	PA(18:5_20:1)	C41H69O8P	720.473	[M-H]-	719.6	309.3	-80	-6	-45	-20
PA	15:0-18:1(d7) PA	PA(18:5_20:2)	C41H67O8P	718.457	[M-H]-	717.6	307.3	-80	-6	-45	-20
PA	15:0-18:1(d7) PA	PA(18:5_20:3)	C41H65O8P	716.442	[M-H]-	715.6	305.3	-80	-6	-45	-20
PA	15:0-18:1(d7) PA	PA(18:5_20:4)	C41H63O8P	714.426	[M-H]-	713.6	303.3	-80	-6	-45	-20
PA	15:0-18:1(d7) PA	PA(18:5_20:5)	C41H61O8P	712.41	[M-H]-	711.6	301.3	-80	-6	-45	-20
PA	15:0-18:1(d7) PA	PA(18:5_20:6)	C41H59O8P	710.395	[M-H]-	709.6	299.3	-80	-6	-45	-20
PA	15:0-18:1(d7) PA	PA(18:5_22:0)	C43H75O8P	750.52	[M-H]-	749.6	339.3	-80	-6	-45	-20
PA	15:0-18:1(d7) PA	PA(18:5_22:1)	C43H73O8P	748.504	[M-H]-	747.6	337.3	-80	-6	-45	-20
PA	15:0-18:1(d7) PA	PA(18:5_22:2)	C43H71O8P	746.489	[M-H]-	745.6	335.3	-80	-6	-45	-20
PA	15:0-18:1(d7) PA	PA(18:5_22:3)	C43H69O8P	744.473	[M-H]-	743.6	333.3	-80	-6	-45	-20
PA	15:0-18:1(d7) PA	PA(18:5_22:4)	C43H67O8P	742.457	[M-H]-	741.6	331.3	-80	-6	-45	-20
PA	15:0-18:1(d7) PA	PA(18:5_22:5)	C43H65O8P	740.442	[M-H]-	739.6	329.3	-80	-6	-45	-20
PA	15:0-18:1(d7) PA	PA(18:5_22:6)	C43H63O8P	738.426	[M-H]-	737.6	327.3	-80	-6	-45	-20
PA	15:0-18:1(d7) PA	PA(20:5_22:0)	C45H79O8P	778.551	[M-H]-	777.6	339.3	-80	-6	-45	-20
PA	15:0-18:1(d7) PA	PA(20:5_22:1)	C45H77O8P	776.536	[M-H]-	775.6	337.3	-80	-6	-45	-20
PA	15:0-18:1(d7) PA	PA(20:5_22:2)	C45H75O8P	774.52	[M-H]-	773.6	335.3	-80	-6	-45	-20
PA	15:0-18:1(d7) PA	PA(20:5_22:3)	C45H73O8P	772.504	[M-H]-	771.6	333.3	-80	-6	-45	-20
PA	15:0-18:1(d7) PA	PA(20:5_22:4)	C45H71O8P	770.489	[M-H]-	769.6	331.3	-80	-6	-45	-20
PA	15:0-18:1(d7) PA	PA(20:5_22:5)	C45H69O8P	768.473	[M-H]-	767.6	329.3	-80	-6	-45	-20
PA	15:0-18:1(d7) PA	PA(20:5_22:6)	C45H67O8P	766.457	[M-H]-	765.6	327.3	-80	-6	-45	-20
PA	15:0-18:1(d7) PA	PA(14:6_14:6)	C31H37O8P	568.223	[M-H]-	567.4	215.2	-80	-6	-45	-20
PA	15:0-18:1(d7) PA	PA(16:6_16:6)	C35H45O8P	624.285	[M-H]-	623.4	243.2	-80	-6	-45	-20
PA	15:0-18:1(d7) PA	PA(18:6_18:6)	C39H53O8P	680.348	[M-H]-	679.6	271.3	-80	-6	-45	-20
PA	15:0-18:1(d7) PA	PA(20:6_20:6)	C43H61O8P	736.41	[M-H]-	735.6	299.3	-80	-6	-45	-20
PA	15:0-18:1(d7) PA	PA(22:6_22:6)	C47H69O8P	792.473	[M-H]-	791.6	327.3	-80	-6	-45	-20
PA	15:0-18:1(d7) PA	PA(14:6_16:0)	C33H53O8P	608.348	[M-H]-	607.4	255.2	-80	-6	-45	-20
PA	15:0-18:1(d7) PA	PA(14:6_16:1)	C33H51O8P	606.332	[M-H]-	605.4	253.2	-80	-6	-45	-20
PA	15:0-18:1(d7) PA	PA(14:6_16:2)	C33H49O8P	604.317	[M-H]-	603.4	251.2	-80	-6	-45	-20
PA	15:0-18:1(d7) PA	PA(14:6_16:3)	C33H47O8P	602.301	[M-H]-	601.4	249.2	-80	-6	-45	-20
PA	15:0-18:1(d7) PA	PA(14:6_16:4)	C33H45O8P	600.285	[M-H]-	599.4	247.2	-80	-6	-45	-20
PA	15:0-18:1(d7) PA	PA(14:6_16:5)	C33H43O8P	598.27	[M-H]-	597.4	245.2	-80	-6	-45	-20
PA	15:0-18:1(d7) PA	PA(14:6_16:6)	C33H41O8P	596.254	[M-H]-	595.4	243.2	-80	-6	-45	-20
PA	15:0-18:1(d7) PA	PA(14:6_18:0)	C35H57O8P	636.379	[M-H]-	635.5	283.3	-80	-6	-45	-20
PA	15:0-18:1(d7) PA	PA(14:6_18:1)	C35H55O8P	634.363	[M-H]-	633.5	281.3	-80	-6	-45	-20
PA	15:0-18:1(d7) PA	PA(14:6_18:2)	C35H53O8P	632.348	[M-H]-	631.5	279.3	-80	-6	-45	-20
PA	15:0-18:1(d7) PA	PA(14:6_18:3)	C35H51O8P	630.332	[M-H]-	629.5	277.3	-80	-6	-45	-20
PA	15:0-18:1(d7) PA	PA(14:6_18:4)	C35H49O8P	628.317	[M-H]-	627.5	275.3	-80	-6	-45	-20
PA	15:0-18:1(d7) PA	PA(14:6_18:5)	C35H47O8P	626.301	[M-H]-	625.5	273.3	-80	-6	-45	-20
PA	15:0-18:1(d7) PA	PA(14:6_18:6)	C35H45O8P	624.285	[M-H]-	623.5	271.3	-80	-6	-45	-20
PA	15:0-18:1(d7) PA	PA(14:6_20:0)	C37H61O8P	664.41	[M-H]-	663.5	311.3	-80	-6	-45	-20
PA	15:0-18:1(d7) PA	PA(14:6_20:1)	C37H59O8P	662.395	[M-H]-	661.5	309.3	-80	-6	-45	-20
PA	15:0-18:1(d7) PA	PA(14:6_20:2)	C37H57O8P	660.379	[M-H]-	659.5	307.3	-80	-6	-45	-20
PA	15:0-18:1(d7) PA	PA(14:6_20:3)	C37H55O8P	658.363	[M-H]-	657.5	305.3	-80	-6	-45	-20
PA	15:0-18:1(d7) PA	PA(14:6_20:4)	C37H53O8P	656.348	[M-H]-	655.5	303.3	-80	-6	-45	-20
PA	15:0-18:1(d7) PA	PA(14:6_20:5)	C37H51O8P	654.332	[M-H]-	653.5	301.3	-80	-6	-45	-20
PA	15:0-18:1(d7) PA	PA(14:6_20:6)	C37H49O8P	652.317	[M-H]-	651.5	299.3	-80	-6	-45	-20
PA	15:0-18:1(d7) PA	PA(14:6_22:0)	C39H65O8P	692.442	[M-H]-	691.5	339.3	-80	-6	-45	-20
PA	15:0-18:1(d7) PA	PA(14:6_22:1)	C39H63O8P	690.426	[M-H]-	689.5	337.3	-80	-6	-45	-20
PA	15:0-18:1(d7) PA	PA(14:6_22:2)	C39H61O8P	688.41	[M-H]-	687.5	335.3	-80	-6	-45	-20
PA	15:0-18:1(d7) PA	PA(14:6_22:3)	C39H59O8P	686.395	[M-H]-	685.5	333.3	-80	-6	-45	-20
PA	15:0-18:1(d7) PA	PA(14:6_22:4)	C39H57O8P	684.379	[M-H]-	683.5	331.3	-80	-6	-45	-20
PA	15:0-18:1(d7) PA	PA(14:6_22:5)	C39H55O8P	682.363	[M-H]-	681.5	329.3	-80	-6	-45	-20
PA	15:0-18:1(d7) PA	PA(14:6_22:6)	C39H53O8P	680.348	[M-H]-	679.5	327.3	-80	-6	-45	-20
PA	15:0-18:1(d7) PA	PA(16:6_18:0)	C37H61O8P	664.41	[M-H]-	663.5	283.3	-80	-6	-45	-20
PA	15:0-18:1(d7) PA	PA(16:6_18:1)	C37H59O8P	662.395	[M-H]-	661.5	281.3	-80	-6	-45	-20
PA	15:0-18:1(d7) PA	PA(16:6_18:2)	C37H57O8P	660.379	[M-H]-	659.5	279.3	-80	-6	-45	-20
PA	15:0-18:1(d7) PA	PA(16:6_18:3)	C37H55O8P	658.363	[M-H]-	657.5	277.3	-80	-6	-45	-20
PA	15:0-18:1(d7) PA	PA(16:6_18:4)	C37H53O8P	656.348	[M-H]-	655.5	275.3	-80	-6	-45	-20
PA	15:0-18:1(d7) PA	PA(16:6_18:5)	C37H51O8P	654.332	[M-H]-	653.5	273.3	-80	-6	-45	-20
PA	15:0-18:1(d7) PA	PA(16:6_18:6)	C37H49O8P	652.317	[M-H]-	651.5	271.3	-80	-6	-45	-20
PA	15:0-18:1(d7) PA	PA(16:6_20:0)	C39H65O8P	692.442	[M-H]-	691.5	311.3	-80	-6	-45	-20
PA	15:0-18:1(d7) PA	PA(16:6_20:1)	C39H63O8P	690.426	[M-H]-	689.5	309.3	-80	-6	-45	-20
PA	15:0-18:1(d7) PA	PA(16:6_20:2)	C39H61O8P	688.41	[M-H]-	687.5	307.3	-80	-6	-45	-20
PA	15:0-18:1(d7) PA	PA(16:6_20:3)	C39H59O8P	686.395	[M-H]-	685.5	305.3	-80	-6	-45	-20
PA	15:0-18:1(d7) PA	PA(16:6_20:4)	C39H57O8P	684.379	[M-H]-	683.5	303.3	-80	-6	-45	-20
PA	15:0-18:1(d7) PA	PA(16:6_20:5)	C39H55O8P	682.363	[M-H]-	681.5	301.3	-80	-6	-45	-20
PA	15:0-18:1(d7) PA	PA(16:6_20:6)	C39H53O8P	680.348	[M-H]-	679.5	299.3	-80	-6	-45	-20
PA	15:0-18:1(d7) PA	PA(16:6_22:0)	C41H69O8P	720.473	[M-H]-	719.5	339.3	-80	-6	-45	-20
PA	15:0-18:1(d7) PA	PA(16:6_22:1)	C41H67O8P	718.457	[M-H]-	717.5	337.3	-80	-6	-45	-20
PA	15:0-18:1(d7) PA	PA(16:6_22:2)	C41H65O8P	716.442	[M-H]-	715.5	335.3	-80	-6	-45	-20
PA	15:0-18:1(d7) PA	PA(16:6_22:3)	C41H63O8P	714.426	[M-H]-	713.5	333.3	-80	-6	-45	-20
PA	15:0-18:1(d7) PA	PA(16:6_22:4)	C41H61O8P	712.41	[M-H]-	711.5	331.3	-80	-6	-45	-20
PA	15:0-18:1(d7) PA	PA(16:6_22:5)	C41H59O8P	710.395	[M-H]-	709.5	329.3	-80	-6	-45	-20
PA	15:0-18:1(d7) PA	PA(16:6_22:6)	C41H57O8P	708.379	[M-H]-	707.5	327.3	-80	-6	-45	-20
PA	15:0-18:1(d7) PA	PA(18:6_20:0)	C41H69O8P	720.473	[M-H]-	719.6	311.3	-80	-6	-45	-20
PA	15:0-18:1(d7) PA	PA(18:6_20:1)	C41H67O8P	718.457	[M-H]-	717.6	309.3	-80	-6	-45	-20
PA	15:0-18:1(d7) PA	PA(18:6_20:2)	C41H65O8P	716.442	[M-H]-	715.6	307.3	-80	-6	-45	-20
PA	15:0-18:1(d7) PA	PA(18:6_20:3)	C41H63O8P	714.426	[M-H]-	713.6	305.3	-80	-6	-45	-20
PA	15:0-18:1(d7) PA	PA(18:6_20:4)	C41H61O8P	712.41	[M-H]-	711.6	303.3	-80	-6	-45	-20
PA	15:0-18:1(d7) PA	PA(18:6_20:5)	C41H59O8P	710.395	[M-H]-	709.6	301.3	-80	-6	-45	-20
PA	15:0-18:1(d7) PA	PA(18:6_20:6)	C41H57O8P	708.379	[M-H]-	707.6	299.3	-80	-6	-45	-20
PA	15:0-18:1(d7) PA	PA(18:6_22:0)	C43H73O8P	748.504	[M-H]-	747.6	339.3	-80	-6	-45	-20
PA	15:0-18:1(d7) PA	PA(18:6_22:1)	C43H71O8P	746.489	[M-H]-	745.6	337.3	-80	-6	-45	-20
PA	15:0-18:1(d7) PA	PA(18:6_22:2)	C43H69O8P	744.473	[M-H]-	743.6	335.3	-80	-6	-45	-20
PA	15:0-18:1(d7) PA	PA(18:6_22:3)	C43H67O8P	742.457	[M-H]-	741.6	333.3	-80	-6	-45	-20
PA	15:0-18:1(d7) PA	PA(18:6_22:4)	C43H65O8P	740.442	[M-H]-	739.6	331.3	-80	-6	-45	-20
PA	15:0-18:1(d7) PA	PA(18:6_22:5)	C43H63O8P	738.426	[M-H]-	737.6	329.3	-80	-6	-45	-20
PA	15:0-18:1(d7) PA	PA(18:6_22:6)	C43H61O8P	736.41	[M-H]-	735.6	327.3	-80	-6	-45	-20
PA	15:0-18:1(d7) PA	PA(20:6_22:0)	C45H77O8P	776.536	[M-H]-	775.6	339.3	-80	-6	-45	-20
PA	15:0-18:1(d7) PA	PA(20:6_22:1)	C45H75O8P	774.52	[M-H]-	773.6	337.3	-80	-6	-45	-20
PA	15:0-18:1(d7) PA	PA(20:6_22:2)	C45H73O8P	772.504	[M-H]-	771.6	335.3	-80	-6	-45	-20
PA	15:0-18:1(d7) PA	PA(20:6_22:3)	C45H71O8P	770.489	[M-H]-	769.6	333.3	-80	-6	-45	-20
PA	15:0-18:1(d7) PA	PA(20:6_22:4)	C45H69O8P	768.473	[M-H]-	767.6	331.3	-80	-6	-45	-20
PA	15:0-18:1(d7) PA	PA(20:6_22:5)	C45H67O8P	766.457	[M-H]-	765.6	329.3	-80	-6	-45	-20
PA	15:0-18:1(d7) PA	PA(20:6_22:6)	C45H65O8P	764.442	[M-H]-	763.6	327.3	-80	-6	-45	-20
PC	15:0-18:1(d7) PC	PC(14:0_14:0)	C36H72NO8P	677.5	[M+HCOO]-	722.4	227.2	-90	-10	-50	-20
PC	15:0-18:1(d7) PC	PC(14:0_14:1)	C36H70NO8P	675.484	[M+HCOO]-	720.4	225.2	-90	-10	-50	-20
PC	15:0-18:1(d7) PC	PC(14:0_14:2)	C36H68NO8P	673.468	[M+HCOO]-	718.4	223.2	-90	-10	-50	-20
PC	15:0-18:1(d7) PC	PC(14:0_14:3)	C36H66NO8P	671.453	[M+HCOO]-	716.4	221.2	-90	-10	-50	-20
PC	15:0-18:1(d7) PC	PC(14:0_14:4)	C36H64NO8P	669.437	[M+HCOO]-	714.4	219.2	-90	-10	-50	-20
PC	15:0-18:1(d7) PC	PC(14:0_14:5)	C36H62NO8P	667.421	[M+HCOO]-	712.4	217.2	-90	-10	-50	-20
PC	15:0-18:1(d7) PC	PC(14:0_14:6)	C36H60NO8P	665.406	[M+HCOO]-	710.4	215.2	-90	-10	-50	-20
PC	15:0-18:1(d7) PC	PC(16:0_16:0)	C40H80NO8P	733.562	[M+HCOO]-	778.4	255.2	-90	-10	-50	-20
PC	15:0-18:1(d7) PC	PC(16:0_16:1)	C40H78NO8P	731.547	[M+HCOO]-	776.4	253.2	-90	-10	-50	-20
PC	15:0-18:1(d7) PC	PC(16:0_16:2)	C40H76NO8P	729.531	[M+HCOO]-	774.4	251.2	-90	-10	-50	-20
PC	15:0-18:1(d7) PC	PC(16:0_16:3)	C40H74NO8P	727.515	[M+HCOO]-	772.4	249.2	-90	-10	-50	-20
PC	15:0-18:1(d7) PC	PC(16:0_16:4)	C40H72NO8P	725.5	[M+HCOO]-	770.4	247.2	-90	-10	-50	-20
PC	15:0-18:1(d7) PC	PC(16:0_16:5)	C40H70NO8P	723.484	[M+HCOO]-	768.4	245.2	-90	-10	-50	-20
PC	15:0-18:1(d7) PC	PC(16:0_16:6)	C40H68NO8P	721.468	[M+HCOO]-	766.4	243.2	-90	-10	-50	-20
PC	15:0-18:1(d7) PC	PC(18:0_18:0)	C44H88NO8P	789.625	[M+HCOO]-	834.6	283.3	-90	-10	-50	-20
PC	15:0-18:1(d7) PC	PC(18:0_18:1)	C44H86NO8P	787.609	[M+HCOO]-	832.6	281.3	-90	-10	-50	-20
PC	15:0-18:1(d7) PC	PC(18:0_18:2)	C44H84NO8P	785.593	[M+HCOO]-	830.6	279.3	-90	-10	-50	-20
PC	15:0-18:1(d7) PC	PC(18:0_18:3)	C44H82NO8P	783.578	[M+HCOO]-	828.6	277.3	-90	-10	-50	-20
PC	15:0-18:1(d7) PC	PC(18:0_18:4)	C44H80NO8P	781.562	[M+HCOO]-	826.6	275.3	-90	-10	-50	-20
PC	15:0-18:1(d7) PC	PC(18:0_18:5)	C44H78NO8P	779.547	[M+HCOO]-	824.6	273.3	-90	-10	-50	-20
PC	15:0-18:1(d7) PC	PC(18:0_18:6)	C44H76NO8P	777.531	[M+HCOO]-	822.6	271.3	-90	-10	-50	-20
PC	15:0-18:1(d7) PC	PC(20:0_20:0)	C48H96NO8P	845.687	[M+HCOO]-	890.6	311.3	-90	-10	-50	-20
PC	15:0-18:1(d7) PC	PC(20:0_20:1)	C48H94NO8P	843.672	[M+HCOO]-	888.6	309.3	-90	-10	-50	-20
PC	15:0-18:1(d7) PC	PC(20:0_20:2)	C48H92NO8P	841.656	[M+HCOO]-	886.6	307.3	-90	-10	-50	-20
PC	15:0-18:1(d7) PC	PC(20:0_20:3)	C48H90NO8P	839.64	[M+HCOO]-	884.6	305.3	-90	-10	-50	-20
PC	15:0-18:1(d7) PC	PC(20:0_20:4)	C48H88NO8P	837.625	[M+HCOO]-	882.6	303.3	-90	-10	-50	-20
PC	15:0-18:1(d7) PC	PC(20:0_20:5)	C48H86NO8P	835.609	[M+HCOO]-	880.6	301.3	-90	-10	-50	-20
PC	15:0-18:1(d7) PC	PC(20:0_20:6)	C48H84NO8P	833.593	[M+HCOO]-	878.6	299.3	-90	-10	-50	-20
PC	15:0-18:1(d7) PC	PC(22:0_22:0)	C52H104NO8P	901.75	[M+HCOO]-	946.6	339.3	-90	-10	-50	-20
PC	15:0-18:1(d7) PC	PC(22:0_22:1)	C52H102NO8P	899.734	[M+HCOO]-	944.6	337.3	-90	-10	-50	-20
PC	15:0-18:1(d7) PC	PC(22:0_22:2)	C52H100NO8P	897.719	[M+HCOO]-	942.6	335.3	-90	-10	-50	-20
PC	15:0-18:1(d7) PC	PC(22:0_22:3)	C52H98NO8P	895.703	[M+HCOO]-	940.6	333.3	-90	-10	-50	-20
PC	15:0-18:1(d7) PC	PC(22:0_22:4)	C52H96NO8P	893.687	[M+HCOO]-	938.6	331.3	-90	-10	-50	-20
PC	15:0-18:1(d7) PC	PC(22:0_22:5)	C52H94NO8P	891.672	[M+HCOO]-	936.6	329.3	-90	-10	-50	-20
PC	15:0-18:1(d7) PC	PC(22:0_22:6)	C52H92NO8P	889.656	[M+HCOO]-	934.6	327.3	-90	-10	-50	-20
PC	15:0-18:1(d7) PC	PC(14:0_16:0)	C38H76NO8P	705.531	[M+HCOO]-	750.4	255.2	-90	-10	-50	-20
PC	15:0-18:1(d7) PC	PC(14:0_16:1)	C38H74NO8P	703.515	[M+HCOO]-	748.4	253.2	-90	-10	-50	-20
PC	15:0-18:1(d7) PC	PC(14:0_16:2)	C38H72NO8P	701.5	[M+HCOO]-	746.4	251.2	-90	-10	-50	-20
PC	15:0-18:1(d7) PC	PC(14:0_16:3)	C38H70NO8P	699.484	[M+HCOO]-	744.4	249.2	-90	-10	-50	-20
PC	15:0-18:1(d7) PC	PC(14:0_16:4)	C38H68NO8P	697.468	[M+HCOO]-	742.4	247.2	-90	-10	-50	-20
PC	15:0-18:1(d7) PC	PC(14:0_16:5)	C38H66NO8P	695.453	[M+HCOO]-	740.4	245.2	-90	-10	-50	-20
PC	15:0-18:1(d7) PC	PC(14:0_16:6)	C38H64NO8P	693.437	[M+HCOO]-	738.4	243.2	-90	-10	-50	-20
PC	15:0-18:1(d7) PC	PC(14:0_18:0)	C40H80NO8P	733.562	[M+HCOO]-	778.5	283.3	-90	-10	-50	-20
PC	15:0-18:1(d7) PC	PC(14:0_18:1)	C40H78NO8P	731.547	[M+HCOO]-	776.5	281.3	-90	-10	-50	-20
PC	15:0-18:1(d7) PC	PC(14:0_18:2)	C40H76NO8P	729.531	[M+HCOO]-	774.5	279.3	-90	-10	-50	-20
PC	15:0-18:1(d7) PC	PC(14:0_18:3)	C40H74NO8P	727.515	[M+HCOO]-	772.5	277.3	-90	-10	-50	-20
PC	15:0-18:1(d7) PC	PC(14:0_18:4)	C40H72NO8P	725.5	[M+HCOO]-	770.5	275.3	-90	-10	-50	-20
PC	15:0-18:1(d7) PC	PC(14:0_18:5)	C40H70NO8P	723.484	[M+HCOO]-	768.5	273.3	-90	-10	-50	-20
PC	15:0-18:1(d7) PC	PC(14:0_18:6)	C40H68NO8P	721.468	[M+HCOO]-	766.5	271.3	-90	-10	-50	-20
PC	15:0-18:1(d7) PC	PC(14:0_20:0)	C42H84NO8P	761.593	[M+HCOO]-	806.5	311.3	-90	-10	-50	-20
PC	15:0-18:1(d7) PC	PC(14:0_20:1)	C42H82NO8P	759.578	[M+HCOO]-	804.5	309.3	-90	-10	-50	-20
PC	15:0-18:1(d7) PC	PC(14:0_20:2)	C42H80NO8P	757.562	[M+HCOO]-	802.5	307.3	-90	-10	-50	-20
PC	15:0-18:1(d7) PC	PC(14:0_20:3)	C42H78NO8P	755.547	[M+HCOO]-	800.5	305.3	-90	-10	-50	-20
PC	15:0-18:1(d7) PC	PC(14:0_20:4)	C42H76NO8P	753.531	[M+HCOO]-	798.5	303.3	-90	-10	-50	-20
PC	15:0-18:1(d7) PC	PC(14:0_20:5)	C42H74NO8P	751.515	[M+HCOO]-	796.5	301.3	-90	-10	-50	-20
PC	15:0-18:1(d7) PC	PC(14:0_20:6)	C42H72NO8P	749.5	[M+HCOO]-	794.5	299.3	-90	-10	-50	-20
PC	15:0-18:1(d7) PC	PC(14:0_22:0)	C44H88NO8P	789.625	[M+HCOO]-	834.5	339.3	-90	-10	-50	-20
PC	15:0-18:1(d7) PC	PC(14:0_22:1)	C44H86NO8P	787.609	[M+HCOO]-	832.5	337.3	-90	-10	-50	-20
PC	15:0-18:1(d7) PC	PC(14:0_22:2)	C44H84NO8P	785.593	[M+HCOO]-	830.5	335.3	-90	-10	-50	-20
PC	15:0-18:1(d7) PC	PC(14:0_22:3)	C44H82NO8P	783.578	[M+HCOO]-	828.5	333.3	-90	-10	-50	-20
PC	15:0-18:1(d7) PC	PC(14:0_22:4)	C44H80NO8P	781.562	[M+HCOO]-	826.5	331.3	-90	-10	-50	-20
PC	15:0-18:1(d7) PC	PC(14:0_22:5)	C44H78NO8P	779.547	[M+HCOO]-	824.5	329.3	-90	-10	-50	-20
PC	15:0-18:1(d7) PC	PC(14:0_22:6)	C44H76NO8P	777.531	[M+HCOO]-	822.5	327.3	-90	-10	-50	-20
PC	15:0-18:1(d7) PC	PC(16:0_18:0)	C42H84NO8P	761.593	[M+HCOO]-	806.5	283.3	-90	-10	-50	-20
PC	15:0-18:1(d7) PC	PC(16:0_18:1)	C42H82NO8P	759.578	[M+HCOO]-	804.5	281.3	-90	-10	-50	-20
PC	15:0-18:1(d7) PC	PC(16:0_18:2)	C42H80NO8P	757.562	[M+HCOO]-	802.5	279.3	-90	-10	-50	-20
PC	15:0-18:1(d7) PC	PC(16:0_18:3)	C42H78NO8P	755.547	[M+HCOO]-	800.5	277.3	-90	-10	-50	-20
PC	15:0-18:1(d7) PC	PC(16:0_18:4)	C42H76NO8P	753.531	[M+HCOO]-	798.5	275.3	-90	-10	-50	-20
PC	15:0-18:1(d7) PC	PC(16:0_18:5)	C42H74NO8P	751.515	[M+HCOO]-	796.5	273.3	-90	-10	-50	-20
PC	15:0-18:1(d7) PC	PC(16:0_18:6)	C42H72NO8P	749.5	[M+HCOO]-	794.5	271.3	-90	-10	-50	-20
PC	15:0-18:1(d7) PC	PC(16:0_20:0)	C44H88NO8P	789.625	[M+HCOO]-	834.5	311.3	-90	-10	-50	-20
PC	15:0-18:1(d7) PC	PC(16:0_20:1)	C44H86NO8P	787.609	[M+HCOO]-	832.5	309.3	-90	-10	-50	-20
PC	15:0-18:1(d7) PC	PC(16:0_20:2)	C44H84NO8P	785.593	[M+HCOO]-	830.5	307.3	-90	-10	-50	-20
PC	15:0-18:1(d7) PC	PC(16:0_20:3)	C44H82NO8P	783.578	[M+HCOO]-	828.5	305.3	-90	-10	-50	-20
PC	15:0-18:1(d7) PC	PC(16:0_20:4)	C44H80NO8P	781.562	[M+HCOO]-	826.5	303.3	-90	-10	-50	-20
PC	15:0-18:1(d7) PC	PC(16:0_20:5)	C44H78NO8P	779.547	[M+HCOO]-	824.5	301.3	-90	-10	-50	-20
PC	15:0-18:1(d7) PC	PC(16:0_20:6)	C44H76NO8P	777.531	[M+HCOO]-	822.5	299.3	-90	-10	-50	-20
PC	15:0-18:1(d7) PC	PC(16:0_22:0)	C46H92NO8P	817.656	[M+HCOO]-	862.5	339.3	-90	-10	-50	-20
PC	15:0-18:1(d7) PC	PC(16:0_22:1)	C46H90NO8P	815.64	[M+HCOO]-	860.5	337.3	-90	-10	-50	-20
PC	15:0-18:1(d7) PC	PC(16:0_22:2)	C46H88NO8P	813.625	[M+HCOO]-	858.5	335.3	-90	-10	-50	-20
PC	15:0-18:1(d7) PC	PC(16:0_22:3)	C46H86NO8P	811.609	[M+HCOO]-	856.5	333.3	-90	-10	-50	-20
PC	15:0-18:1(d7) PC	PC(16:0_22:4)	C46H84NO8P	809.593	[M+HCOO]-	854.5	331.3	-90	-10	-50	-20
PC	15:0-18:1(d7) PC	PC(16:0_22:5)	C46H82NO8P	807.578	[M+HCOO]-	852.5	329.3	-90	-10	-50	-20
PC	15:0-18:1(d7) PC	PC(16:0_22:6)	C46H80NO8P	805.562	[M+HCOO]-	850.5	327.3	-90	-10	-50	-20
PC	15:0-18:1(d7) PC	PC(18:0_20:0)	C46H92NO8P	817.656	[M+HCOO]-	862.6	311.3	-90	-10	-50	-20
PC	15:0-18:1(d7) PC	PC(18:0_20:1)	C46H90NO8P	815.64	[M+HCOO]-	860.6	309.3	-90	-10	-50	-20
PC	15:0-18:1(d7) PC	PC(18:0_20:2)	C46H88NO8P	813.625	[M+HCOO]-	858.6	307.3	-90	-10	-50	-20
PC	15:0-18:1(d7) PC	PC(18:0_20:3)	C46H86NO8P	811.609	[M+HCOO]-	856.6	305.3	-90	-10	-50	-20
PC	15:0-18:1(d7) PC	PC(18:0_20:4)	C46H84NO8P	809.593	[M+HCOO]-	854.6	303.3	-90	-10	-50	-20
PC	15:0-18:1(d7) PC	PC(18:0_20:5)	C46H82NO8P	807.578	[M+HCOO]-	852.6	301.3	-90	-10	-50	-20
PC	15:0-18:1(d7) PC	PC(18:0_20:6)	C46H80NO8P	805.562	[M+HCOO]-	850.6	299.3	-90	-10	-50	-20
PC	15:0-18:1(d7) PC	PC(18:0_22:0)	C48H96NO8P	845.687	[M+HCOO]-	890.6	339.3	-90	-10	-50	-20
PC	15:0-18:1(d7) PC	PC(18:0_22:1)	C48H94NO8P	843.672	[M+HCOO]-	888.6	337.3	-90	-10	-50	-20
PC	15:0-18:1(d7) PC	PC(18:0_22:2)	C48H92NO8P	841.656	[M+HCOO]-	886.6	335.3	-90	-10	-50	-20
PC	15:0-18:1(d7) PC	PC(18:0_22:3)	C48H90NO8P	839.64	[M+HCOO]-	884.6	333.3	-90	-10	-50	-20
PC	15:0-18:1(d7) PC	PC(18:0_22:4)	C48H88NO8P	837.625	[M+HCOO]-	882.6	331.3	-90	-10	-50	-20
PC	15:0-18:1(d7) PC	PC(18:0_22:5)	C48H86NO8P	835.609	[M+HCOO]-	880.6	329.3	-90	-10	-50	-20
PC	15:0-18:1(d7) PC	PC(18:0_22:6)	C48H84NO8P	833.593	[M+HCOO]-	878.6	327.3	-90	-10	-50	-20
PC	15:0-18:1(d7) PC	PC(20:0_22:0)	C50H100NO8P	873.719	[M+HCOO]-	918.6	339.3	-90	-10	-50	-20
PC	15:0-18:1(d7) PC	PC(20:0_22:1)	C50H98NO8P	871.703	[M+HCOO]-	916.6	337.3	-90	-10	-50	-20
PC	15:0-18:1(d7) PC	PC(20:0_22:2)	C50H96NO8P	869.687	[M+HCOO]-	914.6	335.3	-90	-10	-50	-20
PC	15:0-18:1(d7) PC	PC(20:0_22:3)	C50H94NO8P	867.672	[M+HCOO]-	912.6	333.3	-90	-10	-50	-20
PC	15:0-18:1(d7) PC	PC(20:0_22:4)	C50H92NO8P	865.656	[M+HCOO]-	910.6	331.3	-90	-10	-50	-20
PC	15:0-18:1(d7) PC	PC(20:0_22:5)	C50H90NO8P	863.64	[M+HCOO]-	908.6	329.3	-90	-10	-50	-20
PC	15:0-18:1(d7) PC	PC(20:0_22:6)	C50H88NO8P	861.625	[M+HCOO]-	906.6	327.3	-90	-10	-50	-20
PC	15:0-18:1(d7) PC	PC(14:1_14:1)	C36H68NO8P	673.468	[M+HCOO]-	718.4	225.2	-90	-10	-50	-20
PC	15:0-18:1(d7) PC	PC(14:1_14:2)	C36H66NO8P	671.453	[M+HCOO]-	716.4	223.2	-90	-10	-50	-20
PC	15:0-18:1(d7) PC	PC(14:1_14:3)	C36H64NO8P	669.437	[M+HCOO]-	714.4	221.2	-90	-10	-50	-20
PC	15:0-18:1(d7) PC	PC(14:1_14:4)	C36H62NO8P	667.421	[M+HCOO]-	712.4	219.2	-90	-10	-50	-20
PC	15:0-18:1(d7) PC	PC(14:1_14:5)	C36H60NO8P	665.406	[M+HCOO]-	710.4	217.2	-90	-10	-50	-20
PC	15:0-18:1(d7) PC	PC(14:1_14:6)	C36H58NO8P	663.39	[M+HCOO]-	708.4	215.2	-90	-10	-50	-20
PC	15:0-18:1(d7) PC	PC(16:1_16:1)	C40H76NO8P	729.531	[M+HCOO]-	774.4	253.2	-90	-10	-50	-20
PC	15:0-18:1(d7) PC	PC(16:1_16:2)	C40H74NO8P	727.515	[M+HCOO]-	772.4	251.2	-90	-10	-50	-20
PC	15:0-18:1(d7) PC	PC(16:1_16:3)	C40H72NO8P	725.5	[M+HCOO]-	770.4	249.2	-90	-10	-50	-20
PC	15:0-18:1(d7) PC	PC(16:1_16:4)	C40H70NO8P	723.484	[M+HCOO]-	768.4	247.2	-90	-10	-50	-20
PC	15:0-18:1(d7) PC	PC(16:1_16:5)	C40H68NO8P	721.468	[M+HCOO]-	766.4	245.2	-90	-10	-50	-20
PC	15:0-18:1(d7) PC	PC(16:1_16:6)	C40H66NO8P	719.453	[M+HCOO]-	764.4	243.2	-90	-10	-50	-20
PC	15:0-18:1(d7) PC	PC(18:1_18:1)	C44H84NO8P	785.593	[M+HCOO]-	830.6	281.3	-90	-10	-50	-20
PC	15:0-18:1(d7) PC	PC(18:1_18:2)	C44H82NO8P	783.578	[M+HCOO]-	828.6	279.3	-90	-10	-50	-20
PC	15:0-18:1(d7) PC	PC(18:1_18:3)	C44H80NO8P	781.562	[M+HCOO]-	826.6	277.3	-90	-10	-50	-20
PC	15:0-18:1(d7) PC	PC(18:1_18:4)	C44H78NO8P	779.547	[M+HCOO]-	824.6	275.3	-90	-10	-50	-20
PC	15:0-18:1(d7) PC	PC(18:1_18:5)	C44H76NO8P	777.531	[M+HCOO]-	822.6	273.3	-90	-10	-50	-20
PC	15:0-18:1(d7) PC	PC(18:1_18:6)	C44H74NO8P	775.515	[M+HCOO]-	820.6	271.3	-90	-10	-50	-20
PC	15:0-18:1(d7) PC	PC(20:1_20:1)	C48H92NO8P	841.656	[M+HCOO]-	886.6	309.3	-90	-10	-50	-20
PC	15:0-18:1(d7) PC	PC(20:1_20:2)	C48H90NO8P	839.64	[M+HCOO]-	884.6	307.3	-90	-10	-50	-20
PC	15:0-18:1(d7) PC	PC(20:1_20:3)	C48H88NO8P	837.625	[M+HCOO]-	882.6	305.3	-90	-10	-50	-20
PC	15:0-18:1(d7) PC	PC(20:1_20:4)	C48H86NO8P	835.609	[M+HCOO]-	880.6	303.3	-90	-10	-50	-20
PC	15:0-18:1(d7) PC	PC(20:1_20:5)	C48H84NO8P	833.593	[M+HCOO]-	878.6	301.3	-90	-10	-50	-20
PC	15:0-18:1(d7) PC	PC(20:1_20:6)	C48H82NO8P	831.578	[M+HCOO]-	876.6	299.3	-90	-10	-50	-20
PC	15:0-18:1(d7) PC	PC(22:1_22:1)	C52H100NO8P	897.719	[M+HCOO]-	942.6	337.3	-90	-10	-50	-20
PC	15:0-18:1(d7) PC	PC(22:1_22:2)	C52H98NO8P	895.703	[M+HCOO]-	940.6	335.3	-90	-10	-50	-20
PC	15:0-18:1(d7) PC	PC(22:1_22:3)	C52H96NO8P	893.687	[M+HCOO]-	938.6	333.3	-90	-10	-50	-20
PC	15:0-18:1(d7) PC	PC(22:1_22:4)	C52H94NO8P	891.672	[M+HCOO]-	936.6	331.3	-90	-10	-50	-20
PC	15:0-18:1(d7) PC	PC(22:1_22:5)	C52H92NO8P	889.656	[M+HCOO]-	934.6	329.3	-90	-10	-50	-20
PC	15:0-18:1(d7) PC	PC(22:1_22:6)	C52H90NO8P	887.64	[M+HCOO]-	932.6	327.3	-90	-10	-50	-20
PC	15:0-18:1(d7) PC	PC(14:1_16:0)	C38H74NO8P	703.515	[M+HCOO]-	748.4	255.2	-90	-10	-50	-20
PC	15:0-18:1(d7) PC	PC(14:1_16:1)	C38H72NO8P	701.5	[M+HCOO]-	746.4	253.2	-90	-10	-50	-20
PC	15:0-18:1(d7) PC	PC(14:1_16:2)	C38H70NO8P	699.484	[M+HCOO]-	744.4	251.2	-90	-10	-50	-20
PC	15:0-18:1(d7) PC	PC(14:1_16:3)	C38H68NO8P	697.468	[M+HCOO]-	742.4	249.2	-90	-10	-50	-20
PC	15:0-18:1(d7) PC	PC(14:1_16:4)	C38H66NO8P	695.453	[M+HCOO]-	740.4	247.2	-90	-10	-50	-20
PC	15:0-18:1(d7) PC	PC(14:1_16:5)	C38H64NO8P	693.437	[M+HCOO]-	738.4	245.2	-90	-10	-50	-20
PC	15:0-18:1(d7) PC	PC(14:1_16:6)	C38H62NO8P	691.421	[M+HCOO]-	736.4	243.2	-90	-10	-50	-20
PC	15:0-18:1(d7) PC	PC(14:1_18:0)	C40H78NO8P	731.547	[M+HCOO]-	776.5	283.3	-90	-10	-50	-20
PC	15:0-18:1(d7) PC	PC(14:1_18:1)	C40H76NO8P	729.531	[M+HCOO]-	774.5	281.3	-90	-10	-50	-20
PC	15:0-18:1(d7) PC	PC(14:1_18:2)	C40H74NO8P	727.515	[M+HCOO]-	772.5	279.3	-90	-10	-50	-20
PC	15:0-18:1(d7) PC	PC(14:1_18:3)	C40H72NO8P	725.5	[M+HCOO]-	770.5	277.3	-90	-10	-50	-20
PC	15:0-18:1(d7) PC	PC(14:1_18:4)	C40H70NO8P	723.484	[M+HCOO]-	768.5	275.3	-90	-10	-50	-20
PC	15:0-18:1(d7) PC	PC(14:1_18:5)	C40H68NO8P	721.468	[M+HCOO]-	766.5	273.3	-90	-10	-50	-20
PC	15:0-18:1(d7) PC	PC(14:1_18:6)	C40H66NO8P	719.453	[M+HCOO]-	764.5	271.3	-90	-10	-50	-20
PC	15:0-18:1(d7) PC	PC(14:1_20:0)	C42H82NO8P	759.578	[M+HCOO]-	804.5	311.3	-90	-10	-50	-20
PC	15:0-18:1(d7) PC	PC(14:1_20:1)	C42H80NO8P	757.562	[M+HCOO]-	802.5	309.3	-90	-10	-50	-20
PC	15:0-18:1(d7) PC	PC(14:1_20:2)	C42H78NO8P	755.547	[M+HCOO]-	800.5	307.3	-90	-10	-50	-20
PC	15:0-18:1(d7) PC	PC(14:1_20:3)	C42H76NO8P	753.531	[M+HCOO]-	798.5	305.3	-90	-10	-50	-20
PC	15:0-18:1(d7) PC	PC(14:1_20:4)	C42H74NO8P	751.515	[M+HCOO]-	796.5	303.3	-90	-10	-50	-20
PC	15:0-18:1(d7) PC	PC(14:1_20:5)	C42H72NO8P	749.5	[M+HCOO]-	794.5	301.3	-90	-10	-50	-20
PC	15:0-18:1(d7) PC	PC(14:1_20:6)	C42H70NO8P	747.484	[M+HCOO]-	792.5	299.3	-90	-10	-50	-20
PC	15:0-18:1(d7) PC	PC(14:1_22:0)	C44H86NO8P	787.609	[M+HCOO]-	832.5	339.3	-90	-10	-50	-20
PC	15:0-18:1(d7) PC	PC(14:1_22:1)	C44H84NO8P	785.593	[M+HCOO]-	830.5	337.3	-90	-10	-50	-20
PC	15:0-18:1(d7) PC	PC(14:1_22:2)	C44H82NO8P	783.578	[M+HCOO]-	828.5	335.3	-90	-10	-50	-20
PC	15:0-18:1(d7) PC	PC(14:1_22:3)	C44H80NO8P	781.562	[M+HCOO]-	826.5	333.3	-90	-10	-50	-20
PC	15:0-18:1(d7) PC	PC(14:1_22:4)	C44H78NO8P	779.547	[M+HCOO]-	824.5	331.3	-90	-10	-50	-20
PC	15:0-18:1(d7) PC	PC(14:1_22:5)	C44H76NO8P	777.531	[M+HCOO]-	822.5	329.3	-90	-10	-50	-20
PC	15:0-18:1(d7) PC	PC(14:1_22:6)	C44H74NO8P	775.515	[M+HCOO]-	820.5	327.3	-90	-10	-50	-20
PC	15:0-18:1(d7) PC	PC(16:1_18:0)	C42H82NO8P	759.578	[M+HCOO]-	804.5	283.3	-90	-10	-50	-20
PC	15:0-18:1(d7) PC	PC(16:1_18:1)	C42H80NO8P	757.562	[M+HCOO]-	802.5	281.3	-90	-10	-50	-20
PC	15:0-18:1(d7) PC	PC(16:1_18:2)	C42H78NO8P	755.547	[M+HCOO]-	800.5	279.3	-90	-10	-50	-20
PC	15:0-18:1(d7) PC	PC(16:1_18:3)	C42H76NO8P	753.531	[M+HCOO]-	798.5	277.3	-90	-10	-50	-20
PC	15:0-18:1(d7) PC	PC(16:1_18:4)	C42H74NO8P	751.515	[M+HCOO]-	796.5	275.3	-90	-10	-50	-20
PC	15:0-18:1(d7) PC	PC(16:1_18:5)	C42H72NO8P	749.5	[M+HCOO]-	794.5	273.3	-90	-10	-50	-20
PC	15:0-18:1(d7) PC	PC(16:1_18:6)	C42H70NO8P	747.484	[M+HCOO]-	792.5	271.3	-90	-10	-50	-20
PC	15:0-18:1(d7) PC	PC(16:1_20:0)	C44H86NO8P	787.609	[M+HCOO]-	832.5	311.3	-90	-10	-50	-20
PC	15:0-18:1(d7) PC	PC(16:1_20:1)	C44H84NO8P	785.593	[M+HCOO]-	830.5	309.3	-90	-10	-50	-20
PC	15:0-18:1(d7) PC	PC(16:1_20:2)	C44H82NO8P	783.578	[M+HCOO]-	828.5	307.3	-90	-10	-50	-20
PC	15:0-18:1(d7) PC	PC(16:1_20:3)	C44H80NO8P	781.562	[M+HCOO]-	826.5	305.3	-90	-10	-50	-20
PC	15:0-18:1(d7) PC	PC(16:1_20:4)	C44H78NO8P	779.547	[M+HCOO]-	824.5	303.3	-90	-10	-50	-20
PC	15:0-18:1(d7) PC	PC(16:1_20:5)	C44H76NO8P	777.531	[M+HCOO]-	822.5	301.3	-90	-10	-50	-20
PC	15:0-18:1(d7) PC	PC(16:1_20:6)	C44H74NO8P	775.515	[M+HCOO]-	820.5	299.3	-90	-10	-50	-20
PC	15:0-18:1(d7) PC	PC(16:1_22:0)	C46H90NO8P	815.64	[M+HCOO]-	860.5	339.3	-90	-10	-50	-20
PC	15:0-18:1(d7) PC	PC(16:1_22:1)	C46H88NO8P	813.625	[M+HCOO]-	858.5	337.3	-90	-10	-50	-20
PC	15:0-18:1(d7) PC	PC(16:1_22:2)	C46H86NO8P	811.609	[M+HCOO]-	856.5	335.3	-90	-10	-50	-20
PC	15:0-18:1(d7) PC	PC(16:1_22:3)	C46H84NO8P	809.593	[M+HCOO]-	854.5	333.3	-90	-10	-50	-20
PC	15:0-18:1(d7) PC	PC(16:1_22:4)	C46H82NO8P	807.578	[M+HCOO]-	852.5	331.3	-90	-10	-50	-20
PC	15:0-18:1(d7) PC	PC(16:1_22:5)	C46H80NO8P	805.562	[M+HCOO]-	850.5	329.3	-90	-10	-50	-20
PC	15:0-18:1(d7) PC	PC(16:1_22:6)	C46H78NO8P	803.547	[M+HCOO]-	848.5	327.3	-90	-10	-50	-20
PC	15:0-18:1(d7) PC	PC(18:1_20:0)	C46H90NO8P	815.64	[M+HCOO]-	860.6	311.3	-90	-10	-50	-20
PC	15:0-18:1(d7) PC	PC(18:1_20:1)	C46H88NO8P	813.625	[M+HCOO]-	858.6	309.3	-90	-10	-50	-20
PC	15:0-18:1(d7) PC	PC(18:1_20:2)	C46H86NO8P	811.609	[M+HCOO]-	856.6	307.3	-90	-10	-50	-20
PC	15:0-18:1(d7) PC	PC(18:1_20:3)	C46H84NO8P	809.593	[M+HCOO]-	854.6	305.3	-90	-10	-50	-20
PC	15:0-18:1(d7) PC	PC(18:1_20:4)	C46H82NO8P	807.578	[M+HCOO]-	852.6	303.3	-90	-10	-50	-20
PC	15:0-18:1(d7) PC	PC(18:1_20:5)	C46H80NO8P	805.562	[M+HCOO]-	850.6	301.3	-90	-10	-50	-20
PC	15:0-18:1(d7) PC	PC(18:1_20:6)	C46H78NO8P	803.547	[M+HCOO]-	848.6	299.3	-90	-10	-50	-20
PC	15:0-18:1(d7) PC	PC(18:1_22:0)	C48H94NO8P	843.672	[M+HCOO]-	888.6	339.3	-90	-10	-50	-20
PC	15:0-18:1(d7) PC	PC(18:1_22:1)	C48H92NO8P	841.656	[M+HCOO]-	886.6	337.3	-90	-10	-50	-20
PC	15:0-18:1(d7) PC	PC(18:1_22:2)	C48H90NO8P	839.64	[M+HCOO]-	884.6	335.3	-90	-10	-50	-20
PC	15:0-18:1(d7) PC	PC(18:1_22:3)	C48H88NO8P	837.625	[M+HCOO]-	882.6	333.3	-90	-10	-50	-20
PC	15:0-18:1(d7) PC	PC(18:1_22:4)	C48H86NO8P	835.609	[M+HCOO]-	880.6	331.3	-90	-10	-50	-20
PC	15:0-18:1(d7) PC	PC(18:1_22:5)	C48H84NO8P	833.593	[M+HCOO]-	878.6	329.3	-90	-10	-50	-20
PC	15:0-18:1(d7) PC	PC(18:1_22:6)	C48H82NO8P	831.578	[M+HCOO]-	876.6	327.3	-90	-10	-50	-20
PC	15:0-18:1(d7) PC	PC(20:1_22:0)	C50H98NO8P	871.703	[M+HCOO]-	916.6	339.3	-90	-10	-50	-20
PC	15:0-18:1(d7) PC	PC(20:1_22:1)	C50H96NO8P	869.687	[M+HCOO]-	914.6	337.3	-90	-10	-50	-20
PC	15:0-18:1(d7) PC	PC(20:1_22:2)	C50H94NO8P	867.672	[M+HCOO]-	912.6	335.3	-90	-10	-50	-20
PC	15:0-18:1(d7) PC	PC(20:1_22:3)	C50H92NO8P	865.656	[M+HCOO]-	910.6	333.3	-90	-10	-50	-20
PC	15:0-18:1(d7) PC	PC(20:1_22:4)	C50H90NO8P	863.64	[M+HCOO]-	908.6	331.3	-90	-10	-50	-20
PC	15:0-18:1(d7) PC	PC(20:1_22:5)	C50H88NO8P	861.625	[M+HCOO]-	906.6	329.3	-90	-10	-50	-20
PC	15:0-18:1(d7) PC	PC(20:1_22:6)	C50H86NO8P	859.609	[M+HCOO]-	904.6	327.3	-90	-10	-50	-20
PC	15:0-18:1(d7) PC	PC(14:2_14:2)	C36H64NO8P	669.437	[M+HCOO]-	714.4	223.2	-90	-10	-50	-20
PC	15:0-18:1(d7) PC	PC(14:2_14:3)	C36H62NO8P	667.421	[M+HCOO]-	712.4	221.2	-90	-10	-50	-20
PC	15:0-18:1(d7) PC	PC(14:2_14:4)	C36H60NO8P	665.406	[M+HCOO]-	710.4	219.2	-90	-10	-50	-20
PC	15:0-18:1(d7) PC	PC(14:2_14:5)	C36H58NO8P	663.39	[M+HCOO]-	708.4	217.2	-90	-10	-50	-20
PC	15:0-18:1(d7) PC	PC(14:2_14:6)	C36H56NO8P	661.374	[M+HCOO]-	706.4	215.2	-90	-10	-50	-20
PC	15:0-18:1(d7) PC	PC(16:2_16:2)	C40H72NO8P	725.5	[M+HCOO]-	770.4	251.2	-90	-10	-50	-20
PC	15:0-18:1(d7) PC	PC(16:2_16:3)	C40H70NO8P	723.484	[M+HCOO]-	768.4	249.2	-90	-10	-50	-20
PC	15:0-18:1(d7) PC	PC(16:2_16:4)	C40H68NO8P	721.468	[M+HCOO]-	766.4	247.2	-90	-10	-50	-20
PC	15:0-18:1(d7) PC	PC(16:2_16:5)	C40H66NO8P	719.453	[M+HCOO]-	764.4	245.2	-90	-10	-50	-20
PC	15:0-18:1(d7) PC	PC(16:2_16:6)	C40H64NO8P	717.437	[M+HCOO]-	762.4	243.2	-90	-10	-50	-20
PC	15:0-18:1(d7) PC	PC(18:2_18:2)	C44H80NO8P	781.562	[M+HCOO]-	826.6	279.3	-90	-10	-50	-20
PC	15:0-18:1(d7) PC	PC(18:2_18:3)	C44H78NO8P	779.547	[M+HCOO]-	824.6	277.3	-90	-10	-50	-20
PC	15:0-18:1(d7) PC	PC(18:2_18:4)	C44H76NO8P	777.531	[M+HCOO]-	822.6	275.3	-90	-10	-50	-20
PC	15:0-18:1(d7) PC	PC(18:2_18:5)	C44H74NO8P	775.515	[M+HCOO]-	820.6	273.3	-90	-10	-50	-20
PC	15:0-18:1(d7) PC	PC(18:2_18:6)	C44H72NO8P	773.5	[M+HCOO]-	818.6	271.3	-90	-10	-50	-20
PC	15:0-18:1(d7) PC	PC(20:2_20:2)	C48H88NO8P	837.625	[M+HCOO]-	882.6	307.3	-90	-10	-50	-20
PC	15:0-18:1(d7) PC	PC(20:2_20:3)	C48H86NO8P	835.609	[M+HCOO]-	880.6	305.3	-90	-10	-50	-20
PC	15:0-18:1(d7) PC	PC(20:2_20:4)	C48H84NO8P	833.593	[M+HCOO]-	878.6	303.3	-90	-10	-50	-20
PC	15:0-18:1(d7) PC	PC(20:2_20:5)	C48H82NO8P	831.578	[M+HCOO]-	876.6	301.3	-90	-10	-50	-20
PC	15:0-18:1(d7) PC	PC(20:2_20:6)	C48H80NO8P	829.562	[M+HCOO]-	874.6	299.3	-90	-10	-50	-20
PC	15:0-18:1(d7) PC	PC(22:2_22:2)	C52H96NO8P	893.687	[M+HCOO]-	938.6	335.3	-90	-10	-50	-20
PC	15:0-18:1(d7) PC	PC(22:2_22:3)	C52H94NO8P	891.672	[M+HCOO]-	936.6	333.3	-90	-10	-50	-20
PC	15:0-18:1(d7) PC	PC(22:2_22:4)	C52H92NO8P	889.656	[M+HCOO]-	934.6	331.3	-90	-10	-50	-20
PC	15:0-18:1(d7) PC	PC(22:2_22:5)	C52H90NO8P	887.64	[M+HCOO]-	932.6	329.3	-90	-10	-50	-20
PC	15:0-18:1(d7) PC	PC(22:2_22:6)	C52H88NO8P	885.625	[M+HCOO]-	930.6	327.3	-90	-10	-50	-20
PC	15:0-18:1(d7) PC	PC(14:2_16:0)	C38H72NO8P	701.5	[M+HCOO]-	746.4	255.2	-90	-10	-50	-20
PC	15:0-18:1(d7) PC	PC(14:2_16:1)	C38H70NO8P	699.484	[M+HCOO]-	744.4	253.2	-90	-10	-50	-20
PC	15:0-18:1(d7) PC	PC(14:2_16:2)	C38H68NO8P	697.468	[M+HCOO]-	742.4	251.2	-90	-10	-50	-20
PC	15:0-18:1(d7) PC	PC(14:2_16:3)	C38H66NO8P	695.453	[M+HCOO]-	740.4	249.2	-90	-10	-50	-20
PC	15:0-18:1(d7) PC	PC(14:2_16:4)	C38H64NO8P	693.437	[M+HCOO]-	738.4	247.2	-90	-10	-50	-20
PC	15:0-18:1(d7) PC	PC(14:2_16:5)	C38H62NO8P	691.421	[M+HCOO]-	736.4	245.2	-90	-10	-50	-20
PC	15:0-18:1(d7) PC	PC(14:2_16:6)	C38H60NO8P	689.406	[M+HCOO]-	734.4	243.2	-90	-10	-50	-20
PC	15:0-18:1(d7) PC	PC(14:2_18:0)	C40H76NO8P	729.531	[M+HCOO]-	774.5	283.3	-90	-10	-50	-20
PC	15:0-18:1(d7) PC	PC(14:2_18:1)	C40H74NO8P	727.515	[M+HCOO]-	772.5	281.3	-90	-10	-50	-20
PC	15:0-18:1(d7) PC	PC(14:2_18:2)	C40H72NO8P	725.5	[M+HCOO]-	770.5	279.3	-90	-10	-50	-20
PC	15:0-18:1(d7) PC	PC(14:2_18:3)	C40H70NO8P	723.484	[M+HCOO]-	768.5	277.3	-90	-10	-50	-20
PC	15:0-18:1(d7) PC	PC(14:2_18:4)	C40H68NO8P	721.468	[M+HCOO]-	766.5	275.3	-90	-10	-50	-20
PC	15:0-18:1(d7) PC	PC(14:2_18:5)	C40H66NO8P	719.453	[M+HCOO]-	764.5	273.3	-90	-10	-50	-20
PC	15:0-18:1(d7) PC	PC(14:2_18:6)	C40H64NO8P	717.437	[M+HCOO]-	762.5	271.3	-90	-10	-50	-20
PC	15:0-18:1(d7) PC	PC(14:2_20:0)	C42H80NO8P	757.562	[M+HCOO]-	802.5	311.3	-90	-10	-50	-20
PC	15:0-18:1(d7) PC	PC(14:2_20:1)	C42H78NO8P	755.547	[M+HCOO]-	800.5	309.3	-90	-10	-50	-20
PC	15:0-18:1(d7) PC	PC(14:2_20:2)	C42H76NO8P	753.531	[M+HCOO]-	798.5	307.3	-90	-10	-50	-20
PC	15:0-18:1(d7) PC	PC(14:2_20:3)	C42H74NO8P	751.515	[M+HCOO]-	796.5	305.3	-90	-10	-50	-20
PC	15:0-18:1(d7) PC	PC(14:2_20:4)	C42H72NO8P	749.5	[M+HCOO]-	794.5	303.3	-90	-10	-50	-20
PC	15:0-18:1(d7) PC	PC(14:2_20:5)	C42H70NO8P	747.484	[M+HCOO]-	792.5	301.3	-90	-10	-50	-20
PC	15:0-18:1(d7) PC	PC(14:2_20:6)	C42H68NO8P	745.468	[M+HCOO]-	790.5	299.3	-90	-10	-50	-20
PC	15:0-18:1(d7) PC	PC(14:2_22:0)	C44H84NO8P	785.593	[M+HCOO]-	830.5	339.3	-90	-10	-50	-20
PC	15:0-18:1(d7) PC	PC(14:2_22:1)	C44H82NO8P	783.578	[M+HCOO]-	828.5	337.3	-90	-10	-50	-20
PC	15:0-18:1(d7) PC	PC(14:2_22:2)	C44H80NO8P	781.562	[M+HCOO]-	826.5	335.3	-90	-10	-50	-20
PC	15:0-18:1(d7) PC	PC(14:2_22:3)	C44H78NO8P	779.547	[M+HCOO]-	824.5	333.3	-90	-10	-50	-20
PC	15:0-18:1(d7) PC	PC(14:2_22:4)	C44H76NO8P	777.531	[M+HCOO]-	822.5	331.3	-90	-10	-50	-20
PC	15:0-18:1(d7) PC	PC(14:2_22:5)	C44H74NO8P	775.515	[M+HCOO]-	820.5	329.3	-90	-10	-50	-20
PC	15:0-18:1(d7) PC	PC(14:2_22:6)	C44H72NO8P	773.5	[M+HCOO]-	818.5	327.3	-90	-10	-50	-20
PC	15:0-18:1(d7) PC	PC(16:2_18:0)	C42H80NO8P	757.562	[M+HCOO]-	802.5	283.3	-90	-10	-50	-20
PC	15:0-18:1(d7) PC	PC(16:2_18:1)	C42H78NO8P	755.547	[M+HCOO]-	800.5	281.3	-90	-10	-50	-20
PC	15:0-18:1(d7) PC	PC(16:2_18:2)	C42H76NO8P	753.531	[M+HCOO]-	798.5	279.3	-90	-10	-50	-20
PC	15:0-18:1(d7) PC	PC(16:2_18:3)	C42H74NO8P	751.515	[M+HCOO]-	796.5	277.3	-90	-10	-50	-20
PC	15:0-18:1(d7) PC	PC(16:2_18:4)	C42H72NO8P	749.5	[M+HCOO]-	794.5	275.3	-90	-10	-50	-20
PC	15:0-18:1(d7) PC	PC(16:2_18:5)	C42H70NO8P	747.484	[M+HCOO]-	792.5	273.3	-90	-10	-50	-20
PC	15:0-18:1(d7) PC	PC(16:2_18:6)	C42H68NO8P	745.468	[M+HCOO]-	790.5	271.3	-90	-10	-50	-20
PC	15:0-18:1(d7) PC	PC(16:2_20:0)	C44H84NO8P	785.593	[M+HCOO]-	830.5	311.3	-90	-10	-50	-20
PC	15:0-18:1(d7) PC	PC(16:2_20:1)	C44H82NO8P	783.578	[M+HCOO]-	828.5	309.3	-90	-10	-50	-20
PC	15:0-18:1(d7) PC	PC(16:2_20:2)	C44H80NO8P	781.562	[M+HCOO]-	826.5	307.3	-90	-10	-50	-20
PC	15:0-18:1(d7) PC	PC(16:2_20:3)	C44H78NO8P	779.547	[M+HCOO]-	824.5	305.3	-90	-10	-50	-20
PC	15:0-18:1(d7) PC	PC(16:2_20:4)	C44H76NO8P	777.531	[M+HCOO]-	822.5	303.3	-90	-10	-50	-20
PC	15:0-18:1(d7) PC	PC(16:2_20:5)	C44H74NO8P	775.515	[M+HCOO]-	820.5	301.3	-90	-10	-50	-20
PC	15:0-18:1(d7) PC	PC(16:2_20:6)	C44H72NO8P	773.5	[M+HCOO]-	818.5	299.3	-90	-10	-50	-20
PC	15:0-18:1(d7) PC	PC(16:2_22:0)	C46H88NO8P	813.625	[M+HCOO]-	858.5	339.3	-90	-10	-50	-20
PC	15:0-18:1(d7) PC	PC(16:2_22:1)	C46H86NO8P	811.609	[M+HCOO]-	856.5	337.3	-90	-10	-50	-20
PC	15:0-18:1(d7) PC	PC(16:2_22:2)	C46H84NO8P	809.593	[M+HCOO]-	854.5	335.3	-90	-10	-50	-20
PC	15:0-18:1(d7) PC	PC(16:2_22:3)	C46H82NO8P	807.578	[M+HCOO]-	852.5	333.3	-90	-10	-50	-20
PC	15:0-18:1(d7) PC	PC(16:2_22:4)	C46H80NO8P	805.562	[M+HCOO]-	850.5	331.3	-90	-10	-50	-20
PC	15:0-18:1(d7) PC	PC(16:2_22:5)	C46H78NO8P	803.547	[M+HCOO]-	848.5	329.3	-90	-10	-50	-20
PC	15:0-18:1(d7) PC	PC(16:2_22:6)	C46H76NO8P	801.531	[M+HCOO]-	846.5	327.3	-90	-10	-50	-20
PC	15:0-18:1(d7) PC	PC(18:2_20:0)	C46H88NO8P	813.625	[M+HCOO]-	858.6	311.3	-90	-10	-50	-20
PC	15:0-18:1(d7) PC	PC(18:2_20:1)	C46H86NO8P	811.609	[M+HCOO]-	856.6	309.3	-90	-10	-50	-20
PC	15:0-18:1(d7) PC	PC(18:2_20:2)	C46H84NO8P	809.593	[M+HCOO]-	854.6	307.3	-90	-10	-50	-20
PC	15:0-18:1(d7) PC	PC(18:2_20:3)	C46H82NO8P	807.578	[M+HCOO]-	852.6	305.3	-90	-10	-50	-20
PC	15:0-18:1(d7) PC	PC(18:2_20:4)	C46H80NO8P	805.562	[M+HCOO]-	850.6	303.3	-90	-10	-50	-20
PC	15:0-18:1(d7) PC	PC(18:2_20:5)	C46H78NO8P	803.547	[M+HCOO]-	848.6	301.3	-90	-10	-50	-20
PC	15:0-18:1(d7) PC	PC(18:2_20:6)	C46H76NO8P	801.531	[M+HCOO]-	846.6	299.3	-90	-10	-50	-20
PC	15:0-18:1(d7) PC	PC(18:2_22:0)	C48H92NO8P	841.656	[M+HCOO]-	886.6	339.3	-90	-10	-50	-20
PC	15:0-18:1(d7) PC	PC(18:2_22:1)	C48H90NO8P	839.64	[M+HCOO]-	884.6	337.3	-90	-10	-50	-20
PC	15:0-18:1(d7) PC	PC(18:2_22:2)	C48H88NO8P	837.625	[M+HCOO]-	882.6	335.3	-90	-10	-50	-20
PC	15:0-18:1(d7) PC	PC(18:2_22:3)	C48H86NO8P	835.609	[M+HCOO]-	880.6	333.3	-90	-10	-50	-20
PC	15:0-18:1(d7) PC	PC(18:2_22:4)	C48H84NO8P	833.593	[M+HCOO]-	878.6	331.3	-90	-10	-50	-20
PC	15:0-18:1(d7) PC	PC(18:2_22:5)	C48H82NO8P	831.578	[M+HCOO]-	876.6	329.3	-90	-10	-50	-20
PC	15:0-18:1(d7) PC	PC(18:2_22:6)	C48H80NO8P	829.562	[M+HCOO]-	874.6	327.3	-90	-10	-50	-20
PC	15:0-18:1(d7) PC	PC(20:2_22:0)	C50H96NO8P	869.687	[M+HCOO]-	914.6	339.3	-90	-10	-50	-20
PC	15:0-18:1(d7) PC	PC(20:2_22:1)	C50H94NO8P	867.672	[M+HCOO]-	912.6	337.3	-90	-10	-50	-20
PC	15:0-18:1(d7) PC	PC(20:2_22:2)	C50H92NO8P	865.656	[M+HCOO]-	910.6	335.3	-90	-10	-50	-20
PC	15:0-18:1(d7) PC	PC(20:2_22:3)	C50H90NO8P	863.64	[M+HCOO]-	908.6	333.3	-90	-10	-50	-20
PC	15:0-18:1(d7) PC	PC(20:2_22:4)	C50H88NO8P	861.625	[M+HCOO]-	906.6	331.3	-90	-10	-50	-20
PC	15:0-18:1(d7) PC	PC(20:2_22:5)	C50H86NO8P	859.609	[M+HCOO]-	904.6	329.3	-90	-10	-50	-20
PC	15:0-18:1(d7) PC	PC(20:2_22:6)	C50H84NO8P	857.593	[M+HCOO]-	902.6	327.3	-90	-10	-50	-20
PC	15:0-18:1(d7) PC	PC(14:3_14:3)	C36H60NO8P	665.406	[M+HCOO]-	710.4	221.2	-90	-10	-50	-20
PC	15:0-18:1(d7) PC	PC(14:3_14:4)	C36H58NO8P	663.39	[M+HCOO]-	708.4	219.2	-90	-10	-50	-20
PC	15:0-18:1(d7) PC	PC(14:3_14:5)	C36H56NO8P	661.374	[M+HCOO]-	706.4	217.2	-90	-10	-50	-20
PC	15:0-18:1(d7) PC	PC(14:3_14:6)	C36H54NO8P	659.359	[M+HCOO]-	704.4	215.2	-90	-10	-50	-20
PC	15:0-18:1(d7) PC	PC(16:3_16:3)	C40H68NO8P	721.468	[M+HCOO]-	766.4	249.2	-90	-10	-50	-20
PC	15:0-18:1(d7) PC	PC(16:3_16:4)	C40H66NO8P	719.453	[M+HCOO]-	764.4	247.2	-90	-10	-50	-20
PC	15:0-18:1(d7) PC	PC(16:3_16:5)	C40H64NO8P	717.437	[M+HCOO]-	762.4	245.2	-90	-10	-50	-20
PC	15:0-18:1(d7) PC	PC(16:3_16:6)	C40H62NO8P	715.421	[M+HCOO]-	760.4	243.2	-90	-10	-50	-20
PC	15:0-18:1(d7) PC	PC(18:3_18:3)	C44H76NO8P	777.531	[M+HCOO]-	822.6	277.3	-90	-10	-50	-20
PC	15:0-18:1(d7) PC	PC(18:3_18:4)	C44H74NO8P	775.515	[M+HCOO]-	820.6	275.3	-90	-10	-50	-20
PC	15:0-18:1(d7) PC	PC(18:3_18:5)	C44H72NO8P	773.5	[M+HCOO]-	818.6	273.3	-90	-10	-50	-20
PC	15:0-18:1(d7) PC	PC(18:3_18:6)	C44H70NO8P	771.484	[M+HCOO]-	816.6	271.3	-90	-10	-50	-20
PC	15:0-18:1(d7) PC	PC(20:3_20:3)	C48H84NO8P	833.593	[M+HCOO]-	878.6	305.3	-90	-10	-50	-20
PC	15:0-18:1(d7) PC	PC(20:3_20:4)	C48H82NO8P	831.578	[M+HCOO]-	876.6	303.3	-90	-10	-50	-20
PC	15:0-18:1(d7) PC	PC(20:3_20:5)	C48H80NO8P	829.562	[M+HCOO]-	874.6	301.3	-90	-10	-50	-20
PC	15:0-18:1(d7) PC	PC(20:3_20:6)	C48H78NO8P	827.547	[M+HCOO]-	872.6	299.3	-90	-10	-50	-20
PC	15:0-18:1(d7) PC	PC(22:3_22:3)	C52H92NO8P	889.656	[M+HCOO]-	934.6	333.3	-90	-10	-50	-20
PC	15:0-18:1(d7) PC	PC(22:3_22:4)	C52H90NO8P	887.64	[M+HCOO]-	932.6	331.3	-90	-10	-50	-20
PC	15:0-18:1(d7) PC	PC(22:3_22:5)	C52H88NO8P	885.625	[M+HCOO]-	930.6	329.3	-90	-10	-50	-20
PC	15:0-18:1(d7) PC	PC(22:3_22:6)	C52H86NO8P	883.609	[M+HCOO]-	928.6	327.3	-90	-10	-50	-20
PC	15:0-18:1(d7) PC	PC(14:3_16:0)	C38H70NO8P	699.484	[M+HCOO]-	744.4	255.2	-90	-10	-50	-20
PC	15:0-18:1(d7) PC	PC(14:3_16:1)	C38H68NO8P	697.468	[M+HCOO]-	742.4	253.2	-90	-10	-50	-20
PC	15:0-18:1(d7) PC	PC(14:3_16:2)	C38H66NO8P	695.453	[M+HCOO]-	740.4	251.2	-90	-10	-50	-20
PC	15:0-18:1(d7) PC	PC(14:3_16:3)	C38H64NO8P	693.437	[M+HCOO]-	738.4	249.2	-90	-10	-50	-20
PC	15:0-18:1(d7) PC	PC(14:3_16:4)	C38H62NO8P	691.421	[M+HCOO]-	736.4	247.2	-90	-10	-50	-20
PC	15:0-18:1(d7) PC	PC(14:3_16:5)	C38H60NO8P	689.406	[M+HCOO]-	734.4	245.2	-90	-10	-50	-20
PC	15:0-18:1(d7) PC	PC(14:3_16:6)	C38H58NO8P	687.39	[M+HCOO]-	732.4	243.2	-90	-10	-50	-20
PC	15:0-18:1(d7) PC	PC(14:3_18:0)	C40H74NO8P	727.515	[M+HCOO]-	772.5	283.3	-90	-10	-50	-20
PC	15:0-18:1(d7) PC	PC(14:3_18:1)	C40H72NO8P	725.5	[M+HCOO]-	770.5	281.3	-90	-10	-50	-20
PC	15:0-18:1(d7) PC	PC(14:3_18:2)	C40H70NO8P	723.484	[M+HCOO]-	768.5	279.3	-90	-10	-50	-20
PC	15:0-18:1(d7) PC	PC(14:3_18:3)	C40H68NO8P	721.468	[M+HCOO]-	766.5	277.3	-90	-10	-50	-20
PC	15:0-18:1(d7) PC	PC(14:3_18:4)	C40H66NO8P	719.453	[M+HCOO]-	764.5	275.3	-90	-10	-50	-20
PC	15:0-18:1(d7) PC	PC(14:3_18:5)	C40H64NO8P	717.437	[M+HCOO]-	762.5	273.3	-90	-10	-50	-20
PC	15:0-18:1(d7) PC	PC(14:3_18:6)	C40H62NO8P	715.421	[M+HCOO]-	760.5	271.3	-90	-10	-50	-20
PC	15:0-18:1(d7) PC	PC(14:3_20:0)	C42H78NO8P	755.547	[M+HCOO]-	800.5	311.3	-90	-10	-50	-20
PC	15:0-18:1(d7) PC	PC(14:3_20:1)	C42H76NO8P	753.531	[M+HCOO]-	798.5	309.3	-90	-10	-50	-20
PC	15:0-18:1(d7) PC	PC(14:3_20:2)	C42H74NO8P	751.515	[M+HCOO]-	796.5	307.3	-90	-10	-50	-20
PC	15:0-18:1(d7) PC	PC(14:3_20:3)	C42H72NO8P	749.5	[M+HCOO]-	794.5	305.3	-90	-10	-50	-20
PC	15:0-18:1(d7) PC	PC(14:3_20:4)	C42H70NO8P	747.484	[M+HCOO]-	792.5	303.3	-90	-10	-50	-20
PC	15:0-18:1(d7) PC	PC(14:3_20:5)	C42H68NO8P	745.468	[M+HCOO]-	790.5	301.3	-90	-10	-50	-20
PC	15:0-18:1(d7) PC	PC(14:3_20:6)	C42H66NO8P	743.453	[M+HCOO]-	788.5	299.3	-90	-10	-50	-20
PC	15:0-18:1(d7) PC	PC(14:3_22:0)	C44H82NO8P	783.578	[M+HCOO]-	828.5	339.3	-90	-10	-50	-20
PC	15:0-18:1(d7) PC	PC(14:3_22:1)	C44H80NO8P	781.562	[M+HCOO]-	826.5	337.3	-90	-10	-50	-20
PC	15:0-18:1(d7) PC	PC(14:3_22:2)	C44H78NO8P	779.547	[M+HCOO]-	824.5	335.3	-90	-10	-50	-20
PC	15:0-18:1(d7) PC	PC(14:3_22:3)	C44H76NO8P	777.531	[M+HCOO]-	822.5	333.3	-90	-10	-50	-20
PC	15:0-18:1(d7) PC	PC(14:3_22:4)	C44H74NO8P	775.515	[M+HCOO]-	820.5	331.3	-90	-10	-50	-20
PC	15:0-18:1(d7) PC	PC(14:3_22:5)	C44H72NO8P	773.5	[M+HCOO]-	818.5	329.3	-90	-10	-50	-20
PC	15:0-18:1(d7) PC	PC(14:3_22:6)	C44H70NO8P	771.484	[M+HCOO]-	816.5	327.3	-90	-10	-50	-20
PC	15:0-18:1(d7) PC	PC(16:3_18:0)	C42H78NO8P	755.547	[M+HCOO]-	800.5	283.3	-90	-10	-50	-20
PC	15:0-18:1(d7) PC	PC(16:3_18:1)	C42H76NO8P	753.531	[M+HCOO]-	798.5	281.3	-90	-10	-50	-20
PC	15:0-18:1(d7) PC	PC(16:3_18:2)	C42H74NO8P	751.515	[M+HCOO]-	796.5	279.3	-90	-10	-50	-20
PC	15:0-18:1(d7) PC	PC(16:3_18:3)	C42H72NO8P	749.5	[M+HCOO]-	794.5	277.3	-90	-10	-50	-20
PC	15:0-18:1(d7) PC	PC(16:3_18:4)	C42H70NO8P	747.484	[M+HCOO]-	792.5	275.3	-90	-10	-50	-20
PC	15:0-18:1(d7) PC	PC(16:3_18:5)	C42H68NO8P	745.468	[M+HCOO]-	790.5	273.3	-90	-10	-50	-20
PC	15:0-18:1(d7) PC	PC(16:3_18:6)	C42H66NO8P	743.453	[M+HCOO]-	788.5	271.3	-90	-10	-50	-20
PC	15:0-18:1(d7) PC	PC(16:3_20:0)	C44H82NO8P	783.578	[M+HCOO]-	828.5	311.3	-90	-10	-50	-20
PC	15:0-18:1(d7) PC	PC(16:3_20:1)	C44H80NO8P	781.562	[M+HCOO]-	826.5	309.3	-90	-10	-50	-20
PC	15:0-18:1(d7) PC	PC(16:3_20:2)	C44H78NO8P	779.547	[M+HCOO]-	824.5	307.3	-90	-10	-50	-20
PC	15:0-18:1(d7) PC	PC(16:3_20:3)	C44H76NO8P	777.531	[M+HCOO]-	822.5	305.3	-90	-10	-50	-20
PC	15:0-18:1(d7) PC	PC(16:3_20:4)	C44H74NO8P	775.515	[M+HCOO]-	820.5	303.3	-90	-10	-50	-20
PC	15:0-18:1(d7) PC	PC(16:3_20:5)	C44H72NO8P	773.5	[M+HCOO]-	818.5	301.3	-90	-10	-50	-20
PC	15:0-18:1(d7) PC	PC(16:3_20:6)	C44H70NO8P	771.484	[M+HCOO]-	816.5	299.3	-90	-10	-50	-20
PC	15:0-18:1(d7) PC	PC(16:3_22:0)	C46H86NO8P	811.609	[M+HCOO]-	856.5	339.3	-90	-10	-50	-20
PC	15:0-18:1(d7) PC	PC(16:3_22:1)	C46H84NO8P	809.593	[M+HCOO]-	854.5	337.3	-90	-10	-50	-20
PC	15:0-18:1(d7) PC	PC(16:3_22:2)	C46H82NO8P	807.578	[M+HCOO]-	852.5	335.3	-90	-10	-50	-20
PC	15:0-18:1(d7) PC	PC(16:3_22:3)	C46H80NO8P	805.562	[M+HCOO]-	850.5	333.3	-90	-10	-50	-20
PC	15:0-18:1(d7) PC	PC(16:3_22:4)	C46H78NO8P	803.547	[M+HCOO]-	848.5	331.3	-90	-10	-50	-20
PC	15:0-18:1(d7) PC	PC(16:3_22:5)	C46H76NO8P	801.531	[M+HCOO]-	846.5	329.3	-90	-10	-50	-20
PC	15:0-18:1(d7) PC	PC(16:3_22:6)	C46H74NO8P	799.515	[M+HCOO]-	844.5	327.3	-90	-10	-50	-20
PC	15:0-18:1(d7) PC	PC(18:3_20:0)	C46H86NO8P	811.609	[M+HCOO]-	856.6	311.3	-90	-10	-50	-20
PC	15:0-18:1(d7) PC	PC(18:3_20:1)	C46H84NO8P	809.593	[M+HCOO]-	854.6	309.3	-90	-10	-50	-20
PC	15:0-18:1(d7) PC	PC(18:3_20:2)	C46H82NO8P	807.578	[M+HCOO]-	852.6	307.3	-90	-10	-50	-20
PC	15:0-18:1(d7) PC	PC(18:3_20:3)	C46H80NO8P	805.562	[M+HCOO]-	850.6	305.3	-90	-10	-50	-20
PC	15:0-18:1(d7) PC	PC(18:3_20:4)	C46H78NO8P	803.547	[M+HCOO]-	848.6	303.3	-90	-10	-50	-20
PC	15:0-18:1(d7) PC	PC(18:3_20:5)	C46H76NO8P	801.531	[M+HCOO]-	846.6	301.3	-90	-10	-50	-20
PC	15:0-18:1(d7) PC	PC(18:3_20:6)	C46H74NO8P	799.515	[M+HCOO]-	844.6	299.3	-90	-10	-50	-20
PC	15:0-18:1(d7) PC	PC(18:3_22:0)	C48H90NO8P	839.64	[M+HCOO]-	884.6	339.3	-90	-10	-50	-20
PC	15:0-18:1(d7) PC	PC(18:3_22:1)	C48H88NO8P	837.625	[M+HCOO]-	882.6	337.3	-90	-10	-50	-20
PC	15:0-18:1(d7) PC	PC(18:3_22:2)	C48H86NO8P	835.609	[M+HCOO]-	880.6	335.3	-90	-10	-50	-20
PC	15:0-18:1(d7) PC	PC(18:3_22:3)	C48H84NO8P	833.593	[M+HCOO]-	878.6	333.3	-90	-10	-50	-20
PC	15:0-18:1(d7) PC	PC(18:3_22:4)	C48H82NO8P	831.578	[M+HCOO]-	876.6	331.3	-90	-10	-50	-20
PC	15:0-18:1(d7) PC	PC(18:3_22:5)	C48H80NO8P	829.562	[M+HCOO]-	874.6	329.3	-90	-10	-50	-20
PC	15:0-18:1(d7) PC	PC(18:3_22:6)	C48H78NO8P	827.547	[M+HCOO]-	872.6	327.3	-90	-10	-50	-20
PC	15:0-18:1(d7) PC	PC(20:3_22:0)	C50H94NO8P	867.672	[M+HCOO]-	912.6	339.3	-90	-10	-50	-20
PC	15:0-18:1(d7) PC	PC(20:3_22:1)	C50H92NO8P	865.656	[M+HCOO]-	910.6	337.3	-90	-10	-50	-20
PC	15:0-18:1(d7) PC	PC(20:3_22:2)	C50H90NO8P	863.64	[M+HCOO]-	908.6	335.3	-90	-10	-50	-20
PC	15:0-18:1(d7) PC	PC(20:3_22:3)	C50H88NO8P	861.625	[M+HCOO]-	906.6	333.3	-90	-10	-50	-20
PC	15:0-18:1(d7) PC	PC(20:3_22:4)	C50H86NO8P	859.609	[M+HCOO]-	904.6	331.3	-90	-10	-50	-20
PC	15:0-18:1(d7) PC	PC(20:3_22:5)	C50H84NO8P	857.593	[M+HCOO]-	902.6	329.3	-90	-10	-50	-20
PC	15:0-18:1(d7) PC	PC(20:3_22:6)	C50H82NO8P	855.578	[M+HCOO]-	900.6	327.3	-90	-10	-50	-20
PC	15:0-18:1(d7) PC	PC(14:4_14:4)	C36H56NO8P	661.374	[M+HCOO]-	706.4	219.2	-90	-10	-50	-20
PC	15:0-18:1(d7) PC	PC(14:4_14:5)	C36H54NO8P	659.359	[M+HCOO]-	704.4	217.2	-90	-10	-50	-20
PC	15:0-18:1(d7) PC	PC(14:4_14:6)	C36H52NO8P	657.343	[M+HCOO]-	702.4	215.2	-90	-10	-50	-20
PC	15:0-18:1(d7) PC	PC(16:4_16:4)	C40H64NO8P	717.437	[M+HCOO]-	762.4	247.2	-90	-10	-50	-20
PC	15:0-18:1(d7) PC	PC(16:4_16:5)	C40H62NO8P	715.421	[M+HCOO]-	760.4	245.2	-90	-10	-50	-20
PC	15:0-18:1(d7) PC	PC(16:4_16:6)	C40H60NO8P	713.406	[M+HCOO]-	758.4	243.2	-90	-10	-50	-20
PC	15:0-18:1(d7) PC	PC(18:4_18:4)	C44H72NO8P	773.5	[M+HCOO]-	818.6	275.3	-90	-10	-50	-20
PC	15:0-18:1(d7) PC	PC(18:4_18:5)	C44H70NO8P	771.484	[M+HCOO]-	816.6	273.3	-90	-10	-50	-20
PC	15:0-18:1(d7) PC	PC(18:4_18:6)	C44H68NO8P	769.468	[M+HCOO]-	814.6	271.3	-90	-10	-50	-20
PC	15:0-18:1(d7) PC	PC(20:4_20:4)	C48H80NO8P	829.562	[M+HCOO]-	874.6	303.3	-90	-10	-50	-20
PC	15:0-18:1(d7) PC	PC(20:4_20:5)	C48H78NO8P	827.547	[M+HCOO]-	872.6	301.3	-90	-10	-50	-20
PC	15:0-18:1(d7) PC	PC(20:4_20:6)	C48H76NO8P	825.531	[M+HCOO]-	870.6	299.3	-90	-10	-50	-20
PC	15:0-18:1(d7) PC	PC(22:4_22:4)	C52H88NO8P	885.625	[M+HCOO]-	930.6	331.3	-90	-10	-50	-20
PC	15:0-18:1(d7) PC	PC(22:4_22:5)	C52H86NO8P	883.609	[M+HCOO]-	928.6	329.3	-90	-10	-50	-20
PC	15:0-18:1(d7) PC	PC(22:4_22:6)	C52H84NO8P	881.593	[M+HCOO]-	926.6	327.3	-90	-10	-50	-20
PC	15:0-18:1(d7) PC	PC(14:4_16:0)	C38H68NO8P	697.468	[M+HCOO]-	742.4	255.2	-90	-10	-50	-20
PC	15:0-18:1(d7) PC	PC(14:4_16:1)	C38H66NO8P	695.453	[M+HCOO]-	740.4	253.2	-90	-10	-50	-20
PC	15:0-18:1(d7) PC	PC(14:4_16:2)	C38H64NO8P	693.437	[M+HCOO]-	738.4	251.2	-90	-10	-50	-20
PC	15:0-18:1(d7) PC	PC(14:4_16:3)	C38H62NO8P	691.421	[M+HCOO]-	736.4	249.2	-90	-10	-50	-20
PC	15:0-18:1(d7) PC	PC(14:4_16:4)	C38H60NO8P	689.406	[M+HCOO]-	734.4	247.2	-90	-10	-50	-20
PC	15:0-18:1(d7) PC	PC(14:4_16:5)	C38H58NO8P	687.39	[M+HCOO]-	732.4	245.2	-90	-10	-50	-20
PC	15:0-18:1(d7) PC	PC(14:4_16:6)	C38H56NO8P	685.374	[M+HCOO]-	730.4	243.2	-90	-10	-50	-20
PC	15:0-18:1(d7) PC	PC(14:4_18:0)	C40H72NO8P	725.5	[M+HCOO]-	770.5	283.3	-90	-10	-50	-20
PC	15:0-18:1(d7) PC	PC(14:4_18:1)	C40H70NO8P	723.484	[M+HCOO]-	768.5	281.3	-90	-10	-50	-20
PC	15:0-18:1(d7) PC	PC(14:4_18:2)	C40H68NO8P	721.468	[M+HCOO]-	766.5	279.3	-90	-10	-50	-20
PC	15:0-18:1(d7) PC	PC(14:4_18:3)	C40H66NO8P	719.453	[M+HCOO]-	764.5	277.3	-90	-10	-50	-20
PC	15:0-18:1(d7) PC	PC(14:4_18:4)	C40H64NO8P	717.437	[M+HCOO]-	762.5	275.3	-90	-10	-50	-20
PC	15:0-18:1(d7) PC	PC(14:4_18:5)	C40H62NO8P	715.421	[M+HCOO]-	760.5	273.3	-90	-10	-50	-20
PC	15:0-18:1(d7) PC	PC(14:4_18:6)	C40H60NO8P	713.406	[M+HCOO]-	758.5	271.3	-90	-10	-50	-20
PC	15:0-18:1(d7) PC	PC(14:4_20:0)	C42H76NO8P	753.531	[M+HCOO]-	798.5	311.3	-90	-10	-50	-20
PC	15:0-18:1(d7) PC	PC(14:4_20:1)	C42H74NO8P	751.515	[M+HCOO]-	796.5	309.3	-90	-10	-50	-20
PC	15:0-18:1(d7) PC	PC(14:4_20:2)	C42H72NO8P	749.5	[M+HCOO]-	794.5	307.3	-90	-10	-50	-20
PC	15:0-18:1(d7) PC	PC(14:4_20:3)	C42H70NO8P	747.484	[M+HCOO]-	792.5	305.3	-90	-10	-50	-20
PC	15:0-18:1(d7) PC	PC(14:4_20:4)	C42H68NO8P	745.468	[M+HCOO]-	790.5	303.3	-90	-10	-50	-20
PC	15:0-18:1(d7) PC	PC(14:4_20:5)	C42H66NO8P	743.453	[M+HCOO]-	788.5	301.3	-90	-10	-50	-20
PC	15:0-18:1(d7) PC	PC(14:4_20:6)	C42H64NO8P	741.437	[M+HCOO]-	786.5	299.3	-90	-10	-50	-20
PC	15:0-18:1(d7) PC	PC(14:4_22:0)	C44H80NO8P	781.562	[M+HCOO]-	826.5	339.3	-90	-10	-50	-20
PC	15:0-18:1(d7) PC	PC(14:4_22:1)	C44H78NO8P	779.547	[M+HCOO]-	824.5	337.3	-90	-10	-50	-20
PC	15:0-18:1(d7) PC	PC(14:4_22:2)	C44H76NO8P	777.531	[M+HCOO]-	822.5	335.3	-90	-10	-50	-20
PC	15:0-18:1(d7) PC	PC(14:4_22:3)	C44H74NO8P	775.515	[M+HCOO]-	820.5	333.3	-90	-10	-50	-20
PC	15:0-18:1(d7) PC	PC(14:4_22:4)	C44H72NO8P	773.5	[M+HCOO]-	818.5	331.3	-90	-10	-50	-20
PC	15:0-18:1(d7) PC	PC(14:4_22:5)	C44H70NO8P	771.484	[M+HCOO]-	816.5	329.3	-90	-10	-50	-20
PC	15:0-18:1(d7) PC	PC(14:4_22:6)	C44H68NO8P	769.468	[M+HCOO]-	814.5	327.3	-90	-10	-50	-20
PC	15:0-18:1(d7) PC	PC(16:4_18:0)	C42H76NO8P	753.531	[M+HCOO]-	798.5	283.3	-90	-10	-50	-20
PC	15:0-18:1(d7) PC	PC(16:4_18:1)	C42H74NO8P	751.515	[M+HCOO]-	796.5	281.3	-90	-10	-50	-20
PC	15:0-18:1(d7) PC	PC(16:4_18:2)	C42H72NO8P	749.5	[M+HCOO]-	794.5	279.3	-90	-10	-50	-20
PC	15:0-18:1(d7) PC	PC(16:4_18:3)	C42H70NO8P	747.484	[M+HCOO]-	792.5	277.3	-90	-10	-50	-20
PC	15:0-18:1(d7) PC	PC(16:4_18:4)	C42H68NO8P	745.468	[M+HCOO]-	790.5	275.3	-90	-10	-50	-20
PC	15:0-18:1(d7) PC	PC(16:4_18:5)	C42H66NO8P	743.453	[M+HCOO]-	788.5	273.3	-90	-10	-50	-20
PC	15:0-18:1(d7) PC	PC(16:4_18:6)	C42H64NO8P	741.437	[M+HCOO]-	786.5	271.3	-90	-10	-50	-20
PC	15:0-18:1(d7) PC	PC(16:4_20:0)	C44H80NO8P	781.562	[M+HCOO]-	826.5	311.3	-90	-10	-50	-20
PC	15:0-18:1(d7) PC	PC(16:4_20:1)	C44H78NO8P	779.547	[M+HCOO]-	824.5	309.3	-90	-10	-50	-20
PC	15:0-18:1(d7) PC	PC(16:4_20:2)	C44H76NO8P	777.531	[M+HCOO]-	822.5	307.3	-90	-10	-50	-20
PC	15:0-18:1(d7) PC	PC(16:4_20:3)	C44H74NO8P	775.515	[M+HCOO]-	820.5	305.3	-90	-10	-50	-20
PC	15:0-18:1(d7) PC	PC(16:4_20:4)	C44H72NO8P	773.5	[M+HCOO]-	818.5	303.3	-90	-10	-50	-20
PC	15:0-18:1(d7) PC	PC(16:4_20:5)	C44H70NO8P	771.484	[M+HCOO]-	816.5	301.3	-90	-10	-50	-20
PC	15:0-18:1(d7) PC	PC(16:4_20:6)	C44H68NO8P	769.468	[M+HCOO]-	814.5	299.3	-90	-10	-50	-20
PC	15:0-18:1(d7) PC	PC(16:4_22:0)	C46H84NO8P	809.593	[M+HCOO]-	854.5	339.3	-90	-10	-50	-20
PC	15:0-18:1(d7) PC	PC(16:4_22:1)	C46H82NO8P	807.578	[M+HCOO]-	852.5	337.3	-90	-10	-50	-20
PC	15:0-18:1(d7) PC	PC(16:4_22:2)	C46H80NO8P	805.562	[M+HCOO]-	850.5	335.3	-90	-10	-50	-20
PC	15:0-18:1(d7) PC	PC(16:4_22:3)	C46H78NO8P	803.547	[M+HCOO]-	848.5	333.3	-90	-10	-50	-20
PC	15:0-18:1(d7) PC	PC(16:4_22:4)	C46H76NO8P	801.531	[M+HCOO]-	846.5	331.3	-90	-10	-50	-20
PC	15:0-18:1(d7) PC	PC(16:4_22:5)	C46H74NO8P	799.515	[M+HCOO]-	844.5	329.3	-90	-10	-50	-20
PC	15:0-18:1(d7) PC	PC(16:4_22:6)	C46H72NO8P	797.5	[M+HCOO]-	842.5	327.3	-90	-10	-50	-20
PC	15:0-18:1(d7) PC	PC(18:4_20:0)	C46H84NO8P	809.593	[M+HCOO]-	854.6	311.3	-90	-10	-50	-20
PC	15:0-18:1(d7) PC	PC(18:4_20:1)	C46H82NO8P	807.578	[M+HCOO]-	852.6	309.3	-90	-10	-50	-20
PC	15:0-18:1(d7) PC	PC(18:4_20:2)	C46H80NO8P	805.562	[M+HCOO]-	850.6	307.3	-90	-10	-50	-20
PC	15:0-18:1(d7) PC	PC(18:4_20:3)	C46H78NO8P	803.547	[M+HCOO]-	848.6	305.3	-90	-10	-50	-20
PC	15:0-18:1(d7) PC	PC(18:4_20:4)	C46H76NO8P	801.531	[M+HCOO]-	846.6	303.3	-90	-10	-50	-20
PC	15:0-18:1(d7) PC	PC(18:4_20:5)	C46H74NO8P	799.515	[M+HCOO]-	844.6	301.3	-90	-10	-50	-20
PC	15:0-18:1(d7) PC	PC(18:4_20:6)	C46H72NO8P	797.5	[M+HCOO]-	842.6	299.3	-90	-10	-50	-20
PC	15:0-18:1(d7) PC	PC(18:4_22:0)	C48H88NO8P	837.625	[M+HCOO]-	882.6	339.3	-90	-10	-50	-20
PC	15:0-18:1(d7) PC	PC(18:4_22:1)	C48H86NO8P	835.609	[M+HCOO]-	880.6	337.3	-90	-10	-50	-20
PC	15:0-18:1(d7) PC	PC(18:4_22:2)	C48H84NO8P	833.593	[M+HCOO]-	878.6	335.3	-90	-10	-50	-20
PC	15:0-18:1(d7) PC	PC(18:4_22:3)	C48H82NO8P	831.578	[M+HCOO]-	876.6	333.3	-90	-10	-50	-20
PC	15:0-18:1(d7) PC	PC(18:4_22:4)	C48H80NO8P	829.562	[M+HCOO]-	874.6	331.3	-90	-10	-50	-20
PC	15:0-18:1(d7) PC	PC(18:4_22:5)	C48H78NO8P	827.547	[M+HCOO]-	872.6	329.3	-90	-10	-50	-20
PC	15:0-18:1(d7) PC	PC(18:4_22:6)	C48H76NO8P	825.531	[M+HCOO]-	870.6	327.3	-90	-10	-50	-20
PC	15:0-18:1(d7) PC	PC(20:4_22:0)	C50H92NO8P	865.656	[M+HCOO]-	910.6	339.3	-90	-10	-50	-20
PC	15:0-18:1(d7) PC	PC(20:4_22:1)	C50H90NO8P	863.64	[M+HCOO]-	908.6	337.3	-90	-10	-50	-20
PC	15:0-18:1(d7) PC	PC(20:4_22:2)	C50H88NO8P	861.625	[M+HCOO]-	906.6	335.3	-90	-10	-50	-20
PC	15:0-18:1(d7) PC	PC(20:4_22:3)	C50H86NO8P	859.609	[M+HCOO]-	904.6	333.3	-90	-10	-50	-20
PC	15:0-18:1(d7) PC	PC(20:4_22:4)	C50H84NO8P	857.593	[M+HCOO]-	902.6	331.3	-90	-10	-50	-20
PC	15:0-18:1(d7) PC	PC(20:4_22:5)	C50H82NO8P	855.578	[M+HCOO]-	900.6	329.3	-90	-10	-50	-20
PC	15:0-18:1(d7) PC	PC(20:4_22:6)	C50H80NO8P	853.562	[M+HCOO]-	898.6	327.3	-90	-10	-50	-20
PC	15:0-18:1(d7) PC	PC(14:5_14:5)	C36H52NO8P	657.343	[M+HCOO]-	702.4	217.2	-90	-10	-50	-20
PC	15:0-18:1(d7) PC	PC(14:5_14:6)	C36H50NO8P	655.327	[M+HCOO]-	700.4	215.2	-90	-10	-50	-20
PC	15:0-18:1(d7) PC	PC(16:5_16:5)	C40H60NO8P	713.406	[M+HCOO]-	758.4	245.2	-90	-10	-50	-20
PC	15:0-18:1(d7) PC	PC(16:5_16:6)	C40H58NO8P	711.39	[M+HCOO]-	756.4	243.2	-90	-10	-50	-20
PC	15:0-18:1(d7) PC	PC(18:5_18:5)	C44H68NO8P	769.468	[M+HCOO]-	814.6	273.3	-90	-10	-50	-20
PC	15:0-18:1(d7) PC	PC(18:5_18:6)	C44H66NO8P	767.453	[M+HCOO]-	812.6	271.3	-90	-10	-50	-20
PC	15:0-18:1(d7) PC	PC(20:5_20:5)	C48H76NO8P	825.531	[M+HCOO]-	870.6	301.3	-90	-10	-50	-20
PC	15:0-18:1(d7) PC	PC(20:5_20:6)	C48H74NO8P	823.515	[M+HCOO]-	868.6	299.3	-90	-10	-50	-20
PC	15:0-18:1(d7) PC	PC(22:5_22:5)	C52H84NO8P	881.593	[M+HCOO]-	926.6	329.3	-90	-10	-50	-20
PC	15:0-18:1(d7) PC	PC(22:5_22:6)	C52H82NO8P	879.578	[M+HCOO]-	924.6	327.3	-90	-10	-50	-20
PC	15:0-18:1(d7) PC	PC(14:5_16:0)	C38H66NO8P	695.453	[M+HCOO]-	740.4	255.2	-90	-10	-50	-20
PC	15:0-18:1(d7) PC	PC(14:5_16:1)	C38H64NO8P	693.437	[M+HCOO]-	738.4	253.2	-90	-10	-50	-20
PC	15:0-18:1(d7) PC	PC(14:5_16:2)	C38H62NO8P	691.421	[M+HCOO]-	736.4	251.2	-90	-10	-50	-20
PC	15:0-18:1(d7) PC	PC(14:5_16:3)	C38H60NO8P	689.406	[M+HCOO]-	734.4	249.2	-90	-10	-50	-20
PC	15:0-18:1(d7) PC	PC(14:5_16:4)	C38H58NO8P	687.39	[M+HCOO]-	732.4	247.2	-90	-10	-50	-20
PC	15:0-18:1(d7) PC	PC(14:5_16:5)	C38H56NO8P	685.374	[M+HCOO]-	730.4	245.2	-90	-10	-50	-20
PC	15:0-18:1(d7) PC	PC(14:5_16:6)	C38H54NO8P	683.359	[M+HCOO]-	728.4	243.2	-90	-10	-50	-20
PC	15:0-18:1(d7) PC	PC(14:5_18:0)	C40H70NO8P	723.484	[M+HCOO]-	768.5	283.3	-90	-10	-50	-20
PC	15:0-18:1(d7) PC	PC(14:5_18:1)	C40H68NO8P	721.468	[M+HCOO]-	766.5	281.3	-90	-10	-50	-20
PC	15:0-18:1(d7) PC	PC(14:5_18:2)	C40H66NO8P	719.453	[M+HCOO]-	764.5	279.3	-90	-10	-50	-20
PC	15:0-18:1(d7) PC	PC(14:5_18:3)	C40H64NO8P	717.437	[M+HCOO]-	762.5	277.3	-90	-10	-50	-20
PC	15:0-18:1(d7) PC	PC(14:5_18:4)	C40H62NO8P	715.421	[M+HCOO]-	760.5	275.3	-90	-10	-50	-20
PC	15:0-18:1(d7) PC	PC(14:5_18:5)	C40H60NO8P	713.406	[M+HCOO]-	758.5	273.3	-90	-10	-50	-20
PC	15:0-18:1(d7) PC	PC(14:5_18:6)	C40H58NO8P	711.39	[M+HCOO]-	756.5	271.3	-90	-10	-50	-20
PC	15:0-18:1(d7) PC	PC(14:5_20:0)	C42H74NO8P	751.515	[M+HCOO]-	796.5	311.3	-90	-10	-50	-20
PC	15:0-18:1(d7) PC	PC(14:5_20:1)	C42H72NO8P	749.5	[M+HCOO]-	794.5	309.3	-90	-10	-50	-20
PC	15:0-18:1(d7) PC	PC(14:5_20:2)	C42H70NO8P	747.484	[M+HCOO]-	792.5	307.3	-90	-10	-50	-20
PC	15:0-18:1(d7) PC	PC(14:5_20:3)	C42H68NO8P	745.468	[M+HCOO]-	790.5	305.3	-90	-10	-50	-20
PC	15:0-18:1(d7) PC	PC(14:5_20:4)	C42H66NO8P	743.453	[M+HCOO]-	788.5	303.3	-90	-10	-50	-20
PC	15:0-18:1(d7) PC	PC(14:5_20:5)	C42H64NO8P	741.437	[M+HCOO]-	786.5	301.3	-90	-10	-50	-20
PC	15:0-18:1(d7) PC	PC(14:5_20:6)	C42H62NO8P	739.421	[M+HCOO]-	784.5	299.3	-90	-10	-50	-20
PC	15:0-18:1(d7) PC	PC(14:5_22:0)	C44H78NO8P	779.547	[M+HCOO]-	824.5	339.3	-90	-10	-50	-20
PC	15:0-18:1(d7) PC	PC(14:5_22:1)	C44H76NO8P	777.531	[M+HCOO]-	822.5	337.3	-90	-10	-50	-20
PC	15:0-18:1(d7) PC	PC(14:5_22:2)	C44H74NO8P	775.515	[M+HCOO]-	820.5	335.3	-90	-10	-50	-20
PC	15:0-18:1(d7) PC	PC(14:5_22:3)	C44H72NO8P	773.5	[M+HCOO]-	818.5	333.3	-90	-10	-50	-20
PC	15:0-18:1(d7) PC	PC(14:5_22:4)	C44H70NO8P	771.484	[M+HCOO]-	816.5	331.3	-90	-10	-50	-20
PC	15:0-18:1(d7) PC	PC(14:5_22:5)	C44H68NO8P	769.468	[M+HCOO]-	814.5	329.3	-90	-10	-50	-20
PC	15:0-18:1(d7) PC	PC(14:5_22:6)	C44H66NO8P	767.453	[M+HCOO]-	812.5	327.3	-90	-10	-50	-20
PC	15:0-18:1(d7) PC	PC(16:5_18:0)	C42H74NO8P	751.515	[M+HCOO]-	796.5	283.3	-90	-10	-50	-20
PC	15:0-18:1(d7) PC	PC(16:5_18:1)	C42H72NO8P	749.5	[M+HCOO]-	794.5	281.3	-90	-10	-50	-20
PC	15:0-18:1(d7) PC	PC(16:5_18:2)	C42H70NO8P	747.484	[M+HCOO]-	792.5	279.3	-90	-10	-50	-20
PC	15:0-18:1(d7) PC	PC(16:5_18:3)	C42H68NO8P	745.468	[M+HCOO]-	790.5	277.3	-90	-10	-50	-20
PC	15:0-18:1(d7) PC	PC(16:5_18:4)	C42H66NO8P	743.453	[M+HCOO]-	788.5	275.3	-90	-10	-50	-20
PC	15:0-18:1(d7) PC	PC(16:5_18:5)	C42H64NO8P	741.437	[M+HCOO]-	786.5	273.3	-90	-10	-50	-20
PC	15:0-18:1(d7) PC	PC(16:5_18:6)	C42H62NO8P	739.421	[M+HCOO]-	784.5	271.3	-90	-10	-50	-20
PC	15:0-18:1(d7) PC	PC(16:5_20:0)	C44H78NO8P	779.547	[M+HCOO]-	824.5	311.3	-90	-10	-50	-20
PC	15:0-18:1(d7) PC	PC(16:5_20:1)	C44H76NO8P	777.531	[M+HCOO]-	822.5	309.3	-90	-10	-50	-20
PC	15:0-18:1(d7) PC	PC(16:5_20:2)	C44H74NO8P	775.515	[M+HCOO]-	820.5	307.3	-90	-10	-50	-20
PC	15:0-18:1(d7) PC	PC(16:5_20:3)	C44H72NO8P	773.5	[M+HCOO]-	818.5	305.3	-90	-10	-50	-20
PC	15:0-18:1(d7) PC	PC(16:5_20:4)	C44H70NO8P	771.484	[M+HCOO]-	816.5	303.3	-90	-10	-50	-20
PC	15:0-18:1(d7) PC	PC(16:5_20:5)	C44H68NO8P	769.468	[M+HCOO]-	814.5	301.3	-90	-10	-50	-20
PC	15:0-18:1(d7) PC	PC(16:5_20:6)	C44H66NO8P	767.453	[M+HCOO]-	812.5	299.3	-90	-10	-50	-20
PC	15:0-18:1(d7) PC	PC(16:5_22:0)	C46H82NO8P	807.578	[M+HCOO]-	852.5	339.3	-90	-10	-50	-20
PC	15:0-18:1(d7) PC	PC(16:5_22:1)	C46H80NO8P	805.562	[M+HCOO]-	850.5	337.3	-90	-10	-50	-20
PC	15:0-18:1(d7) PC	PC(16:5_22:2)	C46H78NO8P	803.547	[M+HCOO]-	848.5	335.3	-90	-10	-50	-20
PC	15:0-18:1(d7) PC	PC(16:5_22:3)	C46H76NO8P	801.531	[M+HCOO]-	846.5	333.3	-90	-10	-50	-20
PC	15:0-18:1(d7) PC	PC(16:5_22:4)	C46H74NO8P	799.515	[M+HCOO]-	844.5	331.3	-90	-10	-50	-20
PC	15:0-18:1(d7) PC	PC(16:5_22:5)	C46H72NO8P	797.5	[M+HCOO]-	842.5	329.3	-90	-10	-50	-20
PC	15:0-18:1(d7) PC	PC(16:5_22:6)	C46H70NO8P	795.484	[M+HCOO]-	840.5	327.3	-90	-10	-50	-20
PC	15:0-18:1(d7) PC	PC(18:5_20:0)	C46H82NO8P	807.578	[M+HCOO]-	852.6	311.3	-90	-10	-50	-20
PC	15:0-18:1(d7) PC	PC(18:5_20:1)	C46H80NO8P	805.562	[M+HCOO]-	850.6	309.3	-90	-10	-50	-20
PC	15:0-18:1(d7) PC	PC(18:5_20:2)	C46H78NO8P	803.547	[M+HCOO]-	848.6	307.3	-90	-10	-50	-20
PC	15:0-18:1(d7) PC	PC(18:5_20:3)	C46H76NO8P	801.531	[M+HCOO]-	846.6	305.3	-90	-10	-50	-20
PC	15:0-18:1(d7) PC	PC(18:5_20:4)	C46H74NO8P	799.515	[M+HCOO]-	844.6	303.3	-90	-10	-50	-20
PC	15:0-18:1(d7) PC	PC(18:5_20:5)	C46H72NO8P	797.5	[M+HCOO]-	842.6	301.3	-90	-10	-50	-20
PC	15:0-18:1(d7) PC	PC(18:5_20:6)	C46H70NO8P	795.484	[M+HCOO]-	840.6	299.3	-90	-10	-50	-20
PC	15:0-18:1(d7) PC	PC(18:5_22:0)	C48H86NO8P	835.609	[M+HCOO]-	880.6	339.3	-90	-10	-50	-20
PC	15:0-18:1(d7) PC	PC(18:5_22:1)	C48H84NO8P	833.593	[M+HCOO]-	878.6	337.3	-90	-10	-50	-20
PC	15:0-18:1(d7) PC	PC(18:5_22:2)	C48H82NO8P	831.578	[M+HCOO]-	876.6	335.3	-90	-10	-50	-20
PC	15:0-18:1(d7) PC	PC(18:5_22:3)	C48H80NO8P	829.562	[M+HCOO]-	874.6	333.3	-90	-10	-50	-20
PC	15:0-18:1(d7) PC	PC(18:5_22:4)	C48H78NO8P	827.547	[M+HCOO]-	872.6	331.3	-90	-10	-50	-20
PC	15:0-18:1(d7) PC	PC(18:5_22:5)	C48H76NO8P	825.531	[M+HCOO]-	870.6	329.3	-90	-10	-50	-20
PC	15:0-18:1(d7) PC	PC(18:5_22:6)	C48H74NO8P	823.515	[M+HCOO]-	868.6	327.3	-90	-10	-50	-20
PC	15:0-18:1(d7) PC	PC(20:5_22:0)	C50H90NO8P	863.64	[M+HCOO]-	908.6	339.3	-90	-10	-50	-20
PC	15:0-18:1(d7) PC	PC(20:5_22:1)	C50H88NO8P	861.625	[M+HCOO]-	906.6	337.3	-90	-10	-50	-20
PC	15:0-18:1(d7) PC	PC(20:5_22:2)	C50H86NO8P	859.609	[M+HCOO]-	904.6	335.3	-90	-10	-50	-20
PC	15:0-18:1(d7) PC	PC(20:5_22:3)	C50H84NO8P	857.593	[M+HCOO]-	902.6	333.3	-90	-10	-50	-20
PC	15:0-18:1(d7) PC	PC(20:5_22:4)	C50H82NO8P	855.578	[M+HCOO]-	900.6	331.3	-90	-10	-50	-20
PC	15:0-18:1(d7) PC	PC(20:5_22:5)	C50H80NO8P	853.562	[M+HCOO]-	898.6	329.3	-90	-10	-50	-20
PC	15:0-18:1(d7) PC	PC(20:5_22:6)	C50H78NO8P	851.547	[M+HCOO]-	896.6	327.3	-90	-10	-50	-20
PC	15:0-18:1(d7) PC	PC(14:6_14:6)	C36H48NO8P	653.312	[M+HCOO]-	698.4	215.2	-90	-10	-50	-20
PC	15:0-18:1(d7) PC	PC(16:6_16:6)	C40H56NO8P	709.374	[M+HCOO]-	754.4	243.2	-90	-10	-50	-20
PC	15:0-18:1(d7) PC	PC(18:6_18:6)	C44H64NO8P	765.437	[M+HCOO]-	810.6	271.3	-90	-10	-50	-20
PC	15:0-18:1(d7) PC	PC(20:6_20:6)	C48H72NO8P	821.5	[M+HCOO]-	866.6	299.3	-90	-10	-50	-20
PC	15:0-18:1(d7) PC	PC(22:6_22:6)	C52H80NO8P	877.562	[M+HCOO]-	922.6	327.3	-90	-10	-50	-20
PC	15:0-18:1(d7) PC	PC(14:6_16:0)	C38H64NO8P	693.437	[M+HCOO]-	738.4	255.2	-90	-10	-50	-20
PC	15:0-18:1(d7) PC	PC(14:6_16:1)	C38H62NO8P	691.421	[M+HCOO]-	736.4	253.2	-90	-10	-50	-20
PC	15:0-18:1(d7) PC	PC(14:6_16:2)	C38H60NO8P	689.406	[M+HCOO]-	734.4	251.2	-90	-10	-50	-20
PC	15:0-18:1(d7) PC	PC(14:6_16:3)	C38H58NO8P	687.39	[M+HCOO]-	732.4	249.2	-90	-10	-50	-20
PC	15:0-18:1(d7) PC	PC(14:6_16:4)	C38H56NO8P	685.374	[M+HCOO]-	730.4	247.2	-90	-10	-50	-20
PC	15:0-18:1(d7) PC	PC(14:6_16:5)	C38H54NO8P	683.359	[M+HCOO]-	728.4	245.2	-90	-10	-50	-20
PC	15:0-18:1(d7) PC	PC(14:6_16:6)	C38H52NO8P	681.343	[M+HCOO]-	726.4	243.2	-90	-10	-50	-20
PC	15:0-18:1(d7) PC	PC(14:6_18:0)	C40H68NO8P	721.468	[M+HCOO]-	766.5	283.3	-90	-10	-50	-20
PC	15:0-18:1(d7) PC	PC(14:6_18:1)	C40H66NO8P	719.453	[M+HCOO]-	764.5	281.3	-90	-10	-50	-20
PC	15:0-18:1(d7) PC	PC(14:6_18:2)	C40H64NO8P	717.437	[M+HCOO]-	762.5	279.3	-90	-10	-50	-20
PC	15:0-18:1(d7) PC	PC(14:6_18:3)	C40H62NO8P	715.421	[M+HCOO]-	760.5	277.3	-90	-10	-50	-20
PC	15:0-18:1(d7) PC	PC(14:6_18:4)	C40H60NO8P	713.406	[M+HCOO]-	758.5	275.3	-90	-10	-50	-20
PC	15:0-18:1(d7) PC	PC(14:6_18:5)	C40H58NO8P	711.39	[M+HCOO]-	756.5	273.3	-90	-10	-50	-20
PC	15:0-18:1(d7) PC	PC(14:6_18:6)	C40H56NO8P	709.374	[M+HCOO]-	754.5	271.3	-90	-10	-50	-20
PC	15:0-18:1(d7) PC	PC(14:6_20:0)	C42H72NO8P	749.5	[M+HCOO]-	794.5	311.3	-90	-10	-50	-20
PC	15:0-18:1(d7) PC	PC(14:6_20:1)	C42H70NO8P	747.484	[M+HCOO]-	792.5	309.3	-90	-10	-50	-20
PC	15:0-18:1(d7) PC	PC(14:6_20:2)	C42H68NO8P	745.468	[M+HCOO]-	790.5	307.3	-90	-10	-50	-20
PC	15:0-18:1(d7) PC	PC(14:6_20:3)	C42H66NO8P	743.453	[M+HCOO]-	788.5	305.3	-90	-10	-50	-20
PC	15:0-18:1(d7) PC	PC(14:6_20:4)	C42H64NO8P	741.437	[M+HCOO]-	786.5	303.3	-90	-10	-50	-20
PC	15:0-18:1(d7) PC	PC(14:6_20:5)	C42H62NO8P	739.421	[M+HCOO]-	784.5	301.3	-90	-10	-50	-20
PC	15:0-18:1(d7) PC	PC(14:6_20:6)	C42H60NO8P	737.406	[M+HCOO]-	782.5	299.3	-90	-10	-50	-20
PC	15:0-18:1(d7) PC	PC(14:6_22:0)	C44H76NO8P	777.531	[M+HCOO]-	822.5	339.3	-90	-10	-50	-20
PC	15:0-18:1(d7) PC	PC(14:6_22:1)	C44H74NO8P	775.515	[M+HCOO]-	820.5	337.3	-90	-10	-50	-20
PC	15:0-18:1(d7) PC	PC(14:6_22:2)	C44H72NO8P	773.5	[M+HCOO]-	818.5	335.3	-90	-10	-50	-20
PC	15:0-18:1(d7) PC	PC(14:6_22:3)	C44H70NO8P	771.484	[M+HCOO]-	816.5	333.3	-90	-10	-50	-20
PC	15:0-18:1(d7) PC	PC(14:6_22:4)	C44H68NO8P	769.468	[M+HCOO]-	814.5	331.3	-90	-10	-50	-20
PC	15:0-18:1(d7) PC	PC(14:6_22:5)	C44H66NO8P	767.453	[M+HCOO]-	812.5	329.3	-90	-10	-50	-20
PC	15:0-18:1(d7) PC	PC(14:6_22:6)	C44H64NO8P	765.437	[M+HCOO]-	810.5	327.3	-90	-10	-50	-20
PC	15:0-18:1(d7) PC	PC(16:6_18:0)	C42H72NO8P	749.5	[M+HCOO]-	794.5	283.3	-90	-10	-50	-20
PC	15:0-18:1(d7) PC	PC(16:6_18:1)	C42H70NO8P	747.484	[M+HCOO]-	792.5	281.3	-90	-10	-50	-20
PC	15:0-18:1(d7) PC	PC(16:6_18:2)	C42H68NO8P	745.468	[M+HCOO]-	790.5	279.3	-90	-10	-50	-20
PC	15:0-18:1(d7) PC	PC(16:6_18:3)	C42H66NO8P	743.453	[M+HCOO]-	788.5	277.3	-90	-10	-50	-20
PC	15:0-18:1(d7) PC	PC(16:6_18:4)	C42H64NO8P	741.437	[M+HCOO]-	786.5	275.3	-90	-10	-50	-20
PC	15:0-18:1(d7) PC	PC(16:6_18:5)	C42H62NO8P	739.421	[M+HCOO]-	784.5	273.3	-90	-10	-50	-20
PC	15:0-18:1(d7) PC	PC(16:6_18:6)	C42H60NO8P	737.406	[M+HCOO]-	782.5	271.3	-90	-10	-50	-20
PC	15:0-18:1(d7) PC	PC(16:6_20:0)	C44H76NO8P	777.531	[M+HCOO]-	822.5	311.3	-90	-10	-50	-20
PC	15:0-18:1(d7) PC	PC(16:6_20:1)	C44H74NO8P	775.515	[M+HCOO]-	820.5	309.3	-90	-10	-50	-20
PC	15:0-18:1(d7) PC	PC(16:6_20:2)	C44H72NO8P	773.5	[M+HCOO]-	818.5	307.3	-90	-10	-50	-20
PC	15:0-18:1(d7) PC	PC(16:6_20:3)	C44H70NO8P	771.484	[M+HCOO]-	816.5	305.3	-90	-10	-50	-20
PC	15:0-18:1(d7) PC	PC(16:6_20:4)	C44H68NO8P	769.468	[M+HCOO]-	814.5	303.3	-90	-10	-50	-20
PC	15:0-18:1(d7) PC	PC(16:6_20:5)	C44H66NO8P	767.453	[M+HCOO]-	812.5	301.3	-90	-10	-50	-20
PC	15:0-18:1(d7) PC	PC(16:6_20:6)	C44H64NO8P	765.437	[M+HCOO]-	810.5	299.3	-90	-10	-50	-20
PC	15:0-18:1(d7) PC	PC(16:6_22:0)	C46H80NO8P	805.562	[M+HCOO]-	850.5	339.3	-90	-10	-50	-20
PC	15:0-18:1(d7) PC	PC(16:6_22:1)	C46H78NO8P	803.547	[M+HCOO]-	848.5	337.3	-90	-10	-50	-20
PC	15:0-18:1(d7) PC	PC(16:6_22:2)	C46H76NO8P	801.531	[M+HCOO]-	846.5	335.3	-90	-10	-50	-20
PC	15:0-18:1(d7) PC	PC(16:6_22:3)	C46H74NO8P	799.515	[M+HCOO]-	844.5	333.3	-90	-10	-50	-20
PC	15:0-18:1(d7) PC	PC(16:6_22:4)	C46H72NO8P	797.5	[M+HCOO]-	842.5	331.3	-90	-10	-50	-20
PC	15:0-18:1(d7) PC	PC(16:6_22:5)	C46H70NO8P	795.484	[M+HCOO]-	840.5	329.3	-90	-10	-50	-20
PC	15:0-18:1(d7) PC	PC(16:6_22:6)	C46H68NO8P	793.468	[M+HCOO]-	838.5	327.3	-90	-10	-50	-20
PC	15:0-18:1(d7) PC	PC(18:6_20:0)	C46H80NO8P	805.562	[M+HCOO]-	850.6	311.3	-90	-10	-50	-20
PC	15:0-18:1(d7) PC	PC(18:6_20:1)	C46H78NO8P	803.547	[M+HCOO]-	848.6	309.3	-90	-10	-50	-20
PC	15:0-18:1(d7) PC	PC(18:6_20:2)	C46H76NO8P	801.531	[M+HCOO]-	846.6	307.3	-90	-10	-50	-20
PC	15:0-18:1(d7) PC	PC(18:6_20:3)	C46H74NO8P	799.515	[M+HCOO]-	844.6	305.3	-90	-10	-50	-20
PC	15:0-18:1(d7) PC	PC(18:6_20:4)	C46H72NO8P	797.5	[M+HCOO]-	842.6	303.3	-90	-10	-50	-20
PC	15:0-18:1(d7) PC	PC(18:6_20:5)	C46H70NO8P	795.484	[M+HCOO]-	840.6	301.3	-90	-10	-50	-20
PC	15:0-18:1(d7) PC	PC(18:6_20:6)	C46H68NO8P	793.468	[M+HCOO]-	838.6	299.3	-90	-10	-50	-20
PC	15:0-18:1(d7) PC	PC(18:6_22:0)	C48H84NO8P	833.593	[M+HCOO]-	878.6	339.3	-90	-10	-50	-20
PC	15:0-18:1(d7) PC	PC(18:6_22:1)	C48H82NO8P	831.578	[M+HCOO]-	876.6	337.3	-90	-10	-50	-20
PC	15:0-18:1(d7) PC	PC(18:6_22:2)	C48H80NO8P	829.562	[M+HCOO]-	874.6	335.3	-90	-10	-50	-20
PC	15:0-18:1(d7) PC	PC(18:6_22:3)	C48H78NO8P	827.547	[M+HCOO]-	872.6	333.3	-90	-10	-50	-20
PC	15:0-18:1(d7) PC	PC(18:6_22:4)	C48H76NO8P	825.531	[M+HCOO]-	870.6	331.3	-90	-10	-50	-20
PC	15:0-18:1(d7) PC	PC(18:6_22:5)	C48H74NO8P	823.515	[M+HCOO]-	868.6	329.3	-90	-10	-50	-20
PC	15:0-18:1(d7) PC	PC(18:6_22:6)	C48H72NO8P	821.5	[M+HCOO]-	866.6	327.3	-90	-10	-50	-20
PC	15:0-18:1(d7) PC	PC(20:6_22:0)	C50H88NO8P	861.625	[M+HCOO]-	906.6	339.3	-90	-10	-50	-20
PC	15:0-18:1(d7) PC	PC(20:6_22:1)	C50H86NO8P	859.609	[M+HCOO]-	904.6	337.3	-90	-10	-50	-20
PC	15:0-18:1(d7) PC	PC(20:6_22:2)	C50H84NO8P	857.593	[M+HCOO]-	902.6	335.3	-90	-10	-50	-20
PC	15:0-18:1(d7) PC	PC(20:6_22:3)	C50H82NO8P	855.578	[M+HCOO]-	900.6	333.3	-90	-10	-50	-20
PC	15:0-18:1(d7) PC	PC(20:6_22:4)	C50H80NO8P	853.562	[M+HCOO]-	898.6	331.3	-90	-10	-50	-20
PC	15:0-18:1(d7) PC	PC(20:6_22:5)	C50H78NO8P	851.547	[M+HCOO]-	896.6	329.3	-90	-10	-50	-20
PC	15:0-18:1(d7) PC	PC(20:6_22:6)	C50H76NO8P	849.531	[M+HCOO]-	894.6	327.3	-90	-10	-50	-20
PE	15:0-18:1(d7) PE	PE(14:0_14:0)	C33H66NO8P	635.453	[M-H]-	634.4	227.2	-88	-12	-42	-20
PE	15:0-18:1(d7) PE	PE(14:0_14:1)	C33H64NO8P	633.437	[M-H]-	632.4	225.2	-88	-12	-42	-20
PE	15:0-18:1(d7) PE	PE(14:0_14:2)	C33H62NO8P	631.421	[M-H]-	630.4	223.2	-88	-12	-42	-20
PE	15:0-18:1(d7) PE	PE(14:0_14:3)	C33H60NO8P	629.406	[M-H]-	628.4	221.2	-88	-12	-42	-20
PE	15:0-18:1(d7) PE	PE(14:0_14:4)	C33H58NO8P	627.39	[M-H]-	626.4	219.2	-88	-12	-42	-20
PE	15:0-18:1(d7) PE	PE(14:0_14:5)	C33H56NO8P	625.374	[M-H]-	624.4	217.2	-88	-12	-42	-20
PE	15:0-18:1(d7) PE	PE(14:0_14:6)	C33H54NO8P	623.359	[M-H]-	622.4	215.2	-88	-12	-42	-20
PE	15:0-18:1(d7) PE	PE(16:0_16:0)	C37H74NO8P	691.515	[M-H]-	690.4	255.2	-88	-12	-42	-20
PE	15:0-18:1(d7) PE	PE(16:0_16:1)	C37H72NO8P	689.5	[M-H]-	688.4	253.2	-88	-12	-42	-20
PE	15:0-18:1(d7) PE	PE(16:0_16:2)	C37H70NO8P	687.484	[M-H]-	686.4	251.2	-88	-12	-42	-20
PE	15:0-18:1(d7) PE	PE(16:0_16:3)	C37H68NO8P	685.468	[M-H]-	684.4	249.2	-88	-12	-42	-20
PE	15:0-18:1(d7) PE	PE(16:0_16:4)	C37H66NO8P	683.453	[M-H]-	682.4	247.2	-88	-12	-42	-20
PE	15:0-18:1(d7) PE	PE(16:0_16:5)	C37H64NO8P	681.437	[M-H]-	680.4	245.2	-88	-12	-42	-20
PE	15:0-18:1(d7) PE	PE(16:0_16:6)	C37H62NO8P	679.421	[M-H]-	678.4	243.2	-88	-12	-42	-20
PE	15:0-18:1(d7) PE	PE(18:0_18:0)	C41H82NO8P	747.578	[M-H]-	746.6	283.3	-88	-12	-42	-20
PE	15:0-18:1(d7) PE	PE(18:0_18:1)	C41H80NO8P	745.562	[M-H]-	744.6	281.3	-88	-12	-42	-20
PE	15:0-18:1(d7) PE	PE(18:0_18:2)	C41H78NO8P	743.547	[M-H]-	742.6	279.3	-88	-12	-42	-20
PE	15:0-18:1(d7) PE	PE(18:0_18:3)	C41H76NO8P	741.531	[M-H]-	740.6	277.3	-88	-12	-42	-20
PE	15:0-18:1(d7) PE	PE(18:0_18:4)	C41H74NO8P	739.515	[M-H]-	738.6	275.3	-88	-12	-42	-20
PE	15:0-18:1(d7) PE	PE(18:0_18:5)	C41H72NO8P	737.5	[M-H]-	736.6	273.3	-88	-12	-42	-20
PE	15:0-18:1(d7) PE	PE(18:0_18:6)	C41H70NO8P	735.484	[M-H]-	734.6	271.3	-88	-12	-42	-20
PE	15:0-18:1(d7) PE	PE(20:0_20:0)	C45H90NO8P	803.64	[M-H]-	802.6	311.3	-88	-12	-42	-20
PE	15:0-18:1(d7) PE	PE(20:0_20:1)	C45H88NO8P	801.625	[M-H]-	800.6	309.3	-88	-12	-42	-20
PE	15:0-18:1(d7) PE	PE(20:0_20:2)	C45H86NO8P	799.609	[M-H]-	798.6	307.3	-88	-12	-42	-20
PE	15:0-18:1(d7) PE	PE(20:0_20:3)	C45H84NO8P	797.593	[M-H]-	796.6	305.3	-88	-12	-42	-20
PE	15:0-18:1(d7) PE	PE(20:0_20:4)	C45H82NO8P	795.578	[M-H]-	794.6	303.3	-88	-12	-42	-20
PE	15:0-18:1(d7) PE	PE(20:0_20:5)	C45H80NO8P	793.562	[M-H]-	792.6	301.3	-88	-12	-42	-20
PE	15:0-18:1(d7) PE	PE(20:0_20:6)	C45H78NO8P	791.547	[M-H]-	790.6	299.3	-88	-12	-42	-20
PE	15:0-18:1(d7) PE	PE(22:0_22:0)	C49H98NO8P	859.703	[M-H]-	858.6	339.3	-88	-12	-42	-20
PE	15:0-18:1(d7) PE	PE(22:0_22:1)	C49H96NO8P	857.687	[M-H]-	856.6	337.3	-88	-12	-42	-20
PE	15:0-18:1(d7) PE	PE(22:0_22:2)	C49H94NO8P	855.672	[M-H]-	854.6	335.3	-88	-12	-42	-20
PE	15:0-18:1(d7) PE	PE(22:0_22:3)	C49H92NO8P	853.656	[M-H]-	852.6	333.3	-88	-12	-42	-20
PE	15:0-18:1(d7) PE	PE(22:0_22:4)	C49H90NO8P	851.64	[M-H]-	850.6	331.3	-88	-12	-42	-20
PE	15:0-18:1(d7) PE	PE(22:0_22:5)	C49H88NO8P	849.625	[M-H]-	848.6	329.3	-88	-12	-42	-20
PE	15:0-18:1(d7) PE	PE(22:0_22:6)	C49H86NO8P	847.609	[M-H]-	846.6	327.3	-88	-12	-42	-20
PE	15:0-18:1(d7) PE	PE(14:0_16:0)	C35H70NO8P	663.484	[M-H]-	662.4	255.2	-88	-12	-42	-20
PE	15:0-18:1(d7) PE	PE(14:0_16:1)	C35H68NO8P	661.468	[M-H]-	660.4	253.2	-88	-12	-42	-20
PE	15:0-18:1(d7) PE	PE(14:0_16:2)	C35H66NO8P	659.453	[M-H]-	658.4	251.2	-88	-12	-42	-20
PE	15:0-18:1(d7) PE	PE(14:0_16:3)	C35H64NO8P	657.437	[M-H]-	656.4	249.2	-88	-12	-42	-20
PE	15:0-18:1(d7) PE	PE(14:0_16:4)	C35H62NO8P	655.421	[M-H]-	654.4	247.2	-88	-12	-42	-20
PE	15:0-18:1(d7) PE	PE(14:0_16:5)	C35H60NO8P	653.406	[M-H]-	652.4	245.2	-88	-12	-42	-20
PE	15:0-18:1(d7) PE	PE(14:0_16:6)	C35H58NO8P	651.39	[M-H]-	650.4	243.2	-88	-12	-42	-20
PE	15:0-18:1(d7) PE	PE(14:0_18:0)	C37H74NO8P	691.515	[M-H]-	690.5	283.3	-88	-12	-42	-20
PE	15:0-18:1(d7) PE	PE(14:0_18:1)	C37H72NO8P	689.5	[M-H]-	688.5	281.3	-88	-12	-42	-20
PE	15:0-18:1(d7) PE	PE(14:0_18:2)	C37H70NO8P	687.484	[M-H]-	686.5	279.3	-88	-12	-42	-20
PE	15:0-18:1(d7) PE	PE(14:0_18:3)	C37H68NO8P	685.468	[M-H]-	684.5	277.3	-88	-12	-42	-20
PE	15:0-18:1(d7) PE	PE(14:0_18:4)	C37H66NO8P	683.453	[M-H]-	682.5	275.3	-88	-12	-42	-20
PE	15:0-18:1(d7) PE	PE(14:0_18:5)	C37H64NO8P	681.437	[M-H]-	680.5	273.3	-88	-12	-42	-20
PE	15:0-18:1(d7) PE	PE(14:0_18:6)	C37H62NO8P	679.421	[M-H]-	678.5	271.3	-88	-12	-42	-20
PE	15:0-18:1(d7) PE	PE(14:0_20:0)	C39H78NO8P	719.547	[M-H]-	718.5	311.3	-88	-12	-42	-20
PE	15:0-18:1(d7) PE	PE(14:0_20:1)	C39H76NO8P	717.531	[M-H]-	716.5	309.3	-88	-12	-42	-20
PE	15:0-18:1(d7) PE	PE(14:0_20:2)	C39H74NO8P	715.515	[M-H]-	714.5	307.3	-88	-12	-42	-20
PE	15:0-18:1(d7) PE	PE(14:0_20:3)	C39H72NO8P	713.5	[M-H]-	712.5	305.3	-88	-12	-42	-20
PE	15:0-18:1(d7) PE	PE(14:0_20:4)	C39H70NO8P	711.484	[M-H]-	710.5	303.3	-88	-12	-42	-20
PE	15:0-18:1(d7) PE	PE(14:0_20:5)	C39H68NO8P	709.468	[M-H]-	708.5	301.3	-88	-12	-42	-20
PE	15:0-18:1(d7) PE	PE(14:0_20:6)	C39H66NO8P	707.453	[M-H]-	706.5	299.3	-88	-12	-42	-20
PE	15:0-18:1(d7) PE	PE(14:0_22:0)	C41H82NO8P	747.578	[M-H]-	746.5	339.3	-88	-12	-42	-20
PE	15:0-18:1(d7) PE	PE(14:0_22:1)	C41H80NO8P	745.562	[M-H]-	744.5	337.3	-88	-12	-42	-20
PE	15:0-18:1(d7) PE	PE(14:0_22:2)	C41H78NO8P	743.547	[M-H]-	742.5	335.3	-88	-12	-42	-20
PE	15:0-18:1(d7) PE	PE(14:0_22:3)	C41H76NO8P	741.531	[M-H]-	740.5	333.3	-88	-12	-42	-20
PE	15:0-18:1(d7) PE	PE(14:0_22:4)	C41H74NO8P	739.515	[M-H]-	738.5	331.3	-88	-12	-42	-20
PE	15:0-18:1(d7) PE	PE(14:0_22:5)	C41H72NO8P	737.5	[M-H]-	736.5	329.3	-88	-12	-42	-20
PE	15:0-18:1(d7) PE	PE(14:0_22:6)	C41H70NO8P	735.484	[M-H]-	734.5	327.3	-88	-12	-42	-20
PE	15:0-18:1(d7) PE	PE(16:0_18:0)	C39H78NO8P	719.547	[M-H]-	718.5	283.3	-88	-12	-42	-20
PE	15:0-18:1(d7) PE	PE(16:0_18:1)	C39H76NO8P	717.531	[M-H]-	716.5	281.3	-88	-12	-42	-20
PE	15:0-18:1(d7) PE	PE(16:0_18:2)	C39H74NO8P	715.515	[M-H]-	714.5	279.3	-88	-12	-42	-20
PE	15:0-18:1(d7) PE	PE(16:0_18:3)	C39H72NO8P	713.5	[M-H]-	712.5	277.3	-88	-12	-42	-20
PE	15:0-18:1(d7) PE	PE(16:0_18:4)	C39H70NO8P	711.484	[M-H]-	710.5	275.3	-88	-12	-42	-20
PE	15:0-18:1(d7) PE	PE(16:0_18:5)	C39H68NO8P	709.468	[M-H]-	708.5	273.3	-88	-12	-42	-20
PE	15:0-18:1(d7) PE	PE(16:0_18:6)	C39H66NO8P	707.453	[M-H]-	706.5	271.3	-88	-12	-42	-20
PE	15:0-18:1(d7) PE	PE(16:0_20:0)	C41H82NO8P	747.578	[M-H]-	746.5	311.3	-88	-12	-42	-20
PE	15:0-18:1(d7) PE	PE(16:0_20:1)	C41H80NO8P	745.562	[M-H]-	744.5	309.3	-88	-12	-42	-20
PE	15:0-18:1(d7) PE	PE(16:0_20:2)	C41H78NO8P	743.547	[M-H]-	742.5	307.3	-88	-12	-42	-20
PE	15:0-18:1(d7) PE	PE(16:0_20:3)	C41H76NO8P	741.531	[M-H]-	740.5	305.3	-88	-12	-42	-20
PE	15:0-18:1(d7) PE	PE(16:0_20:4)	C41H74NO8P	739.515	[M-H]-	738.5	303.3	-88	-12	-42	-20
PE	15:0-18:1(d7) PE	PE(16:0_20:5)	C41H72NO8P	737.5	[M-H]-	736.5	301.3	-88	-12	-42	-20
PE	15:0-18:1(d7) PE	PE(16:0_20:6)	C41H70NO8P	735.484	[M-H]-	734.5	299.3	-88	-12	-42	-20
PE	15:0-18:1(d7) PE	PE(16:0_22:0)	C43H86NO8P	775.609	[M-H]-	774.5	339.3	-88	-12	-42	-20
PE	15:0-18:1(d7) PE	PE(16:0_22:1)	C43H84NO8P	773.593	[M-H]-	772.5	337.3	-88	-12	-42	-20
PE	15:0-18:1(d7) PE	PE(16:0_22:2)	C43H82NO8P	771.578	[M-H]-	770.5	335.3	-88	-12	-42	-20
PE	15:0-18:1(d7) PE	PE(16:0_22:3)	C43H80NO8P	769.562	[M-H]-	768.5	333.3	-88	-12	-42	-20
PE	15:0-18:1(d7) PE	PE(16:0_22:4)	C43H78NO8P	767.547	[M-H]-	766.5	331.3	-88	-12	-42	-20
PE	15:0-18:1(d7) PE	PE(16:0_22:5)	C43H76NO8P	765.531	[M-H]-	764.5	329.3	-88	-12	-42	-20
PE	15:0-18:1(d7) PE	PE(16:0_22:6)	C43H74NO8P	763.515	[M-H]-	762.5	327.3	-88	-12	-42	-20
PE	15:0-18:1(d7) PE	PE(18:0_20:0)	C43H86NO8P	775.609	[M-H]-	774.6	311.3	-88	-12	-42	-20
PE	15:0-18:1(d7) PE	PE(18:0_20:1)	C43H84NO8P	773.593	[M-H]-	772.6	309.3	-88	-12	-42	-20
PE	15:0-18:1(d7) PE	PE(18:0_20:2)	C43H82NO8P	771.578	[M-H]-	770.6	307.3	-88	-12	-42	-20
PE	15:0-18:1(d7) PE	PE(18:0_20:3)	C43H80NO8P	769.562	[M-H]-	768.6	305.3	-88	-12	-42	-20
PE	15:0-18:1(d7) PE	PE(18:0_20:4)	C43H78NO8P	767.547	[M-H]-	766.6	303.3	-88	-12	-42	-20
PE	15:0-18:1(d7) PE	PE(18:0_20:5)	C43H76NO8P	765.531	[M-H]-	764.6	301.3	-88	-12	-42	-20
PE	15:0-18:1(d7) PE	PE(18:0_20:6)	C43H74NO8P	763.515	[M-H]-	762.6	299.3	-88	-12	-42	-20
PE	15:0-18:1(d7) PE	PE(18:0_22:0)	C45H90NO8P	803.64	[M-H]-	802.6	339.3	-88	-12	-42	-20
PE	15:0-18:1(d7) PE	PE(18:0_22:1)	C45H88NO8P	801.625	[M-H]-	800.6	337.3	-88	-12	-42	-20
PE	15:0-18:1(d7) PE	PE(18:0_22:2)	C45H86NO8P	799.609	[M-H]-	798.6	335.3	-88	-12	-42	-20
PE	15:0-18:1(d7) PE	PE(18:0_22:3)	C45H84NO8P	797.593	[M-H]-	796.6	333.3	-88	-12	-42	-20
PE	15:0-18:1(d7) PE	PE(18:0_22:4)	C45H82NO8P	795.578	[M-H]-	794.6	331.3	-88	-12	-42	-20
PE	15:0-18:1(d7) PE	PE(18:0_22:5)	C45H80NO8P	793.562	[M-H]-	792.6	329.3	-88	-12	-42	-20
PE	15:0-18:1(d7) PE	PE(18:0_22:6)	C45H78NO8P	791.547	[M-H]-	790.6	327.3	-88	-12	-42	-20
PE	15:0-18:1(d7) PE	PE(20:0_22:0)	C47H94NO8P	831.672	[M-H]-	830.6	339.3	-88	-12	-42	-20
PE	15:0-18:1(d7) PE	PE(20:0_22:1)	C47H92NO8P	829.656	[M-H]-	828.6	337.3	-88	-12	-42	-20
PE	15:0-18:1(d7) PE	PE(20:0_22:2)	C47H90NO8P	827.64	[M-H]-	826.6	335.3	-88	-12	-42	-20
PE	15:0-18:1(d7) PE	PE(20:0_22:3)	C47H88NO8P	825.625	[M-H]-	824.6	333.3	-88	-12	-42	-20
PE	15:0-18:1(d7) PE	PE(20:0_22:4)	C47H86NO8P	823.609	[M-H]-	822.6	331.3	-88	-12	-42	-20
PE	15:0-18:1(d7) PE	PE(20:0_22:5)	C47H84NO8P	821.593	[M-H]-	820.6	329.3	-88	-12	-42	-20
PE	15:0-18:1(d7) PE	PE(20:0_22:6)	C47H82NO8P	819.578	[M-H]-	818.6	327.3	-88	-12	-42	-20
PE	15:0-18:1(d7) PE	PE(14:1_14:1)	C33H62NO8P	631.421	[M-H]-	630.4	225.2	-88	-12	-42	-20
PE	15:0-18:1(d7) PE	PE(14:1_14:2)	C33H60NO8P	629.406	[M-H]-	628.4	223.2	-88	-12	-42	-20
PE	15:0-18:1(d7) PE	PE(14:1_14:3)	C33H58NO8P	627.39	[M-H]-	626.4	221.2	-88	-12	-42	-20
PE	15:0-18:1(d7) PE	PE(14:1_14:4)	C33H56NO8P	625.374	[M-H]-	624.4	219.2	-88	-12	-42	-20
PE	15:0-18:1(d7) PE	PE(14:1_14:5)	C33H54NO8P	623.359	[M-H]-	622.4	217.2	-88	-12	-42	-20
PE	15:0-18:1(d7) PE	PE(14:1_14:6)	C33H52NO8P	621.343	[M-H]-	620.4	215.2	-88	-12	-42	-20
PE	15:0-18:1(d7) PE	PE(16:1_16:1)	C37H70NO8P	687.484	[M-H]-	686.4	253.2	-88	-12	-42	-20
PE	15:0-18:1(d7) PE	PE(16:1_16:2)	C37H68NO8P	685.468	[M-H]-	684.4	251.2	-88	-12	-42	-20
PE	15:0-18:1(d7) PE	PE(16:1_16:3)	C37H66NO8P	683.453	[M-H]-	682.4	249.2	-88	-12	-42	-20
PE	15:0-18:1(d7) PE	PE(16:1_16:4)	C37H64NO8P	681.437	[M-H]-	680.4	247.2	-88	-12	-42	-20
PE	15:0-18:1(d7) PE	PE(16:1_16:5)	C37H62NO8P	679.421	[M-H]-	678.4	245.2	-88	-12	-42	-20
PE	15:0-18:1(d7) PE	PE(16:1_16:6)	C37H60NO8P	677.406	[M-H]-	676.4	243.2	-88	-12	-42	-20
PE	15:0-18:1(d7) PE	PE(18:1_18:1)	C41H78NO8P	743.547	[M-H]-	742.6	281.3	-88	-12	-42	-20
PE	15:0-18:1(d7) PE	PE(18:1_18:2)	C41H76NO8P	741.531	[M-H]-	740.6	279.3	-88	-12	-42	-20
PE	15:0-18:1(d7) PE	PE(18:1_18:3)	C41H74NO8P	739.515	[M-H]-	738.6	277.3	-88	-12	-42	-20
PE	15:0-18:1(d7) PE	PE(18:1_18:4)	C41H72NO8P	737.5	[M-H]-	736.6	275.3	-88	-12	-42	-20
PE	15:0-18:1(d7) PE	PE(18:1_18:5)	C41H70NO8P	735.484	[M-H]-	734.6	273.3	-88	-12	-42	-20
PE	15:0-18:1(d7) PE	PE(18:1_18:6)	C41H68NO8P	733.468	[M-H]-	732.6	271.3	-88	-12	-42	-20
PE	15:0-18:1(d7) PE	PE(20:1_20:1)	C45H86NO8P	799.609	[M-H]-	798.6	309.3	-88	-12	-42	-20
PE	15:0-18:1(d7) PE	PE(20:1_20:2)	C45H84NO8P	797.593	[M-H]-	796.6	307.3	-88	-12	-42	-20
PE	15:0-18:1(d7) PE	PE(20:1_20:3)	C45H82NO8P	795.578	[M-H]-	794.6	305.3	-88	-12	-42	-20
PE	15:0-18:1(d7) PE	PE(20:1_20:4)	C45H80NO8P	793.562	[M-H]-	792.6	303.3	-88	-12	-42	-20
PE	15:0-18:1(d7) PE	PE(20:1_20:5)	C45H78NO8P	791.547	[M-H]-	790.6	301.3	-88	-12	-42	-20
PE	15:0-18:1(d7) PE	PE(20:1_20:6)	C45H76NO8P	789.531	[M-H]-	788.6	299.3	-88	-12	-42	-20
PE	15:0-18:1(d7) PE	PE(22:1_22:1)	C49H94NO8P	855.672	[M-H]-	854.6	337.3	-88	-12	-42	-20
PE	15:0-18:1(d7) PE	PE(22:1_22:2)	C49H92NO8P	853.656	[M-H]-	852.6	335.3	-88	-12	-42	-20
PE	15:0-18:1(d7) PE	PE(22:1_22:3)	C49H90NO8P	851.64	[M-H]-	850.6	333.3	-88	-12	-42	-20
PE	15:0-18:1(d7) PE	PE(22:1_22:4)	C49H88NO8P	849.625	[M-H]-	848.6	331.3	-88	-12	-42	-20
PE	15:0-18:1(d7) PE	PE(22:1_22:5)	C49H86NO8P	847.609	[M-H]-	846.6	329.3	-88	-12	-42	-20
PE	15:0-18:1(d7) PE	PE(22:1_22:6)	C49H84NO8P	845.593	[M-H]-	844.6	327.3	-88	-12	-42	-20
PE	15:0-18:1(d7) PE	PE(14:1_16:0)	C35H68NO8P	661.468	[M-H]-	660.4	255.2	-88	-12	-42	-20
PE	15:0-18:1(d7) PE	PE(14:1_16:1)	C35H66NO8P	659.453	[M-H]-	658.4	253.2	-88	-12	-42	-20
PE	15:0-18:1(d7) PE	PE(14:1_16:2)	C35H64NO8P	657.437	[M-H]-	656.4	251.2	-88	-12	-42	-20
PE	15:0-18:1(d7) PE	PE(14:1_16:3)	C35H62NO8P	655.421	[M-H]-	654.4	249.2	-88	-12	-42	-20
PE	15:0-18:1(d7) PE	PE(14:1_16:4)	C35H60NO8P	653.406	[M-H]-	652.4	247.2	-88	-12	-42	-20
PE	15:0-18:1(d7) PE	PE(14:1_16:5)	C35H58NO8P	651.39	[M-H]-	650.4	245.2	-88	-12	-42	-20
PE	15:0-18:1(d7) PE	PE(14:1_16:6)	C35H56NO8P	649.374	[M-H]-	648.4	243.2	-88	-12	-42	-20
PE	15:0-18:1(d7) PE	PE(14:1_18:0)	C37H72NO8P	689.5	[M-H]-	688.5	283.3	-88	-12	-42	-20
PE	15:0-18:1(d7) PE	PE(14:1_18:1)	C37H70NO8P	687.484	[M-H]-	686.5	281.3	-88	-12	-42	-20
PE	15:0-18:1(d7) PE	PE(14:1_18:2)	C37H68NO8P	685.468	[M-H]-	684.5	279.3	-88	-12	-42	-20
PE	15:0-18:1(d7) PE	PE(14:1_18:3)	C37H66NO8P	683.453	[M-H]-	682.5	277.3	-88	-12	-42	-20
PE	15:0-18:1(d7) PE	PE(14:1_18:4)	C37H64NO8P	681.437	[M-H]-	680.5	275.3	-88	-12	-42	-20
PE	15:0-18:1(d7) PE	PE(14:1_18:5)	C37H62NO8P	679.421	[M-H]-	678.5	273.3	-88	-12	-42	-20
PE	15:0-18:1(d7) PE	PE(14:1_18:6)	C37H60NO8P	677.406	[M-H]-	676.5	271.3	-88	-12	-42	-20
PE	15:0-18:1(d7) PE	PE(14:1_20:0)	C39H76NO8P	717.531	[M-H]-	716.5	311.3	-88	-12	-42	-20
PE	15:0-18:1(d7) PE	PE(14:1_20:1)	C39H74NO8P	715.515	[M-H]-	714.5	309.3	-88	-12	-42	-20
PE	15:0-18:1(d7) PE	PE(14:1_20:2)	C39H72NO8P	713.5	[M-H]-	712.5	307.3	-88	-12	-42	-20
PE	15:0-18:1(d7) PE	PE(14:1_20:3)	C39H70NO8P	711.484	[M-H]-	710.5	305.3	-88	-12	-42	-20
PE	15:0-18:1(d7) PE	PE(14:1_20:4)	C39H68NO8P	709.468	[M-H]-	708.5	303.3	-88	-12	-42	-20
PE	15:0-18:1(d7) PE	PE(14:1_20:5)	C39H66NO8P	707.453	[M-H]-	706.5	301.3	-88	-12	-42	-20
PE	15:0-18:1(d7) PE	PE(14:1_20:6)	C39H64NO8P	705.437	[M-H]-	704.5	299.3	-88	-12	-42	-20
PE	15:0-18:1(d7) PE	PE(14:1_22:0)	C41H80NO8P	745.562	[M-H]-	744.5	339.3	-88	-12	-42	-20
PE	15:0-18:1(d7) PE	PE(14:1_22:1)	C41H78NO8P	743.547	[M-H]-	742.5	337.3	-88	-12	-42	-20
PE	15:0-18:1(d7) PE	PE(14:1_22:2)	C41H76NO8P	741.531	[M-H]-	740.5	335.3	-88	-12	-42	-20
PE	15:0-18:1(d7) PE	PE(14:1_22:3)	C41H74NO8P	739.515	[M-H]-	738.5	333.3	-88	-12	-42	-20
PE	15:0-18:1(d7) PE	PE(14:1_22:4)	C41H72NO8P	737.5	[M-H]-	736.5	331.3	-88	-12	-42	-20
PE	15:0-18:1(d7) PE	PE(14:1_22:5)	C41H70NO8P	735.484	[M-H]-	734.5	329.3	-88	-12	-42	-20
PE	15:0-18:1(d7) PE	PE(14:1_22:6)	C41H68NO8P	733.468	[M-H]-	732.5	327.3	-88	-12	-42	-20
PE	15:0-18:1(d7) PE	PE(16:1_18:0)	C39H76NO8P	717.531	[M-H]-	716.5	283.3	-88	-12	-42	-20
PE	15:0-18:1(d7) PE	PE(16:1_18:1)	C39H74NO8P	715.515	[M-H]-	714.5	281.3	-88	-12	-42	-20
PE	15:0-18:1(d7) PE	PE(16:1_18:2)	C39H72NO8P	713.5	[M-H]-	712.5	279.3	-88	-12	-42	-20
PE	15:0-18:1(d7) PE	PE(16:1_18:3)	C39H70NO8P	711.484	[M-H]-	710.5	277.3	-88	-12	-42	-20
PE	15:0-18:1(d7) PE	PE(16:1_18:4)	C39H68NO8P	709.468	[M-H]-	708.5	275.3	-88	-12	-42	-20
PE	15:0-18:1(d7) PE	PE(16:1_18:5)	C39H66NO8P	707.453	[M-H]-	706.5	273.3	-88	-12	-42	-20
PE	15:0-18:1(d7) PE	PE(16:1_18:6)	C39H64NO8P	705.437	[M-H]-	704.5	271.3	-88	-12	-42	-20
PE	15:0-18:1(d7) PE	PE(16:1_20:0)	C41H80NO8P	745.562	[M-H]-	744.5	311.3	-88	-12	-42	-20
PE	15:0-18:1(d7) PE	PE(16:1_20:1)	C41H78NO8P	743.547	[M-H]-	742.5	309.3	-88	-12	-42	-20
PE	15:0-18:1(d7) PE	PE(16:1_20:2)	C41H76NO8P	741.531	[M-H]-	740.5	307.3	-88	-12	-42	-20
PE	15:0-18:1(d7) PE	PE(16:1_20:3)	C41H74NO8P	739.515	[M-H]-	738.5	305.3	-88	-12	-42	-20
PE	15:0-18:1(d7) PE	PE(16:1_20:4)	C41H72NO8P	737.5	[M-H]-	736.5	303.3	-88	-12	-42	-20
PE	15:0-18:1(d7) PE	PE(16:1_20:5)	C41H70NO8P	735.484	[M-H]-	734.5	301.3	-88	-12	-42	-20
PE	15:0-18:1(d7) PE	PE(16:1_20:6)	C41H68NO8P	733.468	[M-H]-	732.5	299.3	-88	-12	-42	-20
PE	15:0-18:1(d7) PE	PE(16:1_22:0)	C43H84NO8P	773.593	[M-H]-	772.5	339.3	-88	-12	-42	-20
PE	15:0-18:1(d7) PE	PE(16:1_22:1)	C43H82NO8P	771.578	[M-H]-	770.5	337.3	-88	-12	-42	-20
PE	15:0-18:1(d7) PE	PE(16:1_22:2)	C43H80NO8P	769.562	[M-H]-	768.5	335.3	-88	-12	-42	-20
PE	15:0-18:1(d7) PE	PE(16:1_22:3)	C43H78NO8P	767.547	[M-H]-	766.5	333.3	-88	-12	-42	-20
PE	15:0-18:1(d7) PE	PE(16:1_22:4)	C43H76NO8P	765.531	[M-H]-	764.5	331.3	-88	-12	-42	-20
PE	15:0-18:1(d7) PE	PE(16:1_22:5)	C43H74NO8P	763.515	[M-H]-	762.5	329.3	-88	-12	-42	-20
PE	15:0-18:1(d7) PE	PE(16:1_22:6)	C43H72NO8P	761.5	[M-H]-	760.5	327.3	-88	-12	-42	-20
PE	15:0-18:1(d7) PE	PE(18:1_20:0)	C43H84NO8P	773.593	[M-H]-	772.6	311.3	-88	-12	-42	-20
PE	15:0-18:1(d7) PE	PE(18:1_20:1)	C43H82NO8P	771.578	[M-H]-	770.6	309.3	-88	-12	-42	-20
PE	15:0-18:1(d7) PE	PE(18:1_20:2)	C43H80NO8P	769.562	[M-H]-	768.6	307.3	-88	-12	-42	-20
PE	15:0-18:1(d7) PE	PE(18:1_20:3)	C43H78NO8P	767.547	[M-H]-	766.6	305.3	-88	-12	-42	-20
PE	15:0-18:1(d7) PE	PE(18:1_20:4)	C43H76NO8P	765.531	[M-H]-	764.6	303.3	-88	-12	-42	-20
PE	15:0-18:1(d7) PE	PE(18:1_20:5)	C43H74NO8P	763.515	[M-H]-	762.6	301.3	-88	-12	-42	-20
PE	15:0-18:1(d7) PE	PE(18:1_20:6)	C43H72NO8P	761.5	[M-H]-	760.6	299.3	-88	-12	-42	-20
PE	15:0-18:1(d7) PE	PE(18:1_22:0)	C45H88NO8P	801.625	[M-H]-	800.6	339.3	-88	-12	-42	-20
PE	15:0-18:1(d7) PE	PE(18:1_22:1)	C45H86NO8P	799.609	[M-H]-	798.6	337.3	-88	-12	-42	-20
PE	15:0-18:1(d7) PE	PE(18:1_22:2)	C45H84NO8P	797.593	[M-H]-	796.6	335.3	-88	-12	-42	-20
PE	15:0-18:1(d7) PE	PE(18:1_22:3)	C45H82NO8P	795.578	[M-H]-	794.6	333.3	-88	-12	-42	-20
PE	15:0-18:1(d7) PE	PE(18:1_22:4)	C45H80NO8P	793.562	[M-H]-	792.6	331.3	-88	-12	-42	-20
PE	15:0-18:1(d7) PE	PE(18:1_22:5)	C45H78NO8P	791.547	[M-H]-	790.6	329.3	-88	-12	-42	-20
PE	15:0-18:1(d7) PE	PE(18:1_22:6)	C45H76NO8P	789.531	[M-H]-	788.6	327.3	-88	-12	-42	-20
PE	15:0-18:1(d7) PE	PE(20:1_22:0)	C47H92NO8P	829.656	[M-H]-	828.6	339.3	-88	-12	-42	-20
PE	15:0-18:1(d7) PE	PE(20:1_22:1)	C47H90NO8P	827.64	[M-H]-	826.6	337.3	-88	-12	-42	-20
PE	15:0-18:1(d7) PE	PE(20:1_22:2)	C47H88NO8P	825.625	[M-H]-	824.6	335.3	-88	-12	-42	-20
PE	15:0-18:1(d7) PE	PE(20:1_22:3)	C47H86NO8P	823.609	[M-H]-	822.6	333.3	-88	-12	-42	-20
PE	15:0-18:1(d7) PE	PE(20:1_22:4)	C47H84NO8P	821.593	[M-H]-	820.6	331.3	-88	-12	-42	-20
PE	15:0-18:1(d7) PE	PE(20:1_22:5)	C47H82NO8P	819.578	[M-H]-	818.6	329.3	-88	-12	-42	-20
PE	15:0-18:1(d7) PE	PE(20:1_22:6)	C47H80NO8P	817.562	[M-H]-	816.6	327.3	-88	-12	-42	-20
PE	15:0-18:1(d7) PE	PE(14:2_14:2)	C33H58NO8P	627.39	[M-H]-	626.4	223.2	-88	-12	-42	-20
PE	15:0-18:1(d7) PE	PE(14:2_14:3)	C33H56NO8P	625.374	[M-H]-	624.4	221.2	-88	-12	-42	-20
PE	15:0-18:1(d7) PE	PE(14:2_14:4)	C33H54NO8P	623.359	[M-H]-	622.4	219.2	-88	-12	-42	-20
PE	15:0-18:1(d7) PE	PE(14:2_14:5)	C33H52NO8P	621.343	[M-H]-	620.4	217.2	-88	-12	-42	-20
PE	15:0-18:1(d7) PE	PE(14:2_14:6)	C33H50NO8P	619.327	[M-H]-	618.4	215.2	-88	-12	-42	-20
PE	15:0-18:1(d7) PE	PE(16:2_16:2)	C37H66NO8P	683.453	[M-H]-	682.4	251.2	-88	-12	-42	-20
PE	15:0-18:1(d7) PE	PE(16:2_16:3)	C37H64NO8P	681.437	[M-H]-	680.4	249.2	-88	-12	-42	-20
PE	15:0-18:1(d7) PE	PE(16:2_16:4)	C37H62NO8P	679.421	[M-H]-	678.4	247.2	-88	-12	-42	-20
PE	15:0-18:1(d7) PE	PE(16:2_16:5)	C37H60NO8P	677.406	[M-H]-	676.4	245.2	-88	-12	-42	-20
PE	15:0-18:1(d7) PE	PE(16:2_16:6)	C37H58NO8P	675.39	[M-H]-	674.4	243.2	-88	-12	-42	-20
PE	15:0-18:1(d7) PE	PE(18:2_18:2)	C41H74NO8P	739.515	[M-H]-	738.6	279.3	-88	-12	-42	-20
PE	15:0-18:1(d7) PE	PE(18:2_18:3)	C41H72NO8P	737.5	[M-H]-	736.6	277.3	-88	-12	-42	-20
PE	15:0-18:1(d7) PE	PE(18:2_18:4)	C41H70NO8P	735.484	[M-H]-	734.6	275.3	-88	-12	-42	-20
PE	15:0-18:1(d7) PE	PE(18:2_18:5)	C41H68NO8P	733.468	[M-H]-	732.6	273.3	-88	-12	-42	-20
PE	15:0-18:1(d7) PE	PE(18:2_18:6)	C41H66NO8P	731.453	[M-H]-	730.6	271.3	-88	-12	-42	-20
PE	15:0-18:1(d7) PE	PE(20:2_20:2)	C45H82NO8P	795.578	[M-H]-	794.6	307.3	-88	-12	-42	-20
PE	15:0-18:1(d7) PE	PE(20:2_20:3)	C45H80NO8P	793.562	[M-H]-	792.6	305.3	-88	-12	-42	-20
PE	15:0-18:1(d7) PE	PE(20:2_20:4)	C45H78NO8P	791.547	[M-H]-	790.6	303.3	-88	-12	-42	-20
PE	15:0-18:1(d7) PE	PE(20:2_20:5)	C45H76NO8P	789.531	[M-H]-	788.6	301.3	-88	-12	-42	-20
PE	15:0-18:1(d7) PE	PE(20:2_20:6)	C45H74NO8P	787.515	[M-H]-	786.6	299.3	-88	-12	-42	-20
PE	15:0-18:1(d7) PE	PE(22:2_22:2)	C49H90NO8P	851.64	[M-H]-	850.6	335.3	-88	-12	-42	-20
PE	15:0-18:1(d7) PE	PE(22:2_22:3)	C49H88NO8P	849.625	[M-H]-	848.6	333.3	-88	-12	-42	-20
PE	15:0-18:1(d7) PE	PE(22:2_22:4)	C49H86NO8P	847.609	[M-H]-	846.6	331.3	-88	-12	-42	-20
PE	15:0-18:1(d7) PE	PE(22:2_22:5)	C49H84NO8P	845.593	[M-H]-	844.6	329.3	-88	-12	-42	-20
PE	15:0-18:1(d7) PE	PE(22:2_22:6)	C49H82NO8P	843.578	[M-H]-	842.6	327.3	-88	-12	-42	-20
PE	15:0-18:1(d7) PE	PE(14:2_16:0)	C35H66NO8P	659.453	[M-H]-	658.4	255.2	-88	-12	-42	-20
PE	15:0-18:1(d7) PE	PE(14:2_16:1)	C35H64NO8P	657.437	[M-H]-	656.4	253.2	-88	-12	-42	-20
PE	15:0-18:1(d7) PE	PE(14:2_16:2)	C35H62NO8P	655.421	[M-H]-	654.4	251.2	-88	-12	-42	-20
PE	15:0-18:1(d7) PE	PE(14:2_16:3)	C35H60NO8P	653.406	[M-H]-	652.4	249.2	-88	-12	-42	-20
PE	15:0-18:1(d7) PE	PE(14:2_16:4)	C35H58NO8P	651.39	[M-H]-	650.4	247.2	-88	-12	-42	-20
PE	15:0-18:1(d7) PE	PE(14:2_16:5)	C35H56NO8P	649.374	[M-H]-	648.4	245.2	-88	-12	-42	-20
PE	15:0-18:1(d7) PE	PE(14:2_16:6)	C35H54NO8P	647.359	[M-H]-	646.4	243.2	-88	-12	-42	-20
PE	15:0-18:1(d7) PE	PE(14:2_18:0)	C37H70NO8P	687.484	[M-H]-	686.5	283.3	-88	-12	-42	-20
PE	15:0-18:1(d7) PE	PE(14:2_18:1)	C37H68NO8P	685.468	[M-H]-	684.5	281.3	-88	-12	-42	-20
PE	15:0-18:1(d7) PE	PE(14:2_18:2)	C37H66NO8P	683.453	[M-H]-	682.5	279.3	-88	-12	-42	-20
PE	15:0-18:1(d7) PE	PE(14:2_18:3)	C37H64NO8P	681.437	[M-H]-	680.5	277.3	-88	-12	-42	-20
PE	15:0-18:1(d7) PE	PE(14:2_18:4)	C37H62NO8P	679.421	[M-H]-	678.5	275.3	-88	-12	-42	-20
PE	15:0-18:1(d7) PE	PE(14:2_18:5)	C37H60NO8P	677.406	[M-H]-	676.5	273.3	-88	-12	-42	-20
PE	15:0-18:1(d7) PE	PE(14:2_18:6)	C37H58NO8P	675.39	[M-H]-	674.5	271.3	-88	-12	-42	-20
PE	15:0-18:1(d7) PE	PE(14:2_20:0)	C39H74NO8P	715.515	[M-H]-	714.5	311.3	-88	-12	-42	-20
PE	15:0-18:1(d7) PE	PE(14:2_20:1)	C39H72NO8P	713.5	[M-H]-	712.5	309.3	-88	-12	-42	-20
PE	15:0-18:1(d7) PE	PE(14:2_20:2)	C39H70NO8P	711.484	[M-H]-	710.5	307.3	-88	-12	-42	-20
PE	15:0-18:1(d7) PE	PE(14:2_20:3)	C39H68NO8P	709.468	[M-H]-	708.5	305.3	-88	-12	-42	-20
PE	15:0-18:1(d7) PE	PE(14:2_20:4)	C39H66NO8P	707.453	[M-H]-	706.5	303.3	-88	-12	-42	-20
PE	15:0-18:1(d7) PE	PE(14:2_20:5)	C39H64NO8P	705.437	[M-H]-	704.5	301.3	-88	-12	-42	-20
PE	15:0-18:1(d7) PE	PE(14:2_20:6)	C39H62NO8P	703.421	[M-H]-	702.5	299.3	-88	-12	-42	-20
PE	15:0-18:1(d7) PE	PE(14:2_22:0)	C41H78NO8P	743.547	[M-H]-	742.5	339.3	-88	-12	-42	-20
PE	15:0-18:1(d7) PE	PE(14:2_22:1)	C41H76NO8P	741.531	[M-H]-	740.5	337.3	-88	-12	-42	-20
PE	15:0-18:1(d7) PE	PE(14:2_22:2)	C41H74NO8P	739.515	[M-H]-	738.5	335.3	-88	-12	-42	-20
PE	15:0-18:1(d7) PE	PE(14:2_22:3)	C41H72NO8P	737.5	[M-H]-	736.5	333.3	-88	-12	-42	-20
PE	15:0-18:1(d7) PE	PE(14:2_22:4)	C41H70NO8P	735.484	[M-H]-	734.5	331.3	-88	-12	-42	-20
PE	15:0-18:1(d7) PE	PE(14:2_22:5)	C41H68NO8P	733.468	[M-H]-	732.5	329.3	-88	-12	-42	-20
PE	15:0-18:1(d7) PE	PE(14:2_22:6)	C41H66NO8P	731.453	[M-H]-	730.5	327.3	-88	-12	-42	-20
PE	15:0-18:1(d7) PE	PE(16:2_18:0)	C39H74NO8P	715.515	[M-H]-	714.5	283.3	-88	-12	-42	-20
PE	15:0-18:1(d7) PE	PE(16:2_18:1)	C39H72NO8P	713.5	[M-H]-	712.5	281.3	-88	-12	-42	-20
PE	15:0-18:1(d7) PE	PE(16:2_18:2)	C39H70NO8P	711.484	[M-H]-	710.5	279.3	-88	-12	-42	-20
PE	15:0-18:1(d7) PE	PE(16:2_18:3)	C39H68NO8P	709.468	[M-H]-	708.5	277.3	-88	-12	-42	-20
PE	15:0-18:1(d7) PE	PE(16:2_18:4)	C39H66NO8P	707.453	[M-H]-	706.5	275.3	-88	-12	-42	-20
PE	15:0-18:1(d7) PE	PE(16:2_18:5)	C39H64NO8P	705.437	[M-H]-	704.5	273.3	-88	-12	-42	-20
PE	15:0-18:1(d7) PE	PE(16:2_18:6)	C39H62NO8P	703.421	[M-H]-	702.5	271.3	-88	-12	-42	-20
PE	15:0-18:1(d7) PE	PE(16:2_20:0)	C41H78NO8P	743.547	[M-H]-	742.5	311.3	-88	-12	-42	-20
PE	15:0-18:1(d7) PE	PE(16:2_20:1)	C41H76NO8P	741.531	[M-H]-	740.5	309.3	-88	-12	-42	-20
PE	15:0-18:1(d7) PE	PE(16:2_20:2)	C41H74NO8P	739.515	[M-H]-	738.5	307.3	-88	-12	-42	-20
PE	15:0-18:1(d7) PE	PE(16:2_20:3)	C41H72NO8P	737.5	[M-H]-	736.5	305.3	-88	-12	-42	-20
PE	15:0-18:1(d7) PE	PE(16:2_20:4)	C41H70NO8P	735.484	[M-H]-	734.5	303.3	-88	-12	-42	-20
PE	15:0-18:1(d7) PE	PE(16:2_20:5)	C41H68NO8P	733.468	[M-H]-	732.5	301.3	-88	-12	-42	-20
PE	15:0-18:1(d7) PE	PE(16:2_20:6)	C41H66NO8P	731.453	[M-H]-	730.5	299.3	-88	-12	-42	-20
PE	15:0-18:1(d7) PE	PE(16:2_22:0)	C43H82NO8P	771.578	[M-H]-	770.5	339.3	-88	-12	-42	-20
PE	15:0-18:1(d7) PE	PE(16:2_22:1)	C43H80NO8P	769.562	[M-H]-	768.5	337.3	-88	-12	-42	-20
PE	15:0-18:1(d7) PE	PE(16:2_22:2)	C43H78NO8P	767.547	[M-H]-	766.5	335.3	-88	-12	-42	-20
PE	15:0-18:1(d7) PE	PE(16:2_22:3)	C43H76NO8P	765.531	[M-H]-	764.5	333.3	-88	-12	-42	-20
PE	15:0-18:1(d7) PE	PE(16:2_22:4)	C43H74NO8P	763.515	[M-H]-	762.5	331.3	-88	-12	-42	-20
PE	15:0-18:1(d7) PE	PE(16:2_22:5)	C43H72NO8P	761.5	[M-H]-	760.5	329.3	-88	-12	-42	-20
PE	15:0-18:1(d7) PE	PE(16:2_22:6)	C43H70NO8P	759.484	[M-H]-	758.5	327.3	-88	-12	-42	-20
PE	15:0-18:1(d7) PE	PE(18:2_20:0)	C43H82NO8P	771.578	[M-H]-	770.6	311.3	-88	-12	-42	-20
PE	15:0-18:1(d7) PE	PE(18:2_20:1)	C43H80NO8P	769.562	[M-H]-	768.6	309.3	-88	-12	-42	-20
PE	15:0-18:1(d7) PE	PE(18:2_20:2)	C43H78NO8P	767.547	[M-H]-	766.6	307.3	-88	-12	-42	-20
PE	15:0-18:1(d7) PE	PE(18:2_20:3)	C43H76NO8P	765.531	[M-H]-	764.6	305.3	-88	-12	-42	-20
PE	15:0-18:1(d7) PE	PE(18:2_20:4)	C43H74NO8P	763.515	[M-H]-	762.6	303.3	-88	-12	-42	-20
PE	15:0-18:1(d7) PE	PE(18:2_20:5)	C43H72NO8P	761.5	[M-H]-	760.6	301.3	-88	-12	-42	-20
PE	15:0-18:1(d7) PE	PE(18:2_20:6)	C43H70NO8P	759.484	[M-H]-	758.6	299.3	-88	-12	-42	-20
PE	15:0-18:1(d7) PE	PE(18:2_22:0)	C45H86NO8P	799.609	[M-H]-	798.6	339.3	-88	-12	-42	-20
PE	15:0-18:1(d7) PE	PE(18:2_22:1)	C45H84NO8P	797.593	[M-H]-	796.6	337.3	-88	-12	-42	-20
PE	15:0-18:1(d7) PE	PE(18:2_22:2)	C45H82NO8P	795.578	[M-H]-	794.6	335.3	-88	-12	-42	-20
PE	15:0-18:1(d7) PE	PE(18:2_22:3)	C45H80NO8P	793.562	[M-H]-	792.6	333.3	-88	-12	-42	-20
PE	15:0-18:1(d7) PE	PE(18:2_22:4)	C45H78NO8P	791.547	[M-H]-	790.6	331.3	-88	-12	-42	-20
PE	15:0-18:1(d7) PE	PE(18:2_22:5)	C45H76NO8P	789.531	[M-H]-	788.6	329.3	-88	-12	-42	-20
PE	15:0-18:1(d7) PE	PE(18:2_22:6)	C45H74NO8P	787.515	[M-H]-	786.6	327.3	-88	-12	-42	-20
PE	15:0-18:1(d7) PE	PE(20:2_22:0)	C47H90NO8P	827.64	[M-H]-	826.6	339.3	-88	-12	-42	-20
PE	15:0-18:1(d7) PE	PE(20:2_22:1)	C47H88NO8P	825.625	[M-H]-	824.6	337.3	-88	-12	-42	-20
PE	15:0-18:1(d7) PE	PE(20:2_22:2)	C47H86NO8P	823.609	[M-H]-	822.6	335.3	-88	-12	-42	-20
PE	15:0-18:1(d7) PE	PE(20:2_22:3)	C47H84NO8P	821.593	[M-H]-	820.6	333.3	-88	-12	-42	-20
PE	15:0-18:1(d7) PE	PE(20:2_22:4)	C47H82NO8P	819.578	[M-H]-	818.6	331.3	-88	-12	-42	-20
PE	15:0-18:1(d7) PE	PE(20:2_22:5)	C47H80NO8P	817.562	[M-H]-	816.6	329.3	-88	-12	-42	-20
PE	15:0-18:1(d7) PE	PE(20:2_22:6)	C47H78NO8P	815.547	[M-H]-	814.6	327.3	-88	-12	-42	-20
PE	15:0-18:1(d7) PE	PE(14:3_14:3)	C33H54NO8P	623.359	[M-H]-	622.4	221.2	-88	-12	-42	-20
PE	15:0-18:1(d7) PE	PE(14:3_14:4)	C33H52NO8P	621.343	[M-H]-	620.4	219.2	-88	-12	-42	-20
PE	15:0-18:1(d7) PE	PE(14:3_14:5)	C33H50NO8P	619.327	[M-H]-	618.4	217.2	-88	-12	-42	-20
PE	15:0-18:1(d7) PE	PE(14:3_14:6)	C33H48NO8P	617.312	[M-H]-	616.4	215.2	-88	-12	-42	-20
PE	15:0-18:1(d7) PE	PE(16:3_16:3)	C37H62NO8P	679.421	[M-H]-	678.4	249.2	-88	-12	-42	-20
PE	15:0-18:1(d7) PE	PE(16:3_16:4)	C37H60NO8P	677.406	[M-H]-	676.4	247.2	-88	-12	-42	-20
PE	15:0-18:1(d7) PE	PE(16:3_16:5)	C37H58NO8P	675.39	[M-H]-	674.4	245.2	-88	-12	-42	-20
PE	15:0-18:1(d7) PE	PE(16:3_16:6)	C37H56NO8P	673.374	[M-H]-	672.4	243.2	-88	-12	-42	-20
PE	15:0-18:1(d7) PE	PE(18:3_18:3)	C41H70NO8P	735.484	[M-H]-	734.6	277.3	-88	-12	-42	-20
PE	15:0-18:1(d7) PE	PE(18:3_18:4)	C41H68NO8P	733.468	[M-H]-	732.6	275.3	-88	-12	-42	-20
PE	15:0-18:1(d7) PE	PE(18:3_18:5)	C41H66NO8P	731.453	[M-H]-	730.6	273.3	-88	-12	-42	-20
PE	15:0-18:1(d7) PE	PE(18:3_18:6)	C41H64NO8P	729.437	[M-H]-	728.6	271.3	-88	-12	-42	-20
PE	15:0-18:1(d7) PE	PE(20:3_20:3)	C45H78NO8P	791.547	[M-H]-	790.6	305.3	-88	-12	-42	-20
PE	15:0-18:1(d7) PE	PE(20:3_20:4)	C45H76NO8P	789.531	[M-H]-	788.6	303.3	-88	-12	-42	-20
PE	15:0-18:1(d7) PE	PE(20:3_20:5)	C45H74NO8P	787.515	[M-H]-	786.6	301.3	-88	-12	-42	-20
PE	15:0-18:1(d7) PE	PE(20:3_20:6)	C45H72NO8P	785.5	[M-H]-	784.6	299.3	-88	-12	-42	-20
PE	15:0-18:1(d7) PE	PE(22:3_22:3)	C49H86NO8P	847.609	[M-H]-	846.6	333.3	-88	-12	-42	-20
PE	15:0-18:1(d7) PE	PE(22:3_22:4)	C49H84NO8P	845.593	[M-H]-	844.6	331.3	-88	-12	-42	-20
PE	15:0-18:1(d7) PE	PE(22:3_22:5)	C49H82NO8P	843.578	[M-H]-	842.6	329.3	-88	-12	-42	-20
PE	15:0-18:1(d7) PE	PE(22:3_22:6)	C49H80NO8P	841.562	[M-H]-	840.6	327.3	-88	-12	-42	-20
PE	15:0-18:1(d7) PE	PE(14:3_16:0)	C35H64NO8P	657.437	[M-H]-	656.4	255.2	-88	-12	-42	-20
PE	15:0-18:1(d7) PE	PE(14:3_16:1)	C35H62NO8P	655.421	[M-H]-	654.4	253.2	-88	-12	-42	-20
PE	15:0-18:1(d7) PE	PE(14:3_16:2)	C35H60NO8P	653.406	[M-H]-	652.4	251.2	-88	-12	-42	-20
PE	15:0-18:1(d7) PE	PE(14:3_16:3)	C35H58NO8P	651.39	[M-H]-	650.4	249.2	-88	-12	-42	-20
PE	15:0-18:1(d7) PE	PE(14:3_16:4)	C35H56NO8P	649.374	[M-H]-	648.4	247.2	-88	-12	-42	-20
PE	15:0-18:1(d7) PE	PE(14:3_16:5)	C35H54NO8P	647.359	[M-H]-	646.4	245.2	-88	-12	-42	-20
PE	15:0-18:1(d7) PE	PE(14:3_16:6)	C35H52NO8P	645.343	[M-H]-	644.4	243.2	-88	-12	-42	-20
PE	15:0-18:1(d7) PE	PE(14:3_18:0)	C37H68NO8P	685.468	[M-H]-	684.5	283.3	-88	-12	-42	-20
PE	15:0-18:1(d7) PE	PE(14:3_18:1)	C37H66NO8P	683.453	[M-H]-	682.5	281.3	-88	-12	-42	-20
PE	15:0-18:1(d7) PE	PE(14:3_18:2)	C37H64NO8P	681.437	[M-H]-	680.5	279.3	-88	-12	-42	-20
PE	15:0-18:1(d7) PE	PE(14:3_18:3)	C37H62NO8P	679.421	[M-H]-	678.5	277.3	-88	-12	-42	-20
PE	15:0-18:1(d7) PE	PE(14:3_18:4)	C37H60NO8P	677.406	[M-H]-	676.5	275.3	-88	-12	-42	-20
PE	15:0-18:1(d7) PE	PE(14:3_18:5)	C37H58NO8P	675.39	[M-H]-	674.5	273.3	-88	-12	-42	-20
PE	15:0-18:1(d7) PE	PE(14:3_18:6)	C37H56NO8P	673.374	[M-H]-	672.5	271.3	-88	-12	-42	-20
PE	15:0-18:1(d7) PE	PE(14:3_20:0)	C39H72NO8P	713.5	[M-H]-	712.5	311.3	-88	-12	-42	-20
PE	15:0-18:1(d7) PE	PE(14:3_20:1)	C39H70NO8P	711.484	[M-H]-	710.5	309.3	-88	-12	-42	-20
PE	15:0-18:1(d7) PE	PE(14:3_20:2)	C39H68NO8P	709.468	[M-H]-	708.5	307.3	-88	-12	-42	-20
PE	15:0-18:1(d7) PE	PE(14:3_20:3)	C39H66NO8P	707.453	[M-H]-	706.5	305.3	-88	-12	-42	-20
PE	15:0-18:1(d7) PE	PE(14:3_20:4)	C39H64NO8P	705.437	[M-H]-	704.5	303.3	-88	-12	-42	-20
PE	15:0-18:1(d7) PE	PE(14:3_20:5)	C39H62NO8P	703.421	[M-H]-	702.5	301.3	-88	-12	-42	-20
PE	15:0-18:1(d7) PE	PE(14:3_20:6)	C39H60NO8P	701.406	[M-H]-	700.5	299.3	-88	-12	-42	-20
PE	15:0-18:1(d7) PE	PE(14:3_22:0)	C41H76NO8P	741.531	[M-H]-	740.5	339.3	-88	-12	-42	-20
PE	15:0-18:1(d7) PE	PE(14:3_22:1)	C41H74NO8P	739.515	[M-H]-	738.5	337.3	-88	-12	-42	-20
PE	15:0-18:1(d7) PE	PE(14:3_22:2)	C41H72NO8P	737.5	[M-H]-	736.5	335.3	-88	-12	-42	-20
PE	15:0-18:1(d7) PE	PE(14:3_22:3)	C41H70NO8P	735.484	[M-H]-	734.5	333.3	-88	-12	-42	-20
PE	15:0-18:1(d7) PE	PE(14:3_22:4)	C41H68NO8P	733.468	[M-H]-	732.5	331.3	-88	-12	-42	-20
PE	15:0-18:1(d7) PE	PE(14:3_22:5)	C41H66NO8P	731.453	[M-H]-	730.5	329.3	-88	-12	-42	-20
PE	15:0-18:1(d7) PE	PE(14:3_22:6)	C41H64NO8P	729.437	[M-H]-	728.5	327.3	-88	-12	-42	-20
PE	15:0-18:1(d7) PE	PE(16:3_18:0)	C39H72NO8P	713.5	[M-H]-	712.5	283.3	-88	-12	-42	-20
PE	15:0-18:1(d7) PE	PE(16:3_18:1)	C39H70NO8P	711.484	[M-H]-	710.5	281.3	-88	-12	-42	-20
PE	15:0-18:1(d7) PE	PE(16:3_18:2)	C39H68NO8P	709.468	[M-H]-	708.5	279.3	-88	-12	-42	-20
PE	15:0-18:1(d7) PE	PE(16:3_18:3)	C39H66NO8P	707.453	[M-H]-	706.5	277.3	-88	-12	-42	-20
PE	15:0-18:1(d7) PE	PE(16:3_18:4)	C39H64NO8P	705.437	[M-H]-	704.5	275.3	-88	-12	-42	-20
PE	15:0-18:1(d7) PE	PE(16:3_18:5)	C39H62NO8P	703.421	[M-H]-	702.5	273.3	-88	-12	-42	-20
PE	15:0-18:1(d7) PE	PE(16:3_18:6)	C39H60NO8P	701.406	[M-H]-	700.5	271.3	-88	-12	-42	-20
PE	15:0-18:1(d7) PE	PE(16:3_20:0)	C41H76NO8P	741.531	[M-H]-	740.5	311.3	-88	-12	-42	-20
PE	15:0-18:1(d7) PE	PE(16:3_20:1)	C41H74NO8P	739.515	[M-H]-	738.5	309.3	-88	-12	-42	-20
PE	15:0-18:1(d7) PE	PE(16:3_20:2)	C41H72NO8P	737.5	[M-H]-	736.5	307.3	-88	-12	-42	-20
PE	15:0-18:1(d7) PE	PE(16:3_20:3)	C41H70NO8P	735.484	[M-H]-	734.5	305.3	-88	-12	-42	-20
PE	15:0-18:1(d7) PE	PE(16:3_20:4)	C41H68NO8P	733.468	[M-H]-	732.5	303.3	-88	-12	-42	-20
PE	15:0-18:1(d7) PE	PE(16:3_20:5)	C41H66NO8P	731.453	[M-H]-	730.5	301.3	-88	-12	-42	-20
PE	15:0-18:1(d7) PE	PE(16:3_20:6)	C41H64NO8P	729.437	[M-H]-	728.5	299.3	-88	-12	-42	-20
PE	15:0-18:1(d7) PE	PE(16:3_22:0)	C43H80NO8P	769.562	[M-H]-	768.5	339.3	-88	-12	-42	-20
PE	15:0-18:1(d7) PE	PE(16:3_22:1)	C43H78NO8P	767.547	[M-H]-	766.5	337.3	-88	-12	-42	-20
PE	15:0-18:1(d7) PE	PE(16:3_22:2)	C43H76NO8P	765.531	[M-H]-	764.5	335.3	-88	-12	-42	-20
PE	15:0-18:1(d7) PE	PE(16:3_22:3)	C43H74NO8P	763.515	[M-H]-	762.5	333.3	-88	-12	-42	-20
PE	15:0-18:1(d7) PE	PE(16:3_22:4)	C43H72NO8P	761.5	[M-H]-	760.5	331.3	-88	-12	-42	-20
PE	15:0-18:1(d7) PE	PE(16:3_22:5)	C43H70NO8P	759.484	[M-H]-	758.5	329.3	-88	-12	-42	-20
PE	15:0-18:1(d7) PE	PE(16:3_22:6)	C43H68NO8P	757.468	[M-H]-	756.5	327.3	-88	-12	-42	-20
PE	15:0-18:1(d7) PE	PE(18:3_20:0)	C43H80NO8P	769.562	[M-H]-	768.6	311.3	-88	-12	-42	-20
PE	15:0-18:1(d7) PE	PE(18:3_20:1)	C43H78NO8P	767.547	[M-H]-	766.6	309.3	-88	-12	-42	-20
PE	15:0-18:1(d7) PE	PE(18:3_20:2)	C43H76NO8P	765.531	[M-H]-	764.6	307.3	-88	-12	-42	-20
PE	15:0-18:1(d7) PE	PE(18:3_20:3)	C43H74NO8P	763.515	[M-H]-	762.6	305.3	-88	-12	-42	-20
PE	15:0-18:1(d7) PE	PE(18:3_20:4)	C43H72NO8P	761.5	[M-H]-	760.6	303.3	-88	-12	-42	-20
PE	15:0-18:1(d7) PE	PE(18:3_20:5)	C43H70NO8P	759.484	[M-H]-	758.6	301.3	-88	-12	-42	-20
PE	15:0-18:1(d7) PE	PE(18:3_20:6)	C43H68NO8P	757.468	[M-H]-	756.6	299.3	-88	-12	-42	-20
PE	15:0-18:1(d7) PE	PE(18:3_22:0)	C45H84NO8P	797.593	[M-H]-	796.6	339.3	-88	-12	-42	-20
PE	15:0-18:1(d7) PE	PE(18:3_22:1)	C45H82NO8P	795.578	[M-H]-	794.6	337.3	-88	-12	-42	-20
PE	15:0-18:1(d7) PE	PE(18:3_22:2)	C45H80NO8P	793.562	[M-H]-	792.6	335.3	-88	-12	-42	-20
PE	15:0-18:1(d7) PE	PE(18:3_22:3)	C45H78NO8P	791.547	[M-H]-	790.6	333.3	-88	-12	-42	-20
PE	15:0-18:1(d7) PE	PE(18:3_22:4)	C45H76NO8P	789.531	[M-H]-	788.6	331.3	-88	-12	-42	-20
PE	15:0-18:1(d7) PE	PE(18:3_22:5)	C45H74NO8P	787.515	[M-H]-	786.6	329.3	-88	-12	-42	-20
PE	15:0-18:1(d7) PE	PE(18:3_22:6)	C45H72NO8P	785.5	[M-H]-	784.6	327.3	-88	-12	-42	-20
PE	15:0-18:1(d7) PE	PE(20:3_22:0)	C47H88NO8P	825.625	[M-H]-	824.6	339.3	-88	-12	-42	-20
PE	15:0-18:1(d7) PE	PE(20:3_22:1)	C47H86NO8P	823.609	[M-H]-	822.6	337.3	-88	-12	-42	-20
PE	15:0-18:1(d7) PE	PE(20:3_22:2)	C47H84NO8P	821.593	[M-H]-	820.6	335.3	-88	-12	-42	-20
PE	15:0-18:1(d7) PE	PE(20:3_22:3)	C47H82NO8P	819.578	[M-H]-	818.6	333.3	-88	-12	-42	-20
PE	15:0-18:1(d7) PE	PE(20:3_22:4)	C47H80NO8P	817.562	[M-H]-	816.6	331.3	-88	-12	-42	-20
PE	15:0-18:1(d7) PE	PE(20:3_22:5)	C47H78NO8P	815.547	[M-H]-	814.6	329.3	-88	-12	-42	-20
PE	15:0-18:1(d7) PE	PE(20:3_22:6)	C47H76NO8P	813.531	[M-H]-	812.6	327.3	-88	-12	-42	-20
PE	15:0-18:1(d7) PE	PE(14:4_14:4)	C33H50NO8P	619.327	[M-H]-	618.4	219.2	-88	-12	-42	-20
PE	15:0-18:1(d7) PE	PE(14:4_14:5)	C33H48NO8P	617.312	[M-H]-	616.4	217.2	-88	-12	-42	-20
PE	15:0-18:1(d7) PE	PE(14:4_14:6)	C33H46NO8P	615.296	[M-H]-	614.4	215.2	-88	-12	-42	-20
PE	15:0-18:1(d7) PE	PE(16:4_16:4)	C37H58NO8P	675.39	[M-H]-	674.4	247.2	-88	-12	-42	-20
PE	15:0-18:1(d7) PE	PE(16:4_16:5)	C37H56NO8P	673.374	[M-H]-	672.4	245.2	-88	-12	-42	-20
PE	15:0-18:1(d7) PE	PE(16:4_16:6)	C37H54NO8P	671.359	[M-H]-	670.4	243.2	-88	-12	-42	-20
PE	15:0-18:1(d7) PE	PE(18:4_18:4)	C41H66NO8P	731.453	[M-H]-	730.6	275.3	-88	-12	-42	-20
PE	15:0-18:1(d7) PE	PE(18:4_18:5)	C41H64NO8P	729.437	[M-H]-	728.6	273.3	-88	-12	-42	-20
PE	15:0-18:1(d7) PE	PE(18:4_18:6)	C41H62NO8P	727.421	[M-H]-	726.6	271.3	-88	-12	-42	-20
PE	15:0-18:1(d7) PE	PE(20:4_20:4)	C45H74NO8P	787.515	[M-H]-	786.6	303.3	-88	-12	-42	-20
PE	15:0-18:1(d7) PE	PE(20:4_20:5)	C45H72NO8P	785.5	[M-H]-	784.6	301.3	-88	-12	-42	-20
PE	15:0-18:1(d7) PE	PE(20:4_20:6)	C45H70NO8P	783.484	[M-H]-	782.6	299.3	-88	-12	-42	-20
PE	15:0-18:1(d7) PE	PE(22:4_22:4)	C49H82NO8P	843.578	[M-H]-	842.6	331.3	-88	-12	-42	-20
PE	15:0-18:1(d7) PE	PE(22:4_22:5)	C49H80NO8P	841.562	[M-H]-	840.6	329.3	-88	-12	-42	-20
PE	15:0-18:1(d7) PE	PE(22:4_22:6)	C49H78NO8P	839.547	[M-H]-	838.6	327.3	-88	-12	-42	-20
PE	15:0-18:1(d7) PE	PE(14:4_16:0)	C35H62NO8P	655.421	[M-H]-	654.4	255.2	-88	-12	-42	-20
PE	15:0-18:1(d7) PE	PE(14:4_16:1)	C35H60NO8P	653.406	[M-H]-	652.4	253.2	-88	-12	-42	-20
PE	15:0-18:1(d7) PE	PE(14:4_16:2)	C35H58NO8P	651.39	[M-H]-	650.4	251.2	-88	-12	-42	-20
PE	15:0-18:1(d7) PE	PE(14:4_16:3)	C35H56NO8P	649.374	[M-H]-	648.4	249.2	-88	-12	-42	-20
PE	15:0-18:1(d7) PE	PE(14:4_16:4)	C35H54NO8P	647.359	[M-H]-	646.4	247.2	-88	-12	-42	-20
PE	15:0-18:1(d7) PE	PE(14:4_16:5)	C35H52NO8P	645.343	[M-H]-	644.4	245.2	-88	-12	-42	-20
PE	15:0-18:1(d7) PE	PE(14:4_16:6)	C35H50NO8P	643.327	[M-H]-	642.4	243.2	-88	-12	-42	-20
PE	15:0-18:1(d7) PE	PE(14:4_18:0)	C37H66NO8P	683.453	[M-H]-	682.5	283.3	-88	-12	-42	-20
PE	15:0-18:1(d7) PE	PE(14:4_18:1)	C37H64NO8P	681.437	[M-H]-	680.5	281.3	-88	-12	-42	-20
PE	15:0-18:1(d7) PE	PE(14:4_18:2)	C37H62NO8P	679.421	[M-H]-	678.5	279.3	-88	-12	-42	-20
PE	15:0-18:1(d7) PE	PE(14:4_18:3)	C37H60NO8P	677.406	[M-H]-	676.5	277.3	-88	-12	-42	-20
PE	15:0-18:1(d7) PE	PE(14:4_18:4)	C37H58NO8P	675.39	[M-H]-	674.5	275.3	-88	-12	-42	-20
PE	15:0-18:1(d7) PE	PE(14:4_18:5)	C37H56NO8P	673.374	[M-H]-	672.5	273.3	-88	-12	-42	-20
PE	15:0-18:1(d7) PE	PE(14:4_18:6)	C37H54NO8P	671.359	[M-H]-	670.5	271.3	-88	-12	-42	-20
PE	15:0-18:1(d7) PE	PE(14:4_20:0)	C39H70NO8P	711.484	[M-H]-	710.5	311.3	-88	-12	-42	-20
PE	15:0-18:1(d7) PE	PE(14:4_20:1)	C39H68NO8P	709.468	[M-H]-	708.5	309.3	-88	-12	-42	-20
PE	15:0-18:1(d7) PE	PE(14:4_20:2)	C39H66NO8P	707.453	[M-H]-	706.5	307.3	-88	-12	-42	-20
PE	15:0-18:1(d7) PE	PE(14:4_20:3)	C39H64NO8P	705.437	[M-H]-	704.5	305.3	-88	-12	-42	-20
PE	15:0-18:1(d7) PE	PE(14:4_20:4)	C39H62NO8P	703.421	[M-H]-	702.5	303.3	-88	-12	-42	-20
PE	15:0-18:1(d7) PE	PE(14:4_20:5)	C39H60NO8P	701.406	[M-H]-	700.5	301.3	-88	-12	-42	-20
PE	15:0-18:1(d7) PE	PE(14:4_20:6)	C39H58NO8P	699.39	[M-H]-	698.5	299.3	-88	-12	-42	-20
PE	15:0-18:1(d7) PE	PE(14:4_22:0)	C41H74NO8P	739.515	[M-H]-	738.5	339.3	-88	-12	-42	-20
PE	15:0-18:1(d7) PE	PE(14:4_22:1)	C41H72NO8P	737.5	[M-H]-	736.5	337.3	-88	-12	-42	-20
PE	15:0-18:1(d7) PE	PE(14:4_22:2)	C41H70NO8P	735.484	[M-H]-	734.5	335.3	-88	-12	-42	-20
PE	15:0-18:1(d7) PE	PE(14:4_22:3)	C41H68NO8P	733.468	[M-H]-	732.5	333.3	-88	-12	-42	-20
PE	15:0-18:1(d7) PE	PE(14:4_22:4)	C41H66NO8P	731.453	[M-H]-	730.5	331.3	-88	-12	-42	-20
PE	15:0-18:1(d7) PE	PE(14:4_22:5)	C41H64NO8P	729.437	[M-H]-	728.5	329.3	-88	-12	-42	-20
PE	15:0-18:1(d7) PE	PE(14:4_22:6)	C41H62NO8P	727.421	[M-H]-	726.5	327.3	-88	-12	-42	-20
PE	15:0-18:1(d7) PE	PE(16:4_18:0)	C39H70NO8P	711.484	[M-H]-	710.5	283.3	-88	-12	-42	-20
PE	15:0-18:1(d7) PE	PE(16:4_18:1)	C39H68NO8P	709.468	[M-H]-	708.5	281.3	-88	-12	-42	-20
PE	15:0-18:1(d7) PE	PE(16:4_18:2)	C39H66NO8P	707.453	[M-H]-	706.5	279.3	-88	-12	-42	-20
PE	15:0-18:1(d7) PE	PE(16:4_18:3)	C39H64NO8P	705.437	[M-H]-	704.5	277.3	-88	-12	-42	-20
PE	15:0-18:1(d7) PE	PE(16:4_18:4)	C39H62NO8P	703.421	[M-H]-	702.5	275.3	-88	-12	-42	-20
PE	15:0-18:1(d7) PE	PE(16:4_18:5)	C39H60NO8P	701.406	[M-H]-	700.5	273.3	-88	-12	-42	-20
PE	15:0-18:1(d7) PE	PE(16:4_18:6)	C39H58NO8P	699.39	[M-H]-	698.5	271.3	-88	-12	-42	-20
PE	15:0-18:1(d7) PE	PE(16:4_20:0)	C41H74NO8P	739.515	[M-H]-	738.5	311.3	-88	-12	-42	-20
PE	15:0-18:1(d7) PE	PE(16:4_20:1)	C41H72NO8P	737.5	[M-H]-	736.5	309.3	-88	-12	-42	-20
PE	15:0-18:1(d7) PE	PE(16:4_20:2)	C41H70NO8P	735.484	[M-H]-	734.5	307.3	-88	-12	-42	-20
PE	15:0-18:1(d7) PE	PE(16:4_20:3)	C41H68NO8P	733.468	[M-H]-	732.5	305.3	-88	-12	-42	-20
PE	15:0-18:1(d7) PE	PE(16:4_20:4)	C41H66NO8P	731.453	[M-H]-	730.5	303.3	-88	-12	-42	-20
PE	15:0-18:1(d7) PE	PE(16:4_20:5)	C41H64NO8P	729.437	[M-H]-	728.5	301.3	-88	-12	-42	-20
PE	15:0-18:1(d7) PE	PE(16:4_20:6)	C41H62NO8P	727.421	[M-H]-	726.5	299.3	-88	-12	-42	-20
PE	15:0-18:1(d7) PE	PE(16:4_22:0)	C43H78NO8P	767.547	[M-H]-	766.5	339.3	-88	-12	-42	-20
PE	15:0-18:1(d7) PE	PE(16:4_22:1)	C43H76NO8P	765.531	[M-H]-	764.5	337.3	-88	-12	-42	-20
PE	15:0-18:1(d7) PE	PE(16:4_22:2)	C43H74NO8P	763.515	[M-H]-	762.5	335.3	-88	-12	-42	-20
PE	15:0-18:1(d7) PE	PE(16:4_22:3)	C43H72NO8P	761.5	[M-H]-	760.5	333.3	-88	-12	-42	-20
PE	15:0-18:1(d7) PE	PE(16:4_22:4)	C43H70NO8P	759.484	[M-H]-	758.5	331.3	-88	-12	-42	-20
PE	15:0-18:1(d7) PE	PE(16:4_22:5)	C43H68NO8P	757.468	[M-H]-	756.5	329.3	-88	-12	-42	-20
PE	15:0-18:1(d7) PE	PE(16:4_22:6)	C43H66NO8P	755.453	[M-H]-	754.5	327.3	-88	-12	-42	-20
PE	15:0-18:1(d7) PE	PE(18:4_20:0)	C43H78NO8P	767.547	[M-H]-	766.6	311.3	-88	-12	-42	-20
PE	15:0-18:1(d7) PE	PE(18:4_20:1)	C43H76NO8P	765.531	[M-H]-	764.6	309.3	-88	-12	-42	-20
PE	15:0-18:1(d7) PE	PE(18:4_20:2)	C43H74NO8P	763.515	[M-H]-	762.6	307.3	-88	-12	-42	-20
PE	15:0-18:1(d7) PE	PE(18:4_20:3)	C43H72NO8P	761.5	[M-H]-	760.6	305.3	-88	-12	-42	-20
PE	15:0-18:1(d7) PE	PE(18:4_20:4)	C43H70NO8P	759.484	[M-H]-	758.6	303.3	-88	-12	-42	-20
PE	15:0-18:1(d7) PE	PE(18:4_20:5)	C43H68NO8P	757.468	[M-H]-	756.6	301.3	-88	-12	-42	-20
PE	15:0-18:1(d7) PE	PE(18:4_20:6)	C43H66NO8P	755.453	[M-H]-	754.6	299.3	-88	-12	-42	-20
PE	15:0-18:1(d7) PE	PE(18:4_22:0)	C45H82NO8P	795.578	[M-H]-	794.6	339.3	-88	-12	-42	-20
PE	15:0-18:1(d7) PE	PE(18:4_22:1)	C45H80NO8P	793.562	[M-H]-	792.6	337.3	-88	-12	-42	-20
PE	15:0-18:1(d7) PE	PE(18:4_22:2)	C45H78NO8P	791.547	[M-H]-	790.6	335.3	-88	-12	-42	-20
PE	15:0-18:1(d7) PE	PE(18:4_22:3)	C45H76NO8P	789.531	[M-H]-	788.6	333.3	-88	-12	-42	-20
PE	15:0-18:1(d7) PE	PE(18:4_22:4)	C45H74NO8P	787.515	[M-H]-	786.6	331.3	-88	-12	-42	-20
PE	15:0-18:1(d7) PE	PE(18:4_22:5)	C45H72NO8P	785.5	[M-H]-	784.6	329.3	-88	-12	-42	-20
PE	15:0-18:1(d7) PE	PE(18:4_22:6)	C45H70NO8P	783.484	[M-H]-	782.6	327.3	-88	-12	-42	-20
PE	15:0-18:1(d7) PE	PE(20:4_22:0)	C47H86NO8P	823.609	[M-H]-	822.6	339.3	-88	-12	-42	-20
PE	15:0-18:1(d7) PE	PE(20:4_22:1)	C47H84NO8P	821.593	[M-H]-	820.6	337.3	-88	-12	-42	-20
PE	15:0-18:1(d7) PE	PE(20:4_22:2)	C47H82NO8P	819.578	[M-H]-	818.6	335.3	-88	-12	-42	-20
PE	15:0-18:1(d7) PE	PE(20:4_22:3)	C47H80NO8P	817.562	[M-H]-	816.6	333.3	-88	-12	-42	-20
PE	15:0-18:1(d7) PE	PE(20:4_22:4)	C47H78NO8P	815.547	[M-H]-	814.6	331.3	-88	-12	-42	-20
PE	15:0-18:1(d7) PE	PE(20:4_22:5)	C47H76NO8P	813.531	[M-H]-	812.6	329.3	-88	-12	-42	-20
PE	15:0-18:1(d7) PE	PE(20:4_22:6)	C47H74NO8P	811.515	[M-H]-	810.6	327.3	-88	-12	-42	-20
PE	15:0-18:1(d7) PE	PE(14:5_14:5)	C33H46NO8P	615.296	[M-H]-	614.4	217.2	-88	-12	-42	-20
PE	15:0-18:1(d7) PE	PE(14:5_14:6)	C33H44NO8P	613.28	[M-H]-	612.4	215.2	-88	-12	-42	-20
PE	15:0-18:1(d7) PE	PE(16:5_16:5)	C37H54NO8P	671.359	[M-H]-	670.4	245.2	-88	-12	-42	-20
PE	15:0-18:1(d7) PE	PE(16:5_16:6)	C37H52NO8P	669.343	[M-H]-	668.4	243.2	-88	-12	-42	-20
PE	15:0-18:1(d7) PE	PE(18:5_18:5)	C41H62NO8P	727.421	[M-H]-	726.6	273.3	-88	-12	-42	-20
PE	15:0-18:1(d7) PE	PE(18:5_18:6)	C41H60NO8P	725.406	[M-H]-	724.6	271.3	-88	-12	-42	-20
PE	15:0-18:1(d7) PE	PE(20:5_20:5)	C45H70NO8P	783.484	[M-H]-	782.6	301.3	-88	-12	-42	-20
PE	15:0-18:1(d7) PE	PE(20:5_20:6)	C45H68NO8P	781.468	[M-H]-	780.6	299.3	-88	-12	-42	-20
PE	15:0-18:1(d7) PE	PE(22:5_22:5)	C49H78NO8P	839.547	[M-H]-	838.6	329.3	-88	-12	-42	-20
PE	15:0-18:1(d7) PE	PE(22:5_22:6)	C49H76NO8P	837.531	[M-H]-	836.6	327.3	-88	-12	-42	-20
PE	15:0-18:1(d7) PE	PE(14:5_16:0)	C35H60NO8P	653.406	[M-H]-	652.4	255.2	-88	-12	-42	-20
PE	15:0-18:1(d7) PE	PE(14:5_16:1)	C35H58NO8P	651.39	[M-H]-	650.4	253.2	-88	-12	-42	-20
PE	15:0-18:1(d7) PE	PE(14:5_16:2)	C35H56NO8P	649.374	[M-H]-	648.4	251.2	-88	-12	-42	-20
PE	15:0-18:1(d7) PE	PE(14:5_16:3)	C35H54NO8P	647.359	[M-H]-	646.4	249.2	-88	-12	-42	-20
PE	15:0-18:1(d7) PE	PE(14:5_16:4)	C35H52NO8P	645.343	[M-H]-	644.4	247.2	-88	-12	-42	-20
PE	15:0-18:1(d7) PE	PE(14:5_16:5)	C35H50NO8P	643.327	[M-H]-	642.4	245.2	-88	-12	-42	-20
PE	15:0-18:1(d7) PE	PE(14:5_16:6)	C35H48NO8P	641.312	[M-H]-	640.4	243.2	-88	-12	-42	-20
PE	15:0-18:1(d7) PE	PE(14:5_18:0)	C37H64NO8P	681.437	[M-H]-	680.5	283.3	-88	-12	-42	-20
PE	15:0-18:1(d7) PE	PE(14:5_18:1)	C37H62NO8P	679.421	[M-H]-	678.5	281.3	-88	-12	-42	-20
PE	15:0-18:1(d7) PE	PE(14:5_18:2)	C37H60NO8P	677.406	[M-H]-	676.5	279.3	-88	-12	-42	-20
PE	15:0-18:1(d7) PE	PE(14:5_18:3)	C37H58NO8P	675.39	[M-H]-	674.5	277.3	-88	-12	-42	-20
PE	15:0-18:1(d7) PE	PE(14:5_18:4)	C37H56NO8P	673.374	[M-H]-	672.5	275.3	-88	-12	-42	-20
PE	15:0-18:1(d7) PE	PE(14:5_18:5)	C37H54NO8P	671.359	[M-H]-	670.5	273.3	-88	-12	-42	-20
PE	15:0-18:1(d7) PE	PE(14:5_18:6)	C37H52NO8P	669.343	[M-H]-	668.5	271.3	-88	-12	-42	-20
PE	15:0-18:1(d7) PE	PE(14:5_20:0)	C39H68NO8P	709.468	[M-H]-	708.5	311.3	-88	-12	-42	-20
PE	15:0-18:1(d7) PE	PE(14:5_20:1)	C39H66NO8P	707.453	[M-H]-	706.5	309.3	-88	-12	-42	-20
PE	15:0-18:1(d7) PE	PE(14:5_20:2)	C39H64NO8P	705.437	[M-H]-	704.5	307.3	-88	-12	-42	-20
PE	15:0-18:1(d7) PE	PE(14:5_20:3)	C39H62NO8P	703.421	[M-H]-	702.5	305.3	-88	-12	-42	-20
PE	15:0-18:1(d7) PE	PE(14:5_20:4)	C39H60NO8P	701.406	[M-H]-	700.5	303.3	-88	-12	-42	-20
PE	15:0-18:1(d7) PE	PE(14:5_20:5)	C39H58NO8P	699.39	[M-H]-	698.5	301.3	-88	-12	-42	-20
PE	15:0-18:1(d7) PE	PE(14:5_20:6)	C39H56NO8P	697.374	[M-H]-	696.5	299.3	-88	-12	-42	-20
PE	15:0-18:1(d7) PE	PE(14:5_22:0)	C41H72NO8P	737.5	[M-H]-	736.5	339.3	-88	-12	-42	-20
PE	15:0-18:1(d7) PE	PE(14:5_22:1)	C41H70NO8P	735.484	[M-H]-	734.5	337.3	-88	-12	-42	-20
PE	15:0-18:1(d7) PE	PE(14:5_22:2)	C41H68NO8P	733.468	[M-H]-	732.5	335.3	-88	-12	-42	-20
PE	15:0-18:1(d7) PE	PE(14:5_22:3)	C41H66NO8P	731.453	[M-H]-	730.5	333.3	-88	-12	-42	-20
PE	15:0-18:1(d7) PE	PE(14:5_22:4)	C41H64NO8P	729.437	[M-H]-	728.5	331.3	-88	-12	-42	-20
PE	15:0-18:1(d7) PE	PE(14:5_22:5)	C41H62NO8P	727.421	[M-H]-	726.5	329.3	-88	-12	-42	-20
PE	15:0-18:1(d7) PE	PE(14:5_22:6)	C41H60NO8P	725.406	[M-H]-	724.5	327.3	-88	-12	-42	-20
PE	15:0-18:1(d7) PE	PE(16:5_18:0)	C39H68NO8P	709.468	[M-H]-	708.5	283.3	-88	-12	-42	-20
PE	15:0-18:1(d7) PE	PE(16:5_18:1)	C39H66NO8P	707.453	[M-H]-	706.5	281.3	-88	-12	-42	-20
PE	15:0-18:1(d7) PE	PE(16:5_18:2)	C39H64NO8P	705.437	[M-H]-	704.5	279.3	-88	-12	-42	-20
PE	15:0-18:1(d7) PE	PE(16:5_18:3)	C39H62NO8P	703.421	[M-H]-	702.5	277.3	-88	-12	-42	-20
PE	15:0-18:1(d7) PE	PE(16:5_18:4)	C39H60NO8P	701.406	[M-H]-	700.5	275.3	-88	-12	-42	-20
PE	15:0-18:1(d7) PE	PE(16:5_18:5)	C39H58NO8P	699.39	[M-H]-	698.5	273.3	-88	-12	-42	-20
PE	15:0-18:1(d7) PE	PE(16:5_18:6)	C39H56NO8P	697.374	[M-H]-	696.5	271.3	-88	-12	-42	-20
PE	15:0-18:1(d7) PE	PE(16:5_20:0)	C41H72NO8P	737.5	[M-H]-	736.5	311.3	-88	-12	-42	-20
PE	15:0-18:1(d7) PE	PE(16:5_20:1)	C41H70NO8P	735.484	[M-H]-	734.5	309.3	-88	-12	-42	-20
PE	15:0-18:1(d7) PE	PE(16:5_20:2)	C41H68NO8P	733.468	[M-H]-	732.5	307.3	-88	-12	-42	-20
PE	15:0-18:1(d7) PE	PE(16:5_20:3)	C41H66NO8P	731.453	[M-H]-	730.5	305.3	-88	-12	-42	-20
PE	15:0-18:1(d7) PE	PE(16:5_20:4)	C41H64NO8P	729.437	[M-H]-	728.5	303.3	-88	-12	-42	-20
PE	15:0-18:1(d7) PE	PE(16:5_20:5)	C41H62NO8P	727.421	[M-H]-	726.5	301.3	-88	-12	-42	-20
PE	15:0-18:1(d7) PE	PE(16:5_20:6)	C41H60NO8P	725.406	[M-H]-	724.5	299.3	-88	-12	-42	-20
PE	15:0-18:1(d7) PE	PE(16:5_22:0)	C43H76NO8P	765.531	[M-H]-	764.5	339.3	-88	-12	-42	-20
PE	15:0-18:1(d7) PE	PE(16:5_22:1)	C43H74NO8P	763.515	[M-H]-	762.5	337.3	-88	-12	-42	-20
PE	15:0-18:1(d7) PE	PE(16:5_22:2)	C43H72NO8P	761.5	[M-H]-	760.5	335.3	-88	-12	-42	-20
PE	15:0-18:1(d7) PE	PE(16:5_22:3)	C43H70NO8P	759.484	[M-H]-	758.5	333.3	-88	-12	-42	-20
PE	15:0-18:1(d7) PE	PE(16:5_22:4)	C43H68NO8P	757.468	[M-H]-	756.5	331.3	-88	-12	-42	-20
PE	15:0-18:1(d7) PE	PE(16:5_22:5)	C43H66NO8P	755.453	[M-H]-	754.5	329.3	-88	-12	-42	-20
PE	15:0-18:1(d7) PE	PE(16:5_22:6)	C43H64NO8P	753.437	[M-H]-	752.5	327.3	-88	-12	-42	-20
PE	15:0-18:1(d7) PE	PE(18:5_20:0)	C43H76NO8P	765.531	[M-H]-	764.6	311.3	-88	-12	-42	-20
PE	15:0-18:1(d7) PE	PE(18:5_20:1)	C43H74NO8P	763.515	[M-H]-	762.6	309.3	-88	-12	-42	-20
PE	15:0-18:1(d7) PE	PE(18:5_20:2)	C43H72NO8P	761.5	[M-H]-	760.6	307.3	-88	-12	-42	-20
PE	15:0-18:1(d7) PE	PE(18:5_20:3)	C43H70NO8P	759.484	[M-H]-	758.6	305.3	-88	-12	-42	-20
PE	15:0-18:1(d7) PE	PE(18:5_20:4)	C43H68NO8P	757.468	[M-H]-	756.6	303.3	-88	-12	-42	-20
PE	15:0-18:1(d7) PE	PE(18:5_20:5)	C43H66NO8P	755.453	[M-H]-	754.6	301.3	-88	-12	-42	-20
PE	15:0-18:1(d7) PE	PE(18:5_20:6)	C43H64NO8P	753.437	[M-H]-	752.6	299.3	-88	-12	-42	-20
PE	15:0-18:1(d7) PE	PE(18:5_22:0)	C45H80NO8P	793.562	[M-H]-	792.6	339.3	-88	-12	-42	-20
PE	15:0-18:1(d7) PE	PE(18:5_22:1)	C45H78NO8P	791.547	[M-H]-	790.6	337.3	-88	-12	-42	-20
PE	15:0-18:1(d7) PE	PE(18:5_22:2)	C45H76NO8P	789.531	[M-H]-	788.6	335.3	-88	-12	-42	-20
PE	15:0-18:1(d7) PE	PE(18:5_22:3)	C45H74NO8P	787.515	[M-H]-	786.6	333.3	-88	-12	-42	-20
PE	15:0-18:1(d7) PE	PE(18:5_22:4)	C45H72NO8P	785.5	[M-H]-	784.6	331.3	-88	-12	-42	-20
PE	15:0-18:1(d7) PE	PE(18:5_22:5)	C45H70NO8P	783.484	[M-H]-	782.6	329.3	-88	-12	-42	-20
PE	15:0-18:1(d7) PE	PE(18:5_22:6)	C45H68NO8P	781.468	[M-H]-	780.6	327.3	-88	-12	-42	-20
PE	15:0-18:1(d7) PE	PE(20:5_22:0)	C47H84NO8P	821.593	[M-H]-	820.6	339.3	-88	-12	-42	-20
PE	15:0-18:1(d7) PE	PE(20:5_22:1)	C47H82NO8P	819.578	[M-H]-	818.6	337.3	-88	-12	-42	-20
PE	15:0-18:1(d7) PE	PE(20:5_22:2)	C47H80NO8P	817.562	[M-H]-	816.6	335.3	-88	-12	-42	-20
PE	15:0-18:1(d7) PE	PE(20:5_22:3)	C47H78NO8P	815.547	[M-H]-	814.6	333.3	-88	-12	-42	-20
PE	15:0-18:1(d7) PE	PE(20:5_22:4)	C47H76NO8P	813.531	[M-H]-	812.6	331.3	-88	-12	-42	-20
PE	15:0-18:1(d7) PE	PE(20:5_22:5)	C47H74NO8P	811.515	[M-H]-	810.6	329.3	-88	-12	-42	-20
PE	15:0-18:1(d7) PE	PE(20:5_22:6)	C47H72NO8P	809.5	[M-H]-	808.6	327.3	-88	-12	-42	-20
PE	15:0-18:1(d7) PE	PE(14:6_14:6)	C33H42NO8P	611.265	[M-H]-	610.4	215.2	-88	-12	-42	-20
PE	15:0-18:1(d7) PE	PE(16:6_16:6)	C37H50NO8P	667.327	[M-H]-	666.4	243.2	-88	-12	-42	-20
PE	15:0-18:1(d7) PE	PE(18:6_18:6)	C41H58NO8P	723.39	[M-H]-	722.6	271.3	-88	-12	-42	-20
PE	15:0-18:1(d7) PE	PE(20:6_20:6)	C45H66NO8P	779.453	[M-H]-	778.6	299.3	-88	-12	-42	-20
PE	15:0-18:1(d7) PE	PE(22:6_22:6)	C49H74NO8P	835.515	[M-H]-	834.6	327.3	-88	-12	-42	-20
PE	15:0-18:1(d7) PE	PE(14:6_16:0)	C35H58NO8P	651.39	[M-H]-	650.4	255.2	-88	-12	-42	-20
PE	15:0-18:1(d7) PE	PE(14:6_16:1)	C35H56NO8P	649.374	[M-H]-	648.4	253.2	-88	-12	-42	-20
PE	15:0-18:1(d7) PE	PE(14:6_16:2)	C35H54NO8P	647.359	[M-H]-	646.4	251.2	-88	-12	-42	-20
PE	15:0-18:1(d7) PE	PE(14:6_16:3)	C35H52NO8P	645.343	[M-H]-	644.4	249.2	-88	-12	-42	-20
PE	15:0-18:1(d7) PE	PE(14:6_16:4)	C35H50NO8P	643.327	[M-H]-	642.4	247.2	-88	-12	-42	-20
PE	15:0-18:1(d7) PE	PE(14:6_16:5)	C35H48NO8P	641.312	[M-H]-	640.4	245.2	-88	-12	-42	-20
PE	15:0-18:1(d7) PE	PE(14:6_16:6)	C35H46NO8P	639.296	[M-H]-	638.4	243.2	-88	-12	-42	-20
PE	15:0-18:1(d7) PE	PE(14:6_18:0)	C37H62NO8P	679.421	[M-H]-	678.5	283.3	-88	-12	-42	-20
PE	15:0-18:1(d7) PE	PE(14:6_18:1)	C37H60NO8P	677.406	[M-H]-	676.5	281.3	-88	-12	-42	-20
PE	15:0-18:1(d7) PE	PE(14:6_18:2)	C37H58NO8P	675.39	[M-H]-	674.5	279.3	-88	-12	-42	-20
PE	15:0-18:1(d7) PE	PE(14:6_18:3)	C37H56NO8P	673.374	[M-H]-	672.5	277.3	-88	-12	-42	-20
PE	15:0-18:1(d7) PE	PE(14:6_18:4)	C37H54NO8P	671.359	[M-H]-	670.5	275.3	-88	-12	-42	-20
PE	15:0-18:1(d7) PE	PE(14:6_18:5)	C37H52NO8P	669.343	[M-H]-	668.5	273.3	-88	-12	-42	-20
PE	15:0-18:1(d7) PE	PE(14:6_18:6)	C37H50NO8P	667.327	[M-H]-	666.5	271.3	-88	-12	-42	-20
PE	15:0-18:1(d7) PE	PE(14:6_20:0)	C39H66NO8P	707.453	[M-H]-	706.5	311.3	-88	-12	-42	-20
PE	15:0-18:1(d7) PE	PE(14:6_20:1)	C39H64NO8P	705.437	[M-H]-	704.5	309.3	-88	-12	-42	-20
PE	15:0-18:1(d7) PE	PE(14:6_20:2)	C39H62NO8P	703.421	[M-H]-	702.5	307.3	-88	-12	-42	-20
PE	15:0-18:1(d7) PE	PE(14:6_20:3)	C39H60NO8P	701.406	[M-H]-	700.5	305.3	-88	-12	-42	-20
PE	15:0-18:1(d7) PE	PE(14:6_20:4)	C39H58NO8P	699.39	[M-H]-	698.5	303.3	-88	-12	-42	-20
PE	15:0-18:1(d7) PE	PE(14:6_20:5)	C39H56NO8P	697.374	[M-H]-	696.5	301.3	-88	-12	-42	-20
PE	15:0-18:1(d7) PE	PE(14:6_20:6)	C39H54NO8P	695.359	[M-H]-	694.5	299.3	-88	-12	-42	-20
PE	15:0-18:1(d7) PE	PE(14:6_22:0)	C41H70NO8P	735.484	[M-H]-	734.5	339.3	-88	-12	-42	-20
PE	15:0-18:1(d7) PE	PE(14:6_22:1)	C41H68NO8P	733.468	[M-H]-	732.5	337.3	-88	-12	-42	-20
PE	15:0-18:1(d7) PE	PE(14:6_22:2)	C41H66NO8P	731.453	[M-H]-	730.5	335.3	-88	-12	-42	-20
PE	15:0-18:1(d7) PE	PE(14:6_22:3)	C41H64NO8P	729.437	[M-H]-	728.5	333.3	-88	-12	-42	-20
PE	15:0-18:1(d7) PE	PE(14:6_22:4)	C41H62NO8P	727.421	[M-H]-	726.5	331.3	-88	-12	-42	-20
PE	15:0-18:1(d7) PE	PE(14:6_22:5)	C41H60NO8P	725.406	[M-H]-	724.5	329.3	-88	-12	-42	-20
PE	15:0-18:1(d7) PE	PE(14:6_22:6)	C41H58NO8P	723.39	[M-H]-	722.5	327.3	-88	-12	-42	-20
PE	15:0-18:1(d7) PE	PE(16:6_18:0)	C39H66NO8P	707.453	[M-H]-	706.5	283.3	-88	-12	-42	-20
PE	15:0-18:1(d7) PE	PE(16:6_18:1)	C39H64NO8P	705.437	[M-H]-	704.5	281.3	-88	-12	-42	-20
PE	15:0-18:1(d7) PE	PE(16:6_18:2)	C39H62NO8P	703.421	[M-H]-	702.5	279.3	-88	-12	-42	-20
PE	15:0-18:1(d7) PE	PE(16:6_18:3)	C39H60NO8P	701.406	[M-H]-	700.5	277.3	-88	-12	-42	-20
PE	15:0-18:1(d7) PE	PE(16:6_18:4)	C39H58NO8P	699.39	[M-H]-	698.5	275.3	-88	-12	-42	-20
PE	15:0-18:1(d7) PE	PE(16:6_18:5)	C39H56NO8P	697.374	[M-H]-	696.5	273.3	-88	-12	-42	-20
PE	15:0-18:1(d7) PE	PE(16:6_18:6)	C39H54NO8P	695.359	[M-H]-	694.5	271.3	-88	-12	-42	-20
PE	15:0-18:1(d7) PE	PE(16:6_20:0)	C41H70NO8P	735.484	[M-H]-	734.5	311.3	-88	-12	-42	-20
PE	15:0-18:1(d7) PE	PE(16:6_20:1)	C41H68NO8P	733.468	[M-H]-	732.5	309.3	-88	-12	-42	-20
PE	15:0-18:1(d7) PE	PE(16:6_20:2)	C41H66NO8P	731.453	[M-H]-	730.5	307.3	-88	-12	-42	-20
PE	15:0-18:1(d7) PE	PE(16:6_20:3)	C41H64NO8P	729.437	[M-H]-	728.5	305.3	-88	-12	-42	-20
PE	15:0-18:1(d7) PE	PE(16:6_20:4)	C41H62NO8P	727.421	[M-H]-	726.5	303.3	-88	-12	-42	-20
PE	15:0-18:1(d7) PE	PE(16:6_20:5)	C41H60NO8P	725.406	[M-H]-	724.5	301.3	-88	-12	-42	-20
PE	15:0-18:1(d7) PE	PE(16:6_20:6)	C41H58NO8P	723.39	[M-H]-	722.5	299.3	-88	-12	-42	-20
PE	15:0-18:1(d7) PE	PE(16:6_22:0)	C43H74NO8P	763.515	[M-H]-	762.5	339.3	-88	-12	-42	-20
PE	15:0-18:1(d7) PE	PE(16:6_22:1)	C43H72NO8P	761.5	[M-H]-	760.5	337.3	-88	-12	-42	-20
PE	15:0-18:1(d7) PE	PE(16:6_22:2)	C43H70NO8P	759.484	[M-H]-	758.5	335.3	-88	-12	-42	-20
PE	15:0-18:1(d7) PE	PE(16:6_22:3)	C43H68NO8P	757.468	[M-H]-	756.5	333.3	-88	-12	-42	-20
PE	15:0-18:1(d7) PE	PE(16:6_22:4)	C43H66NO8P	755.453	[M-H]-	754.5	331.3	-88	-12	-42	-20
PE	15:0-18:1(d7) PE	PE(16:6_22:5)	C43H64NO8P	753.437	[M-H]-	752.5	329.3	-88	-12	-42	-20
PE	15:0-18:1(d7) PE	PE(16:6_22:6)	C43H62NO8P	751.421	[M-H]-	750.5	327.3	-88	-12	-42	-20
PE	15:0-18:1(d7) PE	PE(18:6_20:0)	C43H74NO8P	763.515	[M-H]-	762.6	311.3	-88	-12	-42	-20
PE	15:0-18:1(d7) PE	PE(18:6_20:1)	C43H72NO8P	761.5	[M-H]-	760.6	309.3	-88	-12	-42	-20
PE	15:0-18:1(d7) PE	PE(18:6_20:2)	C43H70NO8P	759.484	[M-H]-	758.6	307.3	-88	-12	-42	-20
PE	15:0-18:1(d7) PE	PE(18:6_20:3)	C43H68NO8P	757.468	[M-H]-	756.6	305.3	-88	-12	-42	-20
PE	15:0-18:1(d7) PE	PE(18:6_20:4)	C43H66NO8P	755.453	[M-H]-	754.6	303.3	-88	-12	-42	-20
PE	15:0-18:1(d7) PE	PE(18:6_20:5)	C43H64NO8P	753.437	[M-H]-	752.6	301.3	-88	-12	-42	-20
PE	15:0-18:1(d7) PE	PE(18:6_20:6)	C43H62NO8P	751.421	[M-H]-	750.6	299.3	-88	-12	-42	-20
PE	15:0-18:1(d7) PE	PE(18:6_22:0)	C45H78NO8P	791.547	[M-H]-	790.6	339.3	-88	-12	-42	-20
PE	15:0-18:1(d7) PE	PE(18:6_22:1)	C45H76NO8P	789.531	[M-H]-	788.6	337.3	-88	-12	-42	-20
PE	15:0-18:1(d7) PE	PE(18:6_22:2)	C45H74NO8P	787.515	[M-H]-	786.6	335.3	-88	-12	-42	-20
PE	15:0-18:1(d7) PE	PE(18:6_22:3)	C45H72NO8P	785.5	[M-H]-	784.6	333.3	-88	-12	-42	-20
PE	15:0-18:1(d7) PE	PE(18:6_22:4)	C45H70NO8P	783.484	[M-H]-	782.6	331.3	-88	-12	-42	-20
PE	15:0-18:1(d7) PE	PE(18:6_22:5)	C45H68NO8P	781.468	[M-H]-	780.6	329.3	-88	-12	-42	-20
PE	15:0-18:1(d7) PE	PE(18:6_22:6)	C45H66NO8P	779.453	[M-H]-	778.6	327.3	-88	-12	-42	-20
PE	15:0-18:1(d7) PE	PE(20:6_22:0)	C47H82NO8P	819.578	[M-H]-	818.6	339.3	-88	-12	-42	-20
PE	15:0-18:1(d7) PE	PE(20:6_22:1)	C47H80NO8P	817.562	[M-H]-	816.6	337.3	-88	-12	-42	-20
PE	15:0-18:1(d7) PE	PE(20:6_22:2)	C47H78NO8P	815.547	[M-H]-	814.6	335.3	-88	-12	-42	-20
PE	15:0-18:1(d7) PE	PE(20:6_22:3)	C47H76NO8P	813.531	[M-H]-	812.6	333.3	-88	-12	-42	-20
PE	15:0-18:1(d7) PE	PE(20:6_22:4)	C47H74NO8P	811.515	[M-H]-	810.6	331.3	-88	-12	-42	-20
PE	15:0-18:1(d7) PE	PE(20:6_22:5)	C47H72NO8P	809.5	[M-H]-	808.6	329.3	-88	-12	-42	-20
PE	15:0-18:1(d7) PE	PE(20:6_22:6)	C47H70NO8P	807.484	[M-H]-	806.6	327.3	-88	-12	-42	-20
PG	15:0-18:1(d7) PG	PG(14:0_14:0)	C34H67O10P	666.447	[M-H]-	665.5	227.2	-75	-10	-38	-24
PG	15:0-18:1(d7) PG	PG(14:0_14:1)	C34H65O10P	664.432	[M-H]-	663.5	225.2	-75	-10	-38	-24
PG	15:0-18:1(d7) PG	PG(14:0_14:2)	C34H63O10P	662.416	[M-H]-	661.5	223.2	-75	-10	-38	-24
PG	15:0-18:1(d7) PG	PG(14:0_14:3)	C34H61O10P	660.4	[M-H]-	659.5	221.2	-75	-10	-38	-24
PG	15:0-18:1(d7) PG	PG(14:0_14:4)	C34H59O10P	658.385	[M-H]-	657.5	219.2	-75	-10	-38	-24
PG	15:0-18:1(d7) PG	PG(14:0_14:5)	C34H57O10P	656.369	[M-H]-	655.5	217.2	-75	-10	-38	-24
PG	15:0-18:1(d7) PG	PG(14:0_14:6)	C34H55O10P	654.353	[M-H]-	653.5	215.2	-75	-10	-38	-24
PG	15:0-18:1(d7) PG	PG(16:0_16:0)	C38H75O10P	722.51	[M-H]-	721.5	255.2	-75	-10	-38	-24
PG	15:0-18:1(d7) PG	PG(16:0_16:1)	C38H73O10P	720.494	[M-H]-	719.5	253.2	-75	-10	-38	-24
PG	15:0-18:1(d7) PG	PG(16:0_16:2)	C38H71O10P	718.478	[M-H]-	717.5	251.2	-75	-10	-38	-24
PG	15:0-18:1(d7) PG	PG(16:0_16:3)	C38H69O10P	716.463	[M-H]-	715.5	249.2	-75	-10	-38	-24
PG	15:0-18:1(d7) PG	PG(16:0_16:4)	C38H67O10P	714.447	[M-H]-	713.5	247.2	-75	-10	-38	-24
PG	15:0-18:1(d7) PG	PG(16:0_16:5)	C38H65O10P	712.432	[M-H]-	711.5	245.2	-75	-10	-38	-24
PG	15:0-18:1(d7) PG	PG(16:0_16:6)	C38H63O10P	710.416	[M-H]-	709.5	243.2	-75	-10	-38	-24
PG	15:0-18:1(d7) PG	PG(18:0_18:0)	C42H83O10P	778.572	[M-H]-	777.7	283.3	-75	-10	-38	-24
PG	15:0-18:1(d7) PG	PG(18:0_18:1)	C42H81O10P	776.557	[M-H]-	775.7	281.3	-75	-10	-38	-24
PG	15:0-18:1(d7) PG	PG(18:0_18:2)	C42H79O10P	774.541	[M-H]-	773.7	279.3	-75	-10	-38	-24
PG	15:0-18:1(d7) PG	PG(18:0_18:3)	C42H77O10P	772.525	[M-H]-	771.7	277.3	-75	-10	-38	-24
PG	15:0-18:1(d7) PG	PG(18:0_18:4)	C42H75O10P	770.51	[M-H]-	769.7	275.3	-75	-10	-38	-24
PG	15:0-18:1(d7) PG	PG(18:0_18:5)	C42H73O10P	768.494	[M-H]-	767.7	273.3	-75	-10	-38	-24
PG	15:0-18:1(d7) PG	PG(18:0_18:6)	C42H71O10P	766.478	[M-H]-	765.7	271.3	-75	-10	-38	-24
PG	15:0-18:1(d7) PG	PG(20:0_20:0)	C46H91O10P	834.635	[M-H]-	833.7	311.3	-75	-10	-38	-24
PG	15:0-18:1(d7) PG	PG(20:0_20:1)	C46H89O10P	832.619	[M-H]-	831.7	309.3	-75	-10	-38	-24
PG	15:0-18:1(d7) PG	PG(20:0_20:2)	C46H87O10P	830.604	[M-H]-	829.7	307.3	-75	-10	-38	-24
PG	15:0-18:1(d7) PG	PG(20:0_20:3)	C46H85O10P	828.588	[M-H]-	827.7	305.3	-75	-10	-38	-24
PG	15:0-18:1(d7) PG	PG(20:0_20:4)	C46H83O10P	826.572	[M-H]-	825.7	303.3	-75	-10	-38	-24
PG	15:0-18:1(d7) PG	PG(20:0_20:5)	C46H81O10P	824.557	[M-H]-	823.7	301.3	-75	-10	-38	-24
PG	15:0-18:1(d7) PG	PG(20:0_20:6)	C46H79O10P	822.541	[M-H]-	821.7	299.3	-75	-10	-38	-24
PG	15:0-18:1(d7) PG	PG(22:0_22:0)	C50H99O10P	890.698	[M-H]-	889.7	339.3	-75	-10	-38	-24
PG	15:0-18:1(d7) PG	PG(22:0_22:1)	C50H97O10P	888.682	[M-H]-	887.7	337.3	-75	-10	-38	-24
PG	15:0-18:1(d7) PG	PG(22:0_22:2)	C50H95O10P	886.666	[M-H]-	885.7	335.3	-75	-10	-38	-24
PG	15:0-18:1(d7) PG	PG(22:0_22:3)	C50H93O10P	884.651	[M-H]-	883.7	333.3	-75	-10	-38	-24
PG	15:0-18:1(d7) PG	PG(22:0_22:4)	C50H91O10P	882.635	[M-H]-	881.7	331.3	-75	-10	-38	-24
PG	15:0-18:1(d7) PG	PG(22:0_22:5)	C50H89O10P	880.619	[M-H]-	879.7	329.3	-75	-10	-38	-24
PG	15:0-18:1(d7) PG	PG(22:0_22:6)	C50H87O10P	878.604	[M-H]-	877.7	327.3	-75	-10	-38	-24
PG	15:0-18:1(d7) PG	PG(14:0_16:0)	C36H71O10P	694.478	[M-H]-	693.5	255.2	-75	-10	-38	-24
PG	15:0-18:1(d7) PG	PG(14:0_16:1)	C36H69O10P	692.463	[M-H]-	691.5	253.2	-75	-10	-38	-24
PG	15:0-18:1(d7) PG	PG(14:0_16:2)	C36H67O10P	690.447	[M-H]-	689.5	251.2	-75	-10	-38	-24
PG	15:0-18:1(d7) PG	PG(14:0_16:3)	C36H65O10P	688.432	[M-H]-	687.5	249.2	-75	-10	-38	-24
PG	15:0-18:1(d7) PG	PG(14:0_16:4)	C36H63O10P	686.416	[M-H]-	685.5	247.2	-75	-10	-38	-24
PG	15:0-18:1(d7) PG	PG(14:0_16:5)	C36H61O10P	684.4	[M-H]-	683.5	245.2	-75	-10	-38	-24
PG	15:0-18:1(d7) PG	PG(14:0_16:6)	C36H59O10P	682.385	[M-H]-	681.5	243.2	-75	-10	-38	-24
PG	15:0-18:1(d7) PG	PG(14:0_18:0)	C38H75O10P	722.51	[M-H]-	721.6	283.3	-75	-10	-38	-24
PG	15:0-18:1(d7) PG	PG(14:0_18:1)	C38H73O10P	720.494	[M-H]-	719.6	281.3	-75	-10	-38	-24
PG	15:0-18:1(d7) PG	PG(14:0_18:2)	C38H71O10P	718.478	[M-H]-	717.6	279.3	-75	-10	-38	-24
PG	15:0-18:1(d7) PG	PG(14:0_18:3)	C38H69O10P	716.463	[M-H]-	715.6	277.3	-75	-10	-38	-24
PG	15:0-18:1(d7) PG	PG(14:0_18:4)	C38H67O10P	714.447	[M-H]-	713.6	275.3	-75	-10	-38	-24
PG	15:0-18:1(d7) PG	PG(14:0_18:5)	C38H65O10P	712.432	[M-H]-	711.6	273.3	-75	-10	-38	-24
PG	15:0-18:1(d7) PG	PG(14:0_18:6)	C38H63O10P	710.416	[M-H]-	709.6	271.3	-75	-10	-38	-24
PG	15:0-18:1(d7) PG	PG(14:0_20:0)	C40H79O10P	750.541	[M-H]-	749.6	311.3	-75	-10	-38	-24
PG	15:0-18:1(d7) PG	PG(14:0_20:1)	C40H77O10P	748.525	[M-H]-	747.6	309.3	-75	-10	-38	-24
PG	15:0-18:1(d7) PG	PG(14:0_20:2)	C40H75O10P	746.51	[M-H]-	745.6	307.3	-75	-10	-38	-24
PG	15:0-18:1(d7) PG	PG(14:0_20:3)	C40H73O10P	744.494	[M-H]-	743.6	305.3	-75	-10	-38	-24
PG	15:0-18:1(d7) PG	PG(14:0_20:4)	C40H71O10P	742.478	[M-H]-	741.6	303.3	-75	-10	-38	-24
PG	15:0-18:1(d7) PG	PG(14:0_20:5)	C40H69O10P	740.463	[M-H]-	739.6	301.3	-75	-10	-38	-24
PG	15:0-18:1(d7) PG	PG(14:0_20:6)	C40H67O10P	738.447	[M-H]-	737.6	299.3	-75	-10	-38	-24
PG	15:0-18:1(d7) PG	PG(14:0_22:0)	C42H83O10P	778.572	[M-H]-	777.6	339.3	-75	-10	-38	-24
PG	15:0-18:1(d7) PG	PG(14:0_22:1)	C42H81O10P	776.557	[M-H]-	775.6	337.3	-75	-10	-38	-24
PG	15:0-18:1(d7) PG	PG(14:0_22:2)	C42H79O10P	774.541	[M-H]-	773.6	335.3	-75	-10	-38	-24
PG	15:0-18:1(d7) PG	PG(14:0_22:3)	C42H77O10P	772.525	[M-H]-	771.6	333.3	-75	-10	-38	-24
PG	15:0-18:1(d7) PG	PG(14:0_22:4)	C42H75O10P	770.51	[M-H]-	769.6	331.3	-75	-10	-38	-24
PG	15:0-18:1(d7) PG	PG(14:0_22:5)	C42H73O10P	768.494	[M-H]-	767.6	329.3	-75	-10	-38	-24
PG	15:0-18:1(d7) PG	PG(14:0_22:6)	C42H71O10P	766.478	[M-H]-	765.6	327.3	-75	-10	-38	-24
PG	15:0-18:1(d7) PG	PG(16:0_18:0)	C40H79O10P	750.541	[M-H]-	749.6	283.3	-75	-10	-38	-24
PG	15:0-18:1(d7) PG	PG(16:0_18:1)	C40H77O10P	748.525	[M-H]-	747.6	281.3	-75	-10	-38	-24
PG	15:0-18:1(d7) PG	PG(16:0_18:2)	C40H75O10P	746.51	[M-H]-	745.6	279.3	-75	-10	-38	-24
PG	15:0-18:1(d7) PG	PG(16:0_18:3)	C40H73O10P	744.494	[M-H]-	743.6	277.3	-75	-10	-38	-24
PG	15:0-18:1(d7) PG	PG(16:0_18:4)	C40H71O10P	742.478	[M-H]-	741.6	275.3	-75	-10	-38	-24
PG	15:0-18:1(d7) PG	PG(16:0_18:5)	C40H69O10P	740.463	[M-H]-	739.6	273.3	-75	-10	-38	-24
PG	15:0-18:1(d7) PG	PG(16:0_18:6)	C40H67O10P	738.447	[M-H]-	737.6	271.3	-75	-10	-38	-24
PG	15:0-18:1(d7) PG	PG(16:0_20:0)	C42H83O10P	778.572	[M-H]-	777.6	311.3	-75	-10	-38	-24
PG	15:0-18:1(d7) PG	PG(16:0_20:1)	C42H81O10P	776.557	[M-H]-	775.6	309.3	-75	-10	-38	-24
PG	15:0-18:1(d7) PG	PG(16:0_20:2)	C42H79O10P	774.541	[M-H]-	773.6	307.3	-75	-10	-38	-24
PG	15:0-18:1(d7) PG	PG(16:0_20:3)	C42H77O10P	772.525	[M-H]-	771.6	305.3	-75	-10	-38	-24
PG	15:0-18:1(d7) PG	PG(16:0_20:4)	C42H75O10P	770.51	[M-H]-	769.6	303.3	-75	-10	-38	-24
PG	15:0-18:1(d7) PG	PG(16:0_20:5)	C42H73O10P	768.494	[M-H]-	767.6	301.3	-75	-10	-38	-24
PG	15:0-18:1(d7) PG	PG(16:0_20:6)	C42H71O10P	766.478	[M-H]-	765.6	299.3	-75	-10	-38	-24
PG	15:0-18:1(d7) PG	PG(16:0_22:0)	C44H87O10P	806.604	[M-H]-	805.6	339.3	-75	-10	-38	-24
PG	15:0-18:1(d7) PG	PG(16:0_22:1)	C44H85O10P	804.588	[M-H]-	803.6	337.3	-75	-10	-38	-24
PG	15:0-18:1(d7) PG	PG(16:0_22:2)	C44H83O10P	802.572	[M-H]-	801.6	335.3	-75	-10	-38	-24
PG	15:0-18:1(d7) PG	PG(16:0_22:3)	C44H81O10P	800.557	[M-H]-	799.6	333.3	-75	-10	-38	-24
PG	15:0-18:1(d7) PG	PG(16:0_22:4)	C44H79O10P	798.541	[M-H]-	797.6	331.3	-75	-10	-38	-24
PG	15:0-18:1(d7) PG	PG(16:0_22:5)	C44H77O10P	796.525	[M-H]-	795.6	329.3	-75	-10	-38	-24
PG	15:0-18:1(d7) PG	PG(16:0_22:6)	C44H75O10P	794.51	[M-H]-	793.6	327.3	-75	-10	-38	-24
PG	15:0-18:1(d7) PG	PG(18:0_20:0)	C44H87O10P	806.604	[M-H]-	805.7	311.3	-75	-10	-38	-24
PG	15:0-18:1(d7) PG	PG(18:0_20:1)	C44H85O10P	804.588	[M-H]-	803.7	309.3	-75	-10	-38	-24
PG	15:0-18:1(d7) PG	PG(18:0_20:2)	C44H83O10P	802.572	[M-H]-	801.7	307.3	-75	-10	-38	-24
PG	15:0-18:1(d7) PG	PG(18:0_20:3)	C44H81O10P	800.557	[M-H]-	799.7	305.3	-75	-10	-38	-24
PG	15:0-18:1(d7) PG	PG(18:0_20:4)	C44H79O10P	798.541	[M-H]-	797.7	303.3	-75	-10	-38	-24
PG	15:0-18:1(d7) PG	PG(18:0_20:5)	C44H77O10P	796.525	[M-H]-	795.7	301.3	-75	-10	-38	-24
PG	15:0-18:1(d7) PG	PG(18:0_20:6)	C44H75O10P	794.51	[M-H]-	793.7	299.3	-75	-10	-38	-24
PG	15:0-18:1(d7) PG	PG(18:0_22:0)	C46H91O10P	834.635	[M-H]-	833.7	339.3	-75	-10	-38	-24
PG	15:0-18:1(d7) PG	PG(18:0_22:1)	C46H89O10P	832.619	[M-H]-	831.7	337.3	-75	-10	-38	-24
PG	15:0-18:1(d7) PG	PG(18:0_22:2)	C46H87O10P	830.604	[M-H]-	829.7	335.3	-75	-10	-38	-24
PG	15:0-18:1(d7) PG	PG(18:0_22:3)	C46H85O10P	828.588	[M-H]-	827.7	333.3	-75	-10	-38	-24
PG	15:0-18:1(d7) PG	PG(18:0_22:4)	C46H83O10P	826.572	[M-H]-	825.7	331.3	-75	-10	-38	-24
PG	15:0-18:1(d7) PG	PG(18:0_22:5)	C46H81O10P	824.557	[M-H]-	823.7	329.3	-75	-10	-38	-24
PG	15:0-18:1(d7) PG	PG(18:0_22:6)	C46H79O10P	822.541	[M-H]-	821.7	327.3	-75	-10	-38	-24
PG	15:0-18:1(d7) PG	PG(20:0_22:0)	C48H95O10P	862.666	[M-H]-	861.7	339.3	-75	-10	-38	-24
PG	15:0-18:1(d7) PG	PG(20:0_22:1)	C48H93O10P	860.651	[M-H]-	859.7	337.3	-75	-10	-38	-24
PG	15:0-18:1(d7) PG	PG(20:0_22:2)	C48H91O10P	858.635	[M-H]-	857.7	335.3	-75	-10	-38	-24
PG	15:0-18:1(d7) PG	PG(20:0_22:3)	C48H89O10P	856.619	[M-H]-	855.7	333.3	-75	-10	-38	-24
PG	15:0-18:1(d7) PG	PG(20:0_22:4)	C48H87O10P	854.604	[M-H]-	853.7	331.3	-75	-10	-38	-24
PG	15:0-18:1(d7) PG	PG(20:0_22:5)	C48H85O10P	852.588	[M-H]-	851.7	329.3	-75	-10	-38	-24
PG	15:0-18:1(d7) PG	PG(20:0_22:6)	C48H83O10P	850.572	[M-H]-	849.7	327.3	-75	-10	-38	-24
PG	15:0-18:1(d7) PG	PG(14:1_14:1)	C34H63O10P	662.416	[M-H]-	661.5	225.2	-75	-10	-38	-24
PG	15:0-18:1(d7) PG	PG(14:1_14:2)	C34H61O10P	660.4	[M-H]-	659.5	223.2	-75	-10	-38	-24
PG	15:0-18:1(d7) PG	PG(14:1_14:3)	C34H59O10P	658.385	[M-H]-	657.5	221.2	-75	-10	-38	-24
[truncated: 6,100 more rows]

## Sheet: Table S2
Table S2: Validation results; repeatability, intra- and inter-day of the 412 validated compounds.
Compounds	Class	Repeatability CV%	Intra-day CV%	Inter-day CV%
CAR(16:0)	CAR	8.73166	7.81638	8.37975
CAR(16:2)	CAR	15.5633	7.57584	13.0328
CAR(18:0)	CAR	8.92543	6.59878	8.09807
CAR(18:2)	CAR	16.5566	9.5274	18.9919
CER(d18:1_16:1)	CER	11.1873	9.59191	7.09628
CER(d18:1_16:2)	CER	14.7112	15.3956	20.9191
dhCER(d18:0_16:0)	CER	8.82396	10.3071	20.3064
dhCER(d18:0_16:1)	CER	13.3401	7.96423	14.5053
dhCER(d18:0_16:2)	CER	8.32035	8.79793	10.3728
dhCER(d18:0_16:3)	CER	11.8421	14.5071	17.1735
dhCER(d18:0_22:0)	CER	8.8808	1.55714	5.9658
DG(14:0_16:3)	DG	13.0841	10.1213	18.1027
DG(14:1_16:3)	DG	9.6076	3.94576	11.3268
DG(16:0_16:0)	DG	10.6413	12.4521	13.5849
DG(16:0_18:2)	DG	5.95806	3.39074	5.02235
DG(16:0_18:3)	DG	18.1841	5.37804	5.70959
DG(16:1_18:3)	DG	8.33627	10.1303	8.71965
DG(16:3_18:3)	DG	9.02525	6.04584	15.1549
DG(16:3_22:3)	DG	10.8974	5.66086	19.5952
DG(16:5_20:0)	DG	6.64994	3.7623	6.25721
DG(16:6_20:0)	DG	14.2101	9.95981	8.99615
DG(18:0_18:1)	DG	19.4843	3.65524	4.98672
DG(18:0_18:2)	DG	17.3497	3.39885	5.26245
DG(18:0_18:3)	DG	7.36284	3.24922	5.223
DG(18:0_22:1)	DG	6.1384	8.91709	17.9577
DG(18:1_18:1)	DG	14.5169	3.16697	4.93381
DG(18:1_18:2)	DG	10.9974	2.93918	4.88987
DG(18:1_18:3)	DG	18.983	3.971	5.86238
DG(18:2_18:2)	DG	9.75537	3.40603	5.23497
DG(18:2_18:3)	DG	6.72267	4.98508	5.07684
DG(18:2_20:0)	DG	12.6763	3.18913	5.74439
DG(18:2_20:1)	DG	17.5704	2.24686	5.10923
DG(18:3_18:3)	DG	3.34039	8.193	6.99667
DG(18:5_20:0)	DG	9.34814	5.63537	7.10229
DG(22:0_22:3)	DG	8.16222	3.87881	6.4012
DG(22:0_22:4)	DG	14.4305	4.24807	7.5338
DG(22:1_22:3)	DG	10.5467	7.7667	10.6233
DGDG(14:2_22:2)	DGDG	14.4908	8.50018	20.7744
DGDG(14:2_22:3)	DGDG	10.08	14.546	18.5961
DGDG(14:3_22:2)	DGDG	5.64086	9.93357	18.7157
DGDG(14:3_22:3)	DGDG	5.95598	5.02666	10.9822
DGDG(16:0_16:0)	DGDG	8.25914	4.17921	9.52843
DGDG(16:0_16:1)	DGDG	5.08045	2.03919	10.6259
DGDG(16:0_18:0)	DGDG	8.5034	1.78181	9.00889
DGDG(16:0_18:1)	DGDG	6.35495	4.27274	9.40056
DGDG(16:0_18:2)	DGDG	2.86598	2.79469	7.07234
DGDG(16:0_18:3)	DGDG	3.67848	3.10173	7.25447
DGDG(16:0_20:6)	DGDG	4.55445	4.30864	13.0008
DGDG(16:1_16:1)	DGDG	6.94493	10.3598	17.7341
DGDG(16:1_18:0)	DGDG	9.79732	2.10422	10.291
DGDG(16:1_18:1)	DGDG	11.9585	2.183	8.80418
DGDG(16:1_18:2)	DGDG	6.16048	2.53897	8.67253
DGDG(16:1_18:3)	DGDG	4.17165	2.94205	9.74278
DGDG(18:0_18:1)	DGDG	7.05192	2.48444	9.52458
DGDG(18:0_18:2)	DGDG	6.23205	2.17978	9.2048
DGDG(18:0_18:3)	DGDG	6.43548	1.73749	8.76703
DGDG(18:0_20:0)	DGDG	7.69648	6.47704	10.6739
DGDG(18:0_20:6)	DGDG	11.8483	15.2831	15.0947
DGDG(18:1_18:1)	DGDG	18.3919	2.69577	9.18166
DGDG(18:1_18:2)	DGDG	5.95455	1.72627	6.66201
DGDG(18:1_18:3)	DGDG	6.64264	3.01905	6.6708
DGDG(18:2_18:2)	DGDG	5.21883	3.36918	5.82829
DGDG(18:2_18:3)	DGDG	1.99431	2.13951	6.8602
DGDG(18:2_20:0)	DGDG	14.8372	2.99718	10.0534
DGDG(18:2_20:1)	DGDG	6.01848	5.54759	10.4252
DGDG(18:2_20:2)	DGDG	3.69614	8.54827	10.1865
DGDG(18:2_20:3)	DGDG	7.97215	10.8834	14.0095
DGDG(18:3_18:3)	DGDG	5.09775	2.20562	6.51958
DGDG(18:3_18:4)	DGDG	14.1273	14.6019	18.3222
DGDG(18:3_20:0)	DGDG	12.1689	5.22286	9.62622
DGDG(18:3_20:1)	DGDG	5.76486	6.91143	10.2762
DGDG(18:3_20:2)	DGDG	5.04717	3.06084	6.33607
DGDG(18:3_20:3)	DGDG	5.66289	2.91381	7.16962
DGDG(18:3_22:0)	DGDG	14.2106	5.1293	12.1101
FA(14:0)	FA	9.30704	8.94526	12.5791
FA(16:0)	FA	16.7972	6.69199	6.66157
FA(18:0)	FA	19.3569	3.58345	7.64558
FA(18:3)	FA	11.1742	4.54751	5.56614
FA(22:0)	FA	17.7342	13.4871	18.2965
LPC(14:0)	LPC	6.55481	6.92796	6.80419
LPC(16:0)	LPC	4.17114	4.73036	6.00754
LPC(16:1)	LPC	3.88719	5.69023	6.23359
LPC(18:0)	LPC	4.3407	3.07896	5.89535
LPC(18:1)	LPC	3.6646	3.91815	6.00418
LPC(18:2)	LPC	5.69407	4.22771	6.06029
LPC(18:3)	LPC	7.05389	5.02273	6.1846
LPC(20:0)	LPC	6.68047	2.20661	4.75891
LPC(20:1)	LPC	8.81183	2.45712	5.52618
LPC(20:2)	LPC	4.9073	3.2512	5.84173
LPC(20:3)	LPC	7.29344	3.8959	5.62574
LPC(22:0)	LPC	8.09839	2.05242	6.1317
LPE(16:0)	LPE	2.36253	3.18385	4.39357
LPE(18:0)	LPE	4.06689	3.77935	4.92965
LPE(18:1)	LPE	2.19472	3.29074	4.22526
LPE(18:2)	LPE	4.38367	3.41618	4.2581
LPE(18:3)	LPE	5.02697	2.98573	5.37902
LPE(20:0)	LPE	2.97934	2.35256	4.27216
LPE(20:1)	LPE	6.95824	3.84332	4.69174
LPE(22:0)	LPE	4.42486	2.40407	6.67717
LPG(16:0)	LPG	19.0228	2.64479	4.34146
LPG(18:0)	LPG	6.44103	3.62139	7.14909
LPG(18:1)	LPG	10.1451	6.20727	6.16119
LPG(18:2)	LPG	11.8181	6.52836	7.12299
LPG(18:3)	LPG	5.04167	7.8523	11.3596
LPI(16:0)	LPI	13.6199	13.9438	16.801
LPI(18:0)	LPI	10.831	15.3016	19.1684
MG(18:2)	MG	20.2025	4.80046	13.2508
MG(18:3)	MG	9.54138	6.62653	7.54462
MGDG(14:1_16:0)	MGDG	16.9082	13.5977	20.5735
MGDG(16:0_16:0)	MGDG	7.92852	3.05306	7.43496
MGDG(16:0_16:1)	MGDG	8.95625	9.24309	12.1388
MGDG(16:0_18:1)	MGDG	6.75078	7.2467	7.76485
MGDG(16:0_18:2)	MGDG	6.02756	2.07161	6.88069
MGDG(16:0_18:3)	MGDG	4.2699	2.68534	4.53247
MGDG(16:0_20:4)	MGDG	10.8097	7.65959	12.6542
MGDG(16:0_20:5)	MGDG	4.72741	3.60137	9.13443
MGDG(16:0_20:6)	MGDG	4.95578	1.45738	7.991
MGDG(16:1_18:0)	MGDG	3.29047	4.40677	7.47563
MGDG(16:1_18:1)	MGDG	8.52851	3.52527	8.31802
MGDG(16:1_18:2)	MGDG	3.64829	5.00806	6.2261
MGDG(16:1_18:3)	MGDG	4.05845	2.54947	6.55213
MGDG(16:2_18:3)	MGDG	5.71093	3.57786	7.99148
MGDG(16:3_18:3)	MGDG	6.90681	3.45868	7.6898
MGDG(18:0_18:0)	MGDG	2.13934	1.77488	6.35651
MGDG(18:0_18:1)	MGDG	8.58763	3.72243	8.57886
MGDG(18:0_18:2)	MGDG	7.14229	3.09355	6.82688
MGDG(18:0_18:3)	MGDG	7.87087	2.66947	7.57186
MGDG(18:1_18:2)	MGDG	5.09266	2.50104	6.48723
MGDG(18:1_18:3)	MGDG	4.55715	2.28212	4.74923
MGDG(18:2_18:2)	MGDG	4.39282	2.48812	4.02211
MGDG(18:2_18:3)	MGDG	4.12086	3.56506	4.70068
MGDG(18:2_20:1)	MGDG	4.58224	2.33854	7.23369
MGDG(18:2_20:2)	MGDG	7.46462	5.13406	9.84938
MGDG(18:2_20:3)	MGDG	11.2078	7.7966	9.79085
MGDG(18:3_18:3)	MGDG	4.24746	0.909404	4.20054
MGDG(18:3_18:4)	MGDG	8.93858	11.7012	20.9917
MGDG(18:3_20:0)	MGDG	15.2779	7.52035	10.6351
MGDG(18:3_20:1)	MGDG	6.01097	4.18526	8.04242
MGDG(18:3_20:2)	MGDG	6.52413	2.22144	6.82763
MGDG(18:3_20:3)	MGDG	4.0549	1.69007	7.08281
MGDG(20:3_22:1)	MGDG	6.23605	1.08646	5.82259
MGDG(20:3_22:2)	MGDG	13.4365	10.1805	14.5032
MGDG(20:3_22:3)	MGDG	12.6415	13.8453	18.8737
MGDG(20:3_22:4)	MGDG	16.8801	12.3002	15.3854
PA(14:0_18:1)	PA	9.32436	5.73585	13.5561
PA(14:0_18:2)	PA	10.4391	7.32188	6.92961
PA(14:0_18:3)	PA	6.189	4.94366	10.6779
PA(16:0_16:0)	PA	9.26146	2.85162	8.1914
PA(16:0_16:1)	PA	6.42496	6.34017	8.02954
PA(16:0_16:2)	PA	13.3384	13.7505	14.6071
PA(16:0_16:3)	PA	7.55282	4.41939	10.5553
PA(16:0_18:0)	PA	9.64297	9.93423	16.8723
PA(16:0_18:1)	PA	7.46597	2.72456	6.31766
PA(16:0_18:2)	PA	6.33668	2.4874	6.83899
PA(16:0_18:3)	PA	6.39207	3.4657	6.86716
PA(16:1_18:0)	PA	3.9692	12.1287	13.9642
PA(16:1_18:1)	PA	12.8023	2.72091	9.49497
PA(16:1_18:2)	PA	6.38388	3.77543	7.25583
PA(16:1_18:3)	PA	4.38598	10.6048	10.1276
PA(16:1_20:0)	PA	14.5025	4.34091	10.1484
PA(16:2_18:0)	PA	18.2577	15.5273	20.2737
PA(16:2_18:1)	PA	10.5458	11.0816	20.4166
PA(16:2_18:2)	PA	4.03421	6.27224	8.02584
PA(16:2_18:3)	PA	6.10804	13.5004	15.762
PA(18:0_18:1)	PA	10.7972	4.61669	8.487
PA(18:0_18:2)	PA	5.76666	4.14953	9.04008
PA(18:0_18:3)	PA	11.2554	5.08903	8.5598
PA(18:1_18:1)	PA	17.3843	3.14359	6.70298
PA(18:1_18:2)	PA	5.48798	3.8683	6.64357
PA(18:1_18:3)	PA	7.29104	4.65189	7.83657
PA(18:1_18:4)	PA	13.323	9.81268	11.1323
PA(18:1_20:0)	PA	14.7885	12.6806	10.6237
PA(18:1_20:1)	PA	8.7127	15.5943	10.8358
PA(18:1_20:2)	PA	20.179	8.68876	20.6361
PA(18:1_22:0)	PA	16.9173	12.4235	17.8146
PA(18:2_18:2)	PA	4.54539	2.42659	6.27034
PA(18:2_18:3)	PA	5.15111	1.76355	4.82807
PA(18:2_20:0)	PA	11.86	7.49297	10.3612
PA(18:2_20:1)	PA	15.8143	4.0629	9.45097
PA(18:2_20:2)	PA	8.19462	5.66951	6.28873
PA(18:2_20:3)	PA	10.0306	8.74582	9.79209
PA(18:2_22:0)	PA	11.9806	1.78106	6.66917
PA(18:2_22:2)	PA	18.7137	11.748	16.8809
PA(18:3_18:3)	PA	5.61363	2.9724	3.99109
PA(18:3_20:0)	PA	7.23097	3.59217	10.3318
PA(18:3_20:1)	PA	10.5599	9.00778	8.11598
PA(18:3_20:2)	PA	8.74255	5.61546	10.3371
PA(18:3_20:3)	PA	13.7842	13.4541	14.6273
PA(18:3_22:0)	PA	13.2396	5.26465	7.44786
PC(14:0_14:0)	PC	4.14939	10.7541	13.4063
PC(14:0_16:0)	PC	10.712	8.58874	12.1874
PC(14:0_18:1)	PC	9.01728	11.1472	13.5027
PC(14:0_18:2)	PC	4.76233	6.93324	11.6067
PC(14:0_18:3)	PC	10.9861	4.24925	12.4063
PC(14:1_16:0)	PC	9.29937	5.57274	12.2834
PC(14:1_16:1)	PC	9.41603	9.60991	13.4886
PC(14:1_18:0)	PC	16.8131	9.26943	19.451
PC(14:1_18:1)	PC	12.9356	10.5419	20.6543
PC(14:1_18:2)	PC	15.159	9.96651	12.9458
PC(14:1_18:3)	PC	15.8569	12.3535	15.0436
PC(14:2_16:0)	PC	8.17808	5.63772	10.5495
PC(14:2_16:1)	PC	20.202	13.1772	20.5513
PC(14:2_18:2)	PC	8.91992	4.85218	10.322
PC(14:2_18:3)	PC	11.3684	7.26339	11.3147
PC(16:0_16:1)	PC	15.6092	15.1965	20.436
PC(16:1_18:1)	PC	6.66016	9.22924	17.1889
PC(16:1_18:2)	PC	4.00418	2.82817	12.4592
PC(16:1_18:3)	PC	2.61912	8.5331	13.3518
PC(18:0_18:3)	PC	16.2579	13.2556	20.8338
PC(18:1_18:1)	PC	17.5343	11.691	17.9708
PC(18:1_18:2)	PC	9.44616	15.8421	17.2905
PC(18:1_18:3)	PC	8.02702	14.5032	20.5487
PC(18:2_18:2)	PC	13.1265	14.3722	20.377
PC(18:3_18:3)	PC	4.13843	12.4209	17.1178
PE(14:1_18:1)	PE	19.7461	14.558	20.3251
PE(14:1_18:2)	PE	7.55065	11.5879	19.1595
PE(14:2_18:0)	PE	8.99267	15.4562	20.779
PE(14:2_18:2)	PE	7.83124	3.75116	9.84885
PE(14:2_18:3)	PE	11.1124	3.39378	12.5061
PE(16:0_16:1)	PE	6.80627	5.71664	11.7769
PE(16:0_16:2)	PE	5.84361	6.32372	11.8248
PE(16:0_16:3)	PE	9.91623	11.906	14.0534
PE(16:0_20:1)	PE	13.289	7.6169	11.4851
PE(16:0_20:2)	PE	7.61486	7.53055	12.1536
PE(16:0_20:3)	PE	3.76479	9.50456	17.197
PE(16:1_16:1)	PE	14.1477	13.9851	18.9753
PE(16:1_18:1)	PE	14.5744	9.02	10.6192
PE(16:1_18:2)	PE	15.9018	11.1557	14.7781
PE(16:1_18:3)	PE	19.1998	5.849	11.0946
PE(18:0_18:0)	PE	12.4191	4.65952	16.5268
PE(18:0_18:1)	PE	9.19146	6.86831	9.7495
PE(18:0_18:2)	PE	6.90639	2.32614	7.49886
PE(18:0_18:3)	PE	8.64985	7.23821	8.8457
PE(18:1_20:0)	PE	8.93112	6.67988	10.4568
PE(18:1_20:1)	PE	14.3508	7.42888	17.2608
PE(18:1_22:0)	PE	9.36088	3.37294	9.70589
PE(18:2_18:2)	PE	4.75483	3.85759	6.1753
PE(18:2_18:3)	PE	7.9273	3.07658	6.29554
PE(18:2_20:0)	PE	9.3078	6.1183	9.11292
PE(18:2_20:1)	PE	10.7287	6.3005	8.95753
PE(18:2_20:2)	PE	9.682	6.60137	9.60278
PE(18:2_22:0)	PE	8.26401	3.26449	10.643
PE(18:2_22:1)	PE	8.48739	4.82026	10.9865
PE(18:2_22:2)	PE	9.3892	12.9373	18.6394
PE(18:3_18:3)	PE	6.3658	4.0208	6.72024
PE(18:3_20:0)	PE	15.1467	8.12996	8.1894
PE(18:3_20:1)	PE	13.5297	6.22734	12.6588
PE(18:3_22:0)	PE	8.78735	4.81121	8.89312
PG(14:1_16:0)	PG	8.4232	9.00204	10.6648
PG(14:1_16:1)	PG	6.4547	8.79141	11.229
PG(14:1_16:2)	PG	8.72363	8.90481	10.6152
PG(14:1_18:1)	PG	9.90342	5.87657	8.34702
PG(14:1_18:2)	PG	4.31974	4.98628	7.71767
PG(14:1_18:3)	PG	6.31844	3.42377	6.94491
PG(14:1_20:1)	PG	13.1714	12.107	13.3729
PG(14:1_20:2)	PG	15.2693	6.24607	18.8153
PG(14:2_16:0)	PG	4.93656	9.17049	12.7253
PG(14:2_20:2)	PG	12.106	10.7227	20.9441
PG(16:2_18:0)	PG	9.37813	8.57644	11.4116
PG(16:2_18:1)	PG	10.2662	9.0456	9.61838
PG(16:2_18:2)	PG	5.05712	5.5958	8.38435
PG(16:2_18:3)	PG	8.77938	3.29051	6.29316
PG(16:2_22:0)	PG	9.42121	4.37551	10.2602
PG(16:3_18:0)	PG	7.62075	5.02815	7.54136
PG(16:3_18:1)	PG	5.40412	5.54261	7.70169
PG(16:3_18:2)	PG	4.25809	3.11019	6.4489
PG(16:3_18:3)	PG	5.74002	3.89427	6.1563
PG(16:3_22:0)	PG	7.34072	2.98767	10.785
PG(16:4_18:0)	PG	9.57652	5.06278	8.45113
PG(16:4_18:1)	PG	7.36708	3.85075	8.47157
PG(16:4_18:2)	PG	7.71885	1.64665	5.13999
PG(16:4_18:3)	PG	6.54709	4.64597	6.82546
PG(16:4_22:0)	PG	19.1997	9.02648	15.6554
PG(18:1_18:1)	PG	6.6104	3.96725	6.07385
PG(18:1_18:2)	PG	3.87435	2.43833	6.34839
PG(18:1_18:3)	PG	7.37155	5.55178	6.16271
PG(18:2_18:2)	PG	7.1316	6.59707	9.96891
PG(18:2_18:3)	PG	11.4136	6.5641	11.723
PG(18:2_20:2)	PG	10.3796	11.6223	19.0965
PG(20:2_20:2)	PG	8.79938	7.09677	12.755
PI(16:0_16:0)	PI	11.8544	9.70717	11.8815
PI(16:0_16:1)	PI	7.95367	3.66032	8.25613
PI(16:0_16:2)	PI	7.93479	4.52942	10.4835
PI(16:0_18:0)	PI	9.53128	5.33334	13.58
PI(16:0_18:2)	PI	8.004	3.01575	9.9175
PI(16:0_18:3)	PI	9.055	4.46133	9.88147
PI(16:0_20:2)	PI	11.1104	13.4976	20.0173
PI(16:0_20:3)	PI	20.597	12.7811	20.5955
PI(16:2_18:3)	PI	5.89556	5.89354	20.6509
PI(18:0_18:1)	PI	17.3498	6.905	11.6105
PI(18:0_18:2)	PI	11.9983	6.49603	10.7206
PI(18:0_18:3)	PI	11.6942	5.56295	10.7515
PI(18:1_18:1)	PI	18.5646	8.38711	12.5795
PI(18:1_18:2)	PI	5.74303	2.78226	11.1254
PI(18:1_18:3)	PI	12.2667	7.31225	12.0749
PI(18:2_18:2)	PI	8.82612	5.0888	11.5214
PI(18:2_18:3)	PI	8.51107	6.8405	9.96419
PI(18:2_20:0)	PI	18.7748	12.2851	14.499
PI(18:2_20:1)	PI	14.6721	15.7221	20.3807
PI(18:3_18:3)	PI	5.9261	2.53814	5.67848
PS(16:1_16:1)	PS	18.1964	6.88516	15.2656
PS(16:1_20:1)	PS	8.80121	14.2767	19.7338
PS(16:2_20:0)	PS	10.3503	10.2	18.7106
PS(18:1_18:1)	PS	16.5677	9.55217	15.8836
PS(18:1_18:2)	PS	8.09037	10.9399	11.5447
PS(18:1_22:1)	PS	5.47903	3.35064	12.6834
PS(18:2_18:2)	PS	5.5033	3.29086	9.31116
PS(18:2_18:3)	PS	6.04311	3.00278	10.442
PS(18:2_22:1)	PS	11.9626	5.10981	14.7201
PS(18:3_18:3)	PS	6.63232	8.50964	14.9733
PS(20:4_22:0)	PS	7.12875	3.43562	11.0669
TG(48:1-FA16:0)	TG	10.0016	13.4961	16.7329
TG(48:2-FA14:0)	TG	19.0509	6.39024	13.0717
TG(48:2-FA16:0)	TG	5.21675	3.26816	13.5049
TG(48:3-FA14:0)	TG	20.3879	10.8142	13.2076
TG(48:3-FA16:0)	TG	20.6624	10.5204	15.086
TG(50:1-FA14:0)	TG	7.70703	6.46752	9.67685
TG(50:1-FA14:1)	TG	13.7588	8.76336	10.2463
TG(50:1-FA16:0)	TG	15.5553	14.8469	15.6725
TG(50:2-FA16:0)	TG	13.195	7.07401	11.718
TG(50:2-FA16:1)	TG	12.4991	5.59164	9.20628
TG(50:3-FA14:0)	TG	9.89489	5.3249	10.9572
TG(50:3-FA14:1)	TG	13.2552	6.92097	12.3897
TG(50:3-FA16:0)	TG	11.8954	4.71723	12.6089
TG(50:3-FA16:1)	TG	13.4549	6.40915	11.2629
TG(50:4-FA14:0)	TG	12.8359	5.48522	8.08975
TG(50:4-FA16:0)	TG	19.4259	4.39996	10.5657
TG(50:5-FA14:0)	TG	10.1397	3.0461	8.30084
TG(50:5-FA16:0)	TG	8.46017	2.20356	7.40767
TG(50:6-FA16:0)	TG	6.83128	3.01006	8.31262
TG(50:8-FA14:4)	TG	8.25642	3.38573	9.43926
TG(50:9-FA14:4)	TG	14.0152	4.6378	9.87969
TG(50:9-FA16:1)	TG	8.33617	9.79493	16.3696
TG(52:1-FA14:0)	TG	14.274	15.7291	11.3469
TG(52:1-FA14:1)	TG	11.6228	5.39858	10.835
TG(52:10-FA16:0)	TG	14.9735	6.77252	10.8317
TG(52:10-FA16:1)	TG	9.07387	12.8032	14.6259
TG(52:11-FA14:0)	TG	14.5424	15.2561	19.2939
TG(52:11-FA16:2)	TG	19.9803	13.3483	18.0116
TG(52:2-FA14:0)	TG	10.0719	4.58862	7.91164
TG(52:2-FA14:1)	TG	9.56933	6.43948	8.1372
TG(52:2-FA16:0)	TG	9.1587	9.9909	13.0869
TG(52:2-FA16:1)	TG	8.19348	5.85239	10.3057
TG(52:3-FA14:0)	TG	9.87277	4.77945	7.64152
TG(52:3-FA14:1)	TG	10.6689	3.02798	7.09606
TG(52:3-FA14:2)	TG	11.2591	4.38402	8.75181
TG(52:3-FA14:3)	TG	15.7811	7.03143	7.32304
TG(52:3-FA16:0)	TG	9.64046	6.02551	8.23404
TG(52:3-FA16:1)	TG	11.4036	4.0412	8.85794
TG(52:4-FA14:0)	TG	15.3888	7.49745	10.6787
TG(52:4-FA14:1)	TG	13.7905	5.50844	10.1944
TG(52:4-FA14:2)	TG	16.8803	13.1695	14.6661
TG(52:4-FA16:0)	TG	11.7571	3.54849	10.257
TG(52:4-FA16:1)	TG	13.8427	4.42395	11.7111
TG(52:5-FA14:1)	TG	12.8706	4.10096	8.75069
TG(52:5-FA16:0)	TG	6.16565	2.03533	9.07149
TG(52:5-FA16:1)	TG	14.1268	3.26246	10.0975
TG(52:8-FA16:4)	TG	16.7095	7.65378	8.13925
TG(52:9-FA14:0)	TG	11.7773	11.8385	11.0469
TG(52:9-FA16:0)	TG	12.8842	13.0477	15.7117
TG(52:9-FA16:4)	TG	20.7923	5.172	10.7077
TG(54:10-FA18:1)	TG	17.2625	8.14096	10.1942
TG(54:10-FA18:2)	TG	13.8501	6.86065	8.85035
TG(54:11-FA18:2)	TG	9.80634	3.06093	7.89769
TG(54:12-FA18:1)	TG	19.6397	13.4735	17.4783
TG(54:13-FA18:2)	TG	16.7508	4.29485	8.06536
TG(54:14-FA18:2)	TG	13.8519	3.2107	10.5179
TG(54:15-FA18:3)	TG	13.4955	6.24133	6.68655
TG(54:2-FA16:1)	TG	17.2294	9.60484	15.3104
TG(54:2-FA18:0)	TG	9.65679	2.03281	7.84338
TG(54:3-FA18:0)	TG	17.0953	3.66679	9.16337
TG(54:3-FA18:1)	TG	13.6336	2.36735	7.56361
TG(54:4-FA18:0)	TG	4.73295	2.02155	8.31248
TG(54:5-FA18:1)	TG	5.83135	1.15829	6.62152
TG(54:6-FA16:0)	TG	4.23282	1.99415	6.71263
TG(54:6-FA18:1)	TG	12.3399	4.24207	10.5999
TG(54:6-FA18:2)	TG	6.13921	2.68814	5.14312
TG(54:7-FA16:0)	TG	7.26089	1.90021	6.78373
TG(54:7-FA18:1)	TG	15.6517	12.1815	18.4297
TG(54:7-FA18:2)	TG	7.90582	2.27211	7.77556
TG(54:8-FA16:0)	TG	4.43728	0.847316	7.43466
TG(54:8-FA18:2)	TG	10.1672	6.71623	10.5197
TG(54:9-FA16:0)	TG	7.69691	1.0621	7.09564
TG(54:9-FA16:4)	TG	8.95401	2.52354	8.25118
TG(54:9-FA18:1)	TG	6.97674	4.79869	9.74458
TG(56:10-FA18:1)	TG	16.3898	10.9437	12.9494
TG(56:12-FA18:2)	TG	12.4535	5.64192	9.19366
TG(56:2-FA16:1)	TG	8.81768	7.88281	15.3334
TG(56:2-FA18:0)	TG	20.8285	7.00384	11.4261
TG(56:2-FA18:1)	TG	19.4531	2.45348	9.48265
TG(56:3-FA18:0)	TG	12.5829	4.56478	15.7704
TG(56:3-FA18:1)	TG	5.21435	3.47415	7.8088
TG(56:5-FA18:2)	TG	9.21263	6.1763	9.4958
TG(56:6-FA16:0)	TG	17.5431	6.50414	10.4393
TG(56:6-FA18:2)	TG	16.221	11.0352	13.3544
TG(56:8-FA16:0)	TG	18.2692	11.2892	18.103
TG(56:9-FA18:1)	TG	15.7148	9.36114	14.7831
TG(56:9-FA18:2)	TG	14.181	9.38824	14.4062
TG(56:9-FA18:4)	TG	11.5217	5.8225	10.6349
TG(58:10-FA18:1)	TG	15.0188	11.1996	14.7686
TG(58:11-FA18:2)	TG	20.7059	5.16912	10.7688
TG(58:2-FA16:1)	TG	17.3104	11.2038	19.8014
TG(58:3-FA18:1)	TG	16.2927	5.69778	10.7186
TG(58:4-FA18:2)	TG	13.2894	3.62561	9.72227
TG(58:5-FA18:2)	TG	18.9715	13.6149	12.9313
TG(58:6-FA16:0)	TG	18.8722	12.8329	12.6344
TG(58:9-FA18:1)	TG	20.547	8.19286	11.6678
TG(58:9-FA18:2)	TG	20.8058	4.95419	12.2945
TG(60:11-FA18:3)	TG	17.8819	13.9297	20.8778
TG(60:4-FA18:2)	TG	15.5941	4.1555	10.6837
TG(60:8-FA16:0)	TG	10.3495	4.45615	20.8398
TG(62:12-FA18:4)	TG	6.42145	3.2656	9.60624

## Sheet: Table S3
Table S3: Compound semi-quantification expressed as µg/g of fresh grape powder; sample name, sampling date, biological replicate and °Brix for each sample have been reported.
sample name	Pt_01_Rep_01	Pt_01_Rep_02	Pt_01_Rep_03	Pt_01_Rep_04	Pt_01_Rep_05	Pt_02_Rep_01	Pt_02_Rep_02	Pt_02_Rep_03	Pt_02_Rep_04	Pt_02_Rep_05	Pt_03_Rep_01	Pt_03_Rep_02	Pt_03_Rep_03	Pt_03_Rep_04	Pt_03_Rep_05	Pt_04_Rep_01	Pt_04_Rep_02	Pt_04_Rep_03	Pt_04_Rep_04	Pt_04_Rep_05	Pt_05_Rep_01	Pt_05_Rep_02	Pt_05_Rep_03	Pt_05_Rep_04	Pt_05_Rep_05	Pt_06_Rep_01	Pt_06_Rep_02	Pt_06_Rep_03	Pt_06_Rep_04	Pt_06_Rep_05	Pt_07_Rep_01	Pt_07_Rep_02	Pt_07_Rep_03	Pt_07_Rep_04	Pt_07_Rep_05	Pt_08_Rep_01	Pt_08_Rep_02	Pt_08_Rep_03	Pt_08_Rep_04	Pt_08_Rep_05	Pt_09_Rep_01	Pt_09_Rep_02	Pt_09_Rep_03	Pt_09_Rep_04	Pt_09_Rep_05	Pt_10_Rep_01	Pt_10_Rep_02	Pt_10_Rep_03	Pt_10_Rep_04
sampling date	2019-08-06	2019-08-06	2019-08-06	2019-08-06	2019-08-06	2019-08-09	2019-08-09	2019-08-09	2019-08-09	2019-08-09	2019-08-13	2019-08-13	2019-08-13	2019-08-13	2019-08-13	2019-08-16	2019-08-16	2019-08-16	2019-08-16	2019-08-16	2019-08-20	2019-08-20	2019-08-20	2019-08-20	2019-08-20	2019-08-23	2019-08-23	2019-08-23	2019-08-23	2019-08-23	2019-08-27	2019-08-27	2019-08-27	2019-08-27	2019-08-27	2019-08-30	2019-08-30	2019-08-30	2019-08-30	2019-08-30	2019-09-03	2019-09-03	2019-09-03	2019-09-03	2019-09-03	2019-09-06	2019-09-06	2019-09-06	2019-09-06
biological replicate	1	2	3	4	5	1	2	3	4	5	1	2	3	4	5	1	2	3	4	5	1	2	3	4	5	1	2	3	4	5	1	2	3	4	5	1	2	3	4	5	1	2	3	4	5	1	2	3	4
°Brix	8.8	8.6	9.2	9	7.6	11.2	9.8	9.6	9.6	10	12.8	12.2	12	12.2	11.8	14	13	15.6	14	15.6	13.6	13.4	13.6	13.6	14	16.2	14	17.2	17.6	14.2	16.8	16.2	14	16.2	17	18.4	17	18.2	18	16.4	17.8	17.6	18.4	18.2	18	19.2	17.2	18.4	19.2
Compounds
CAR(16:0)	0.000681829	0.000637162	0.00071644	0.000668357	0.000649132	0.000684562	0.00064708	0.000623725	0.000702351	0.00066489	0.000603762	0.000668139	0.000679538	0.000658695	0.000654112	0.000674529	0.000591154	0.000557538	0.00067805	0.000623898	0.000498133	0.000629121	0.000669577	0.000605414	0.000692173	0.000654423	0.000545169	0.000653684	0.000597551	0.000554527	0.000602476	0.000630968	0.00060021	0.000820192	0.000685108	0.00114341	0.000569603	0.000685243	0.000720969	0.000728733	0.000558847	0.000636339	0.000577774	0.000572642	0.000589467	0.000740021	0.000511986	0.000684654	0.000651532
CAR(16:2)	0.000423023	0.000482851	0.000472578	0.000421646	0.000477536	0.000548455	0.00044801	0.000419409	0.000521485	0.000495474	0.000479354	0.000444587	0.000490777	0.000528963	0.000456241	0.000497919	0.000402019	0.000376494	0.000477679	0.00048988	0.000322212	0.000560785	0.00049502	0.000402154	0.000498657	0.000462793	0.000449256	0.000506665	0.000555008	0.000435429	0.00043255	0.000388933	0.000402108	0.000560879	0.000468449	0.000349018	0.000513064	0.000515378	0.000569156	0.000573315	0.000391432	0.000447449	0.000455965	0.000418002	0.000511351	0.000576767	0.000518919	0.000571514	0.00246362
CAR(18:0)	0.000686826	0.000652046	0.000738398	0.000745663	0.000670915	0.000678816	0.000683184	0.000633038	0.000723964	0.000675269	0.000617413	0.000674671	0.000691711	0.000676668	0.000649609	0.000676285	0.000603758	0.000568623	0.00116466	0.000642762	0.000515304	0.000614194	0.000651978	0.000620827	0.000707539	0.000677604	0.000576628	0.000665081	0.000630303	0.000544401	0.000608025	0.000586217	0.000621198	0.000737349	0.000691777	0.00140623	0.000567294	0.00070559	0.000716309	0.000751411	0.000549503	0.000608394	0.000592496	0.000583779	0.000590446	0.000724893	0.000529832	0.000646159	0.00105301
CAR(18:2)	0.000106382	0.000314401	0.000261292	0.000173604	0.000150854	0.000110581	0.000142463	0.000116382	0.000179824	0.000130118	0.000206512	0.000121193	0.000143437	6.29302e-05	0.00018709	0.000130845	0.000159047	0.000117208	8.82323e-05	0.000129371	7.38199e-05	0.000150902	0.000119358	0.000107601	0.00010173	0.000129919	0.000100584	0.000168146	0.00016894	9.21306e-05	9.30242e-05	0.000131205	9.07952e-05	0.000124146	0.000157809	0.000131246	0.00020421	0.000151766	0.000152276	0.000186971	7.48523e-05	5.89115e-05	0.000140376	0.00011137	0.00011899	9.52156e-05	0.00010236	0.000165998	0.000475045
CER(d18:1_16:1)	15.3969	11.4001	12.515	30.0558	13.0051	24.0864	16.1012	20.909	20.9949	16.7041	9.54548	27.6811	23.7148	26.9761	21.3297	26.2179	22.8903	15.8415	21.9613	10.0404	27.0249	24.6407	26.5724	14.9396	16.6512	16.0964	21.8777	12.3563	13.5546	17.8498	14.0807	34.2293	12.4921	16.4659	14.0386	16.0602	27.3608	20.6811	9.43045	20.7098	12.6225	14.7614	28.7614	14.9665	23.7376	1.99973	22.3567	16.2139	13.8062
CER(d18:1_16:2)	0.217092	NA	NA	0.184348	0.213432	0.200962	NA	0.240363	NA	0.163449	NA	NA	NA	NA	0.155598	NA	NA	NA	0.16593	NA	NA	NA	0.201387	NA	NA	0.191285	NA	NA	NA	0.16025	NA	0.166471	NA	NA	NA	NA	NA	NA	NA	NA	NA	NA	NA	NA	NA	NA	NA	NA	NA
DG(14:0_16:3)	0.0235746	0.03934	0.041882	0.0343285	0.0245396	0.0602318	0.0389927	0.041382	0.0332587	0.0399213	0.0659732	0.0483856	0.0491258	0.0655949	0.0682555	0.0358274	0.0650562	0.0822355	0.041524	0.0488055	0.0514289	0.0481939	0.0448403	0.0704219	0.0442877	0.0422604	0.0452973	0.0586672	0.0547283	0.0553107	0.0550337	0.0920673	0.0659645	0.0514714	0.0907594	0.0638853	0.0619979	0.03903	0.0607509	0.0560165	0.0585966	0.0497144	0.091709	0.064535	0.0540572	0.0543551	0.0409944	0.0773213	0.115627
DG(14:1_16:3)	0.307912	0.443114	0.391143	0.345807	0.28211	0.506348	0.380456	0.510618	0.30253	0.390282	0.68127	0.336166	0.323061	0.38866	0.518008	0.307732	0.506866	0.601666	0.46555	0.458756	0.476239	0.37493	0.343867	0.587578	0.336461	0.278862	0.383274	0.389734	0.475491	0.514994	0.383584	0.457128	0.381383	0.35254	0.774026	0.387657	0.423935	0.290299	0.32846	0.327733	0.399943	0.388971	0.419838	0.445736	0.438133	0.429856	0.391236	0.455318	0.605118
DG(16:0_16:0)	0.695453	0.868159	0.919895	0.820929	0.647323	0.788343	0.718421	0.708823	0.596742	0.732641	1.20689	0.863577	0.812604	0.93524	1.20453	0.92023	1.19306	1.13039	1.08617	1.06559	1.35584	1.10909	0.909582	1.27523	0.773837	0.966409	1.10134	0.920792	0.820557	0.931653	0.790586	1.30167	0.933339	1.11843	1.25537	1.42776	1.4211	0.963057	0.999184	0.849348	1.18822	1.22659	1.44471	1.02813	1.20682	0.99077	1.44083	1.1223	2.66226
DG(16:0_18:2)	3.16299	3.56624	3.22182	3.38342	3.09942	4.08562	3.10465	3.09307	2.9059	2.65301	4.01085	3.47556	2.96996	3.49601	5.08163	3.60697	3.61319	4.57354	3.39549	3.73861	3.46043	3.73705	3.5718	4.93409	3.70633	3.40915	3.59006	3.31618	3.42123	3.55401	3.24868	4.14302	3.69812	5.29124	6.61715	3.55437	4.33543	3.3522	3.48943	3.04763	3.35335	3.58714	4.39602	3.29695	3.55466	3.90095	3.84563	5.25091	9.29582
DG(16:0_18:3)	0.805511	1.13091	1.25116	0.851552	0.883528	0.981039	1.06653	1.12919	1.11316	1.01759	1.49686	1.46477	1.28042	1.46698	1.11042	1.40501	1.49463	1.26969	1.52235	1.64061	1.8039	1.59116	1.31715	1.25445	1.14458	1.48511	1.56466	1.47118	1.45333	1.42474	1.46033	1.40917	1.4491	1.03284	0.962181	1.74981	1.70631	1.60241	1.51137	1.33592	1.62079	1.68124	2.42035	1.55464	1.73639	1.71936	1.82787	1.30662	2.29317
DG(16:1_18:3)	0.021537	0.0362713	0.0240806	0.0258809	0.0280739	0.0273307	0.0301491	0.0308076	0.0214078	0.023029	0.0469866	0.0563747	0.0390065	0.0401136	0.0518265	0.0289453	0.0282121	0.0340333	0.0324049	0.0315403	0.0369271	0.0373992	0.0340681	0.0539036	0.0258508	0.033992	0.0315146	0.035697	0.0291127	0.0334031	0.0453246	0.0511171	0.0513863	0.0442391	0.0390011	0.0401351	0.0533303	0.0425101	0.0419098	0.0271484	0.0412616	0.0494812	0.058845	0.0427363	0.0483655	0.047577	0.0443392	0.0530413	0.0763409
DG(16:3_18:3)	0.204484	0.174038	0.165931	0.204891	0.172425	0.20785	0.158611	0.212788	0.165277	0.165742	0.212616	0.185704	0.154349	0.190955	0.239801	0.172738	0.198765	0.21395	0.164996	0.180026	0.200213	0.223154	0.171433	0.219686	0.188903	0.177849	0.196413	0.167	0.221331	0.193045	0.196717	0.219754	0.183737	0.215751	0.257616	0.216084	0.229338	0.173389	0.152734	0.190308	0.180711	0.183845	0.257824	0.17981	0.206198	0.203605	0.204957	0.243548	0.55247
DG(16:3_22:3)	0.0835995	0.104718	0.0752705	0.10473	0.0978067	0.110974	0.0990232	0.10349	0.0522498	0.0692197	0.104936	0.0784403	0.0886228	0.108252	0.125632	0.088742	0.0922259	0.110674	0.0882415	0.076772	0.0986726	0.112818	0.083183	0.128205	0.0910512	0.080746	0.0914917	0.0816058	0.106248	0.0859946	0.103943	0.125452	0.09436	0.130242	0.136043	0.102228	0.109365	0.0770389	0.0814162	0.0808369	0.0985455	0.102359	0.141618	0.0949779	0.10965	0.101543	0.106119	0.112938	0.322829
DG(16:5_20:0)	0.308443	0.419273	0.452377	0.437227	0.38617	0.423476	0.422138	0.45436	0.366288	0.391519	0.414584	0.362605	0.40779	0.363438	0.428171	0.305645	0.333391	0.277301	0.38223	0.372307	0.383975	0.455848	0.335026	0.395364	0.335715	0.327607	0.373458	0.307894	0.310857	0.277208	0.297719	0.330853	0.379665	0.327246	0.39098	0.34803	0.396882	0.296936	0.311685	0.279384	0.367462	0.405045	0.605344	0.367888	0.42181	0.366543	0.476717	0.444406	0.577275
DG(16:6_20:0)	0.0720621	0.116289	0.116597	0.111724	0.106805	0.133475	0.117688	0.121995	0.104344	0.105325	0.139411	0.150213	0.117451	0.0931967	0.14216	0.0750077	0.0830569	0.0505366	0.078392	0.0678695	0.0931211	0.117958	0.10086	0.0942243	0.0875022	0.0726399	0.0894432	0.0688588	0.0638805	0.0418989	0.0918134	0.0746288	0.0866529	0.0788585	0.111589	0.0916241	0.0942879	0.0804572	0.0736756	0.0816251	0.105424	0.106872	0.198624	0.112324	0.141062	0.122765	0.13996	0.107436	0.895851
DG(18:0_18:1)	0.108643	0.179808	0.0789394	0.10143	0.12342	0.147514	0.0911077	0.104246	0.0725202	0.0636952	0.230185	0.329345	0.0893021	0.111622	0.385693	0.108515	0.0983235	0.2703	0.137104	0.0992568	0.0916021	0.109624	0.1049	0.362331	0.133117	0.072101	0.121036	0.129574	0.0824536	0.0980247	0.116797	0.287662	0.203349	0.391287	0.580047	0.141837	0.265646	0.111839	0.202543	0.0968383	0.119424	0.204897	0.162808	0.109432	0.178682	0.175256	0.14747	0.378054	0.291004
DG(18:0_18:2)	0.72028	0.584166	0.522843	0.72824	0.583259	1.26787	0.570297	0.501212	0.499238	0.449938	0.948006	0.554393	0.540841	0.655247	1.88818	0.934219	0.68562	1.2517	0.544784	0.65299	0.594158	0.694554	0.681268	1.5383	0.872773	0.585892	0.703722	0.571265	0.585575	0.675578	0.671155	0.989433	0.758338	1.81202	2.36781	0.664437	0.995966	0.627764	0.721398	0.571317	0.647104	0.688509	0.88945	0.778999	0.820948	0.773262	0.79797	1.958	2.14948
DG(18:0_18:3)	0.203298	0.264349	0.268235	0.217896	0.229781	0.229918	0.216591	0.236944	0.194717	0.236994	0.325493	0.283402	0.272241	0.299319	0.361683	0.306596	0.292509	0.351959	0.280072	0.337145	0.289285	0.370256	0.288918	0.376321	0.279678	0.295445	0.304546	0.287966	0.302592	0.295867	0.361047	0.3764	0.286698	0.356505	0.313661	0.375233	0.418883	0.341026	0.357724	0.318688	0.349031	0.393213	0.540984	0.361189	0.438318	0.409543	0.434072	0.483278	0.362502
DG(18:0_22:1)	0.0270028	0.00483963	0.000298579	0.0282073	0.0114586	0.0213483	0.011933	0.00523546	0.00399798	0.00467916	0.0210799	0.0046165	0.00300199	0.0126208	0.0480433	0.0171544	0.0106043	0.0209245	0.00787972	0.00797193	0.00379319	0.00493662	0.00592243	0.0237867	0.0122011	0.00272192	0.0156297	0.00422925	0.00502837	0.00823367	0.00574018	0.0234326	0.0269093	0.046665	0.0489622	0.0075241	0.0274029	0.00317836	0.00780795	0.00139262	0.00439535	0.00499643	0.00411221	0.00658157	0.0124276	0.00560861	0.00501624	0.0442886	0.0348749
DG(18:1_18:1)	3.52358	8.09404	2.33679	3.32585	4.54455	2.19296	2.66288	4.1015	2.61949	1.53074	5.32313	12.5944	1.9256	2.86753	8.46442	1.54463	2.26759	6.21985	5.21184	2.42319	1.61569	3.05771	2.92509	8.62856	2.40535	1.19896	2.89924	4.10375	1.85119	1.39594	3.04336	7.29136	5.9317	7.14128	13.0868	3.19887	7.15611	3.04852	6.41262	2.30668	3.09302	6.03109	3.58138	2.36243	3.66944	5.68934	4.66131	6.01507	3.87209
DG(18:1_18:2)	2.4902	3.58171	1.50446	2.89436	2.27127	2.41959	2.10771	2.06433	1.5599	1.41656	3.37877	4.42089	1.5048	2.10507	5.72346	1.76199	1.83977	4.09908	2.18903	1.8826	1.54382	2.18474	2.02713	6.14079	2.4561	1.1626	1.94877	1.63886	1.45019	1.33413	1.77295	3.69561	2.60328	5.92914	8.09649	1.76771	3.35635	1.59302	1.9678	1.28956	1.95155	2.88799	1.89406	1.4693	2.0688	2.26672	1.79895	4.66559	5.09922
DG(18:1_18:3)	0.39198	0.854354	0.507657	0.469555	0.444777	0.523023	0.50228	0.618289	0.491043	0.547169	0.941423	1.4132	0.724241	0.718516	0.909591	0.472235	0.515294	0.712882	0.583456	0.575789	0.678247	0.624346	0.542452	0.859545	0.478992	0.473587	0.588782	0.634367	0.496764	0.539488	0.526505	0.775508	0.703598	0.604112	0.909801	0.736315	0.874778	0.642003	0.715377	0.553423	0.735148	0.884609	0.888092	0.644701	0.783082	0.813624	0.692072	0.598138	0.662985
DG(18:2_18:2)	9.26206	7.87229	5.59004	10.0111	7.39954	9.87649	6.95907	6.44202	5.53772	5.24992	9.30889	5.84032	5.32397	6.27974	16.0407	6.77761	6.82899	11.8111	5.91233	5.5632	5.98234	6.05108	6.33187	15.2657	8.00411	4.39706	5.80371	4.49664	4.93329	5.65102	4.82215	8.90983	7.12503	16.747	22.0952	5.00458	7.92536	4.14776	4.85327	3.34362	4.85693	5.59496	6.79396	5.00493	5.86846	4.62785	6.30377	14.5445	13.9316
DG(18:2_18:3)	1.30727	1.78296	1.86825	1.85052	1.4792	1.87051	1.8461	1.86825	1.61883	1.71458	1.88629	1.80125	1.82683	1.74154	1.96095	1.38861	1.52896	1.15774	1.61531	1.42924	1.71369	1.9046	1.54115	1.73351	1.49584	1.33545	1.55189	1.33098	1.45953	1.27628	1.24786	1.3674	1.63942	1.41335	1.55044	1.44317	1.68707	1.40828	1.33475	1.17695	1.67181	1.81638	2.50766	1.74983	1.9127	1.57301	2.00365	1.82167	2.56991
DG(18:2_20:0)	0.0905039	0.0909784	0.0881419	0.0820096	0.0749044	0.105897	0.0732596	0.0742573	0.0674919	0.0673414	0.109807	0.0901563	0.0794269	0.0842599	0.158293	0.102743	0.0832133	0.127372	0.0812463	0.0970577	0.0848927	0.108844	0.104703	0.182424	0.10901	0.0825547	0.096966	0.079871	0.0940209	0.102132	0.0970734	0.132265	0.0902759	0.17217	0.254047	0.102083	0.141477	0.101524	0.105641	0.0816779	0.19944	0.16464	0.185255	0.186277	0.156933	0.163847	0.181426	0.237054	0.314426
DG(18:2_20:1)	0.0628826	0.0499206	0.0411293	0.0522257	0.0475737	0.0590807	0.0442426	0.0377031	0.0362062	0.0365998	0.0443144	0.0384001	0.0347133	0.0366658	0.141041	0.0506473	0.0339713	0.0805708	0.0293264	0.034339	0.0208798	0.0395895	0.0306138	0.142437	0.0566112	0.0206513	0.033316	0.0318975	0.0278273	0.0363749	0.0244224	0.048965	0.035279	0.117691	0.252356	0.0214322	0.0476209	0.0219935	0.0261621	0.0154535	0.0241384	0.026703	0.0246412	0.025472	0.0225213	0.0293921	0.0224986	0.0996622	0.117464
DG(18:3_18:3)	0.144257	0.277794	0.248976	0.23243	0.242142	0.264378	0.214265	0.228792	0.220667	0.21805	0.240638	0.287518	0.25492	0.197738	0.275971	0.143159	0.167366	0.125067	0.14655	0.161308	0.218799	0.250753	0.188574	0.176481	0.18334	0.155548	0.174803	0.140256	0.13392	0.106115	0.197239	0.163131	0.214675	0.172633	0.229371	0.190723	0.217937	0.147028	0.141919	0.13983	0.21575	0.220472	0.412325	0.202518	0.314317	0.232561	0.29088	0.220156	1.97384
DG(18:5_20:0)	0.0777133	0.0792449	0.0739514	0.0791542	0.09037	0.0896671	0.0831477	0.0870813	0.0738959	0.0742179	0.09447	0.0850353	0.0813878	0.0829476	0.0918298	0.0818783	0.0937036	0.0773013	0.0793238	0.0847219	0.089013	0.0969717	0.0722024	0.100637	0.086665	0.0758858	0.0753886	0.0739684	0.0895518	0.0580716	0.0810792	0.0962399	0.0903267	0.0890374	0.124452	0.0917009	0.0731381	0.0747288	0.0815305	0.089099	0.0805205	0.0835584	0.0995238	0.0738195	0.0852407	0.0922951	0.0850326	0.0913125	0.136898
DG(22:0_22:3)	0.258147	0.120132	0.0111135	0.235577	0.170212	0.239749	0.165973	0.0968993	0.0987473	0.0564144	0.23697	0.0513409	0.0468963	0.154532	0.407846	0.132869	0.15925	0.291676	0.124069	0.116313	0.0721562	0.099638	0.142219	0.387787	0.169603	0.037977	0.156371	0.0505979	0.0436572	0.0941033	0.0729011	0.28956	0.192684	0.414808	0.535801	0.100341	0.269825	0.0458852	0.106036	0.0219142	0.0581645	0.0725957	0.0687007	0.0676443	0.15322	0.0710074	0.117841	0.362034	0.637691
DG(22:0_22:4)	0.0555964	0.0384109	0.0407889	0.0570998	0.036134	0.0612863	0.0421942	0.044255	0.0386889	0.0359482	0.0550824	0.0512041	0.05221	0.0558332	0.111777	0.0384304	0.0314863	0.0528804	0.0413214	0.0306986	0.0361106	0.0390448	0.0496531	0.0666371	0.0519303	0.040973	0.0467795	0.0350807	0.0462752	0.0391109	0.0586283	0.062428	0.0536529	0.110553	0.176572	0.0519366	0.0757673	0.0522474	0.0588269	0.0463087	0.0805481	0.0795335	0.0637547	0.0552374	0.072379	0.0465976	0.0470823	0.114016	0.132722
DG(22:1_22:3)	0.0541656	0.0707014	0.0874207	0.0664256	0.0714675	0.0635684	0.0504317	0.0582659	0.0482462	0.0398059	0.0468691	0.0718513	0.0608407	0.0467779	0.0630672	0.0534189	0.0423555	0.0494922	0.0384033	0.0467049	0.0292831	0.0681694	0.0500916	0.0561915	0.0695292	0.0398592	0.0390167	0.0524966	0.0431327	0.0349815	0.0494322	0.0504067	0.0415898	0.0580721	0.085941	0.0462198	0.0511438	0.0597549	0.0772637	0.0647827	0.0402859	0.0416239	0.0557883	0.0409065	0.0505615	0.089635	0.0496189	0.0843719	0.129977
DGDG(14:2_22:2)	0.00278518	0.00297507	0.00161702	0.00155533	0.00301568	0.00201645	0.00263304	0.00417611	0.003157	0.00181432	0.00355707	0.00374684	0.00123059	0.00332162	0.00319477	0.00206631	0.0030566	0.00307149	0.0028793	0.00146682	0.00244306	0.00282168	0.00365524	0.00512147	0.003213	0.0026257	0.00306467	0.0022389	0.00290312	0.00222308	0.00320596	0.0022056	0.00343697	0.001784	0.00435262	0.00279509	0.00303424	0.00316288	0.00305971	0.00253026	0.00302738	0.00302232	0.00299536	0.00289282	0.00315548	0.00461304	0.00196446	0.00359644	0.0144047
DGDG(14:2_22:3)	0.00491815	0.00588362	0.00583692	0.00480009	0.00409721	0.00477539	0.00376138	0.00547231	0.00361223	0.00292179	0.00594379	0.00557285	0.0037909	0.003555	0.00443312	0.00493343	0.00267863	0.00216559	0.00328345	0.00452252	0.00254742	0.00531216	0.00491941	0.00533884	0.00597415	0.00404716	0.00347045	0.00481203	0.00502372	0.0036289	0.00409122	0.00284379	0.00287952	0.00430314	0.00494612	0.003802	0.00319618	0.00470798	0.0035476	0.00361019	0.00376879	0.00440869	0.0064944	0.00308524	0.00408601	0.00381623	0.00355565	0.00378132	0.0256491
DGDG(14:3_22:2)	0.00541363	0.0043487	0.00693745	0.00437095	0.00451786	0.00403485	0.00402591	0.00785724	0.0039497	0.00306754	0.00514517	0.00486721	0.00575444	0.00446302	0.00444825	0.00601131	0.0038473	0.00578633	0.00348409	0.0046104	0.00292035	0.00564808	0.00595136	0.00631426	0.00419432	0.00506637	0.0063229	0.00403225	0.00623345	0.00335789	0.00460262	0.00543921	0.00592042	0.00419056	0.00603297	0.0036192	0.00431031	0.00375337	0.00627492	0.00550933	0.00311623	0.00372514	0.00570201	0.00372021	0.0036628	0.0049743	0.0032017	0.00608957	0.0283466
DGDG(14:3_22:3)	0.0533357	0.0578385	0.0577612	0.0561611	0.059826	0.0503539	0.050721	0.0609048	0.0467182	0.0418431	0.0380307	0.0492746	0.0473187	0.0431352	0.046352	0.0345766	0.0313897	0.0303068	0.0380156	0.0350891	0.0200156	0.0381788	0.0349898	0.0353249	0.0349974	0.0306301	0.0264766	0.0265825	0.0327715	0.0305931	0.0380876	0.027558	0.0304781	0.03987	0.0344287	0.0228672	0.0308391	0.0233277	0.0247734	0.0297784	0.0228222	0.0207665	0.0276795	0.0174157	0.0192739	0.0214478	0.0227174	0.0200914	0.050435
DGDG(16:0_16:0)	0.560824	0.459913	0.454475	0.460373	0.490362	0.479527	0.373877	0.529734	0.332726	0.304611	0.496914	0.511791	0.46341	0.485929	0.445868	0.497675	0.394656	0.606858	0.592806	0.414858	0.543163	0.450622	0.473335	0.483825	0.502322	0.627059	0.475181	0.551262	0.573392	0.608157	0.664961	0.43114	0.490885	0.535195	0.649662	0.812775	0.628455	0.590809	0.701287	0.51178	0.546974	0.642701	0.991029	0.582874	0.59375	1.01519	0.624297	0.814978	0.817541
DGDG(16:0_16:1)	0.0385595	0.0389424	0.0357588	0.0344421	0.0358007	0.0303216	0.028248	0.0352179	0.0249619	0.0197107	0.0317898	0.048249	0.0322445	0.0280057	0.0289616	0.0278594	0.0247606	0.0330885	0.0282647	0.0276326	0.0148296	0.0303189	0.0338998	0.0325122	0.0290599	0.0280275	0.0252482	0.0308749	0.0322379	0.0262609	0.0345903	0.0272666	0.0249098	0.0353729	0.0357386	0.0320087	0.0337893	0.0333906	0.0370551	0.0372393	0.0324171	0.0355067	0.0424814	0.0282727	0.0336194	0.0510172	0.0317937	0.0516363	0.165363
DGDG(16:0_18:0)	0.838789	0.81893	0.962805	0.870044	0.84385	0.865802	0.867718	0.873312	0.92796	0.861664	0.933438	0.902025	1.00794	0.964658	0.797076	0.977058	0.994581	0.841542	0.950296	0.911658	1.23314	0.97603	0.990432	0.809184	0.927844	1.02301	1.01694	0.970299	1.08556	1.0022	1.10684	0.991496	1.01242	0.805071	0.827563	1.13904	1.04167	1.05589	1.10657	1.14192	0.947417	0.978618	1.30867	1.09387	1.1255	1.17396	1.18314	1.01776	1.18462
DGDG(16:0_18:1)	0.389053	0.499661	0.424728	0.451329	0.424023	0.353087	0.323086	0.487084	0.298555	0.24291	0.314841	0.441821	0.303365	0.281555	0.32877	0.264057	0.256053	0.311987	0.334646	0.294565	0.285268	0.280695	0.262612	0.283893	0.314766	0.322944	0.223537	0.282139	0.297764	0.312429	0.435286	0.248642	0.260624	0.306021	0.582772	0.373577	0.312548	0.247458	0.34103	0.324184	0.252442	0.334325	0.580227	0.26133	0.315107	0.456867	0.340084	0.437212	0.584404
DGDG(16:0_18:2)	0.587059	0.627272	0.67824	0.589705	0.712267	0.548858	0.536184	0.671819	0.495118	0.428749	0.488202	0.622434	0.532278	0.454531	0.501138	0.412189	0.353325	0.361987	0.425384	0.449236	0.388625	0.544001	0.436037	0.414043	0.492658	0.415645	0.336758	0.406837	0.382507	0.30838	0.52582	0.36178	0.401711	0.41314	0.604696	0.434576	0.343996	0.364351	0.370898	0.429791	0.400459	0.361125	0.634348	0.33927	0.407442	0.706635	0.400542	0.490749	4.3571
DGDG(16:0_18:3)	1.34892	1.54285	1.54791	1.42555	1.64754	1.34667	1.21636	1.66664	1.25806	1.00016	0.993001	1.33014	1.14605	1.09236	1.12279	0.839995	0.753037	0.763409	0.942454	0.871883	0.674828	1.05069	0.891974	0.771584	0.958191	0.899728	0.670864	0.830949	0.851882	0.65138	1.22654	0.710485	0.865461	0.957859	1.21046	0.94026	0.898987	0.744748	0.820332	0.962056	0.840381	0.787936	1.40939	0.715708	0.823279	1.20368	0.796896	0.883837	7.1601
DGDG(16:0_20:6)	0.055027	0.0507128	0.0561146	0.057564	0.0529903	0.0579332	0.0520134	0.0551463	0.05581	0.0477067	0.0475061	0.0628979	0.0554448	0.0568784	0.0563219	0.0403136	0.0475545	0.0507164	0.0391314	0.053334	0.0324416	0.053703	0.0408404	0.0504367	0.0599273	0.05735	0.0463788	0.0473336	0.05571	0.0466697	0.0548206	0.0511459	0.0492047	0.0516424	0.0432252	0.0300419	0.0552894	0.0511652	0.0559043	0.0381503	0.0480229	0.0472951	0.0480284	0.047633	0.0498687	0.0450221	0.0405209	0.058331	0.0234936
DGDG(16:1_16:1)	0.00363826	0.00597474	0.00426496	0.00183364	0.00382577	0.00288933	0.00281403	0.00329833	0.00147458	0.00118128	0.00256697	0.00639192	0.00154945	0.0012955	0.00363794	0.00136002	0.00161595	0.00387487	0.00247057	0.0017781	0.00138504	0.00237663	0.00188479	0.0019133	0.00210739	0.00201692	0.00123961	0.00159322	0.0010436	0.00105448	0.00130558	0.000852131	0.00232102	0.00184185	0.00304818	0.00129873	0.00150135	0.0015245	0.00181877	0.00180042	0.00245273	0.00250731	0.00210957	0.00129771	0.00213891	0.00391773	0.00163932	0.00290599	0.00387649
DGDG(16:1_18:0)	0.0193078	0.015152	0.021709	0.0242064	0.0242598	0.0180265	0.0161389	0.0214471	0.0189736	0.0165399	0.0170543	0.0206879	0.0207577	0.0168692	0.0165536	0.0194498	0.0182295	0.0170131	0.0177843	0.0198787	0.0200594	0.0233104	0.0216872	0.0230809	0.0201092	0.0180195	0.0207864	0.0226462	0.0241031	0.016306	0.0289658	0.0223715	0.0219772	0.0258179	0.0241458	0.029929	0.0270174	0.0255245	0.0297849	0.0261989	0.0230066	0.0275446	0.0467308	0.0271182	0.0318059	0.0379824	0.0364713	0.0446354	0.0306789
DGDG(16:1_18:1)	0.0311863	0.0930565	0.0327087	0.0265912	0.0359728	0.0263223	0.0248601	0.0390304	0.022152	0.0139872	0.047491	0.104565	0.025853	0.0319373	0.0439579	0.023844	0.0253016	0.0490266	0.0245011	0.031706	0.0185896	0.0354302	0.0353295	0.0701674	0.034695	0.0298014	0.0301854	0.0363311	0.0300823	0.0319795	0.0392682	0.0396184	0.0447404	0.0522712	0.0999911	0.0341926	0.0490318	0.0408188	0.0519307	0.0429426	0.0389058	0.0645042	0.0518527	0.0367242	0.0525078	0.073343	0.0365554	0.0605025	0.202772
DGDG(16:1_18:2)	0.139231	0.229411	0.132879	0.117544	0.139174	0.12541	0.124227	0.160875	0.0940853	0.0732582	0.141614	0.188828	0.109325	0.10825	0.141426	0.101523	0.101059	0.126963	0.109566	0.119189	0.0702709	0.135058	0.123026	0.14486	0.127008	0.112015	0.0901938	0.111313	0.131582	0.11508	0.130242	0.106197	0.124302	0.13552	0.144898	0.111616	0.117325	0.126646	0.122452	0.119814	0.131332	0.121692	0.119848	0.106367	0.0993109	0.176671	0.087729	0.144802	0.592549
DGDG(16:1_18:3)	0.524648	0.711097	0.537244	0.502269	0.594943	0.437287	0.433196	0.53114	0.383239	0.319452	0.386951	0.599073	0.433265	0.384643	0.404318	0.323582	0.295382	0.351305	0.357258	0.363481	0.194195	0.377648	0.384466	0.382353	0.375643	0.353945	0.271665	0.325485	0.37963	0.345423	0.452929	0.32129	0.358923	0.506888	0.397061	0.305116	0.416838	0.349353	0.357553	0.421167	0.331953	0.315481	0.34045	0.255915	0.276731	0.351226	0.286964	0.352313	0.72821
DGDG(18:0_18:1)	0.0493855	0.0517986	0.0593531	0.0640437	0.0534504	0.0520044	0.0456878	0.0600505	0.0430056	0.0437338	0.0703292	0.0748694	0.0656466	0.0552378	0.0657058	0.053584	0.0538859	0.0693299	0.045779	0.0571795	0.0489436	0.0548953	0.0600717	0.0608555	0.0508559	0.0578402	0.0499327	0.0542693	0.0605985	0.0571835	0.062128	0.0623527	0.0497649	0.0586142	0.0643767	0.067449	0.0672723	0.0585015	0.0666349	0.0629785	0.0647818	0.077169	0.0981844	0.0544433	0.071742	0.0699851	0.0678963	0.096068	0.067385
DGDG(18:0_18:2)	0.724013	0.784809	0.855249	0.846705	0.963795	0.737937	0.732505	0.877914	0.663178	0.715042	0.817291	0.846047	0.809697	0.68602	0.786595	0.694021	0.651001	0.654541	0.663695	0.779033	0.610507	0.817387	0.772041	0.776876	0.693306	0.555874	0.607943	0.581014	0.653453	0.579802	0.647518	0.582793	0.635576	0.637711	0.663622	0.584066	0.589543	0.531032	0.570977	0.569754	0.560375	0.544803	0.836424	0.484057	0.559129	0.540005	0.581599	0.622582	0.932585
DGDG(18:0_18:3)	2.37674	2.62442	3.11768	3.17683	3.45593	2.45547	2.48925	3.02924	2.51259	2.31854	1.98531	2.42591	2.23404	1.92003	2.2055	1.77509	1.56508	1.50038	1.66924	1.90461	1.13138	2.05047	1.83184	1.643	1.85114	1.30031	1.42484	1.58168	1.69664	1.41749	1.92322	1.44837	1.52978	2.11371	1.52742	1.30431	1.62329	1.36985	1.5354	1.48313	1.32553	1.17366	1.49844	1.02579	1.25278	1.15319	1.45335	1.52061	5.55594
DGDG(18:0_20:0)	0.00559777	0.00537141	0.00508308	0.005122	0.00540715	0.00537087	0.005773	0.00598474	0.00544636	0.00540717	0.00610221	0.00610813	0.00617753	0.00618261	0.00572571	0.00639274	0.00630147	0.00707675	0.00674692	0.00625338	0.0101855	0.0069142	0.00636352	0.00605859	0.00619982	0.00642615	0.00793869	0.00625599	0.00735019	0.00691379	0.00815187	0.00879906	0.00774091	0.00639263	0.00657494	0.0104323	0.00899978	0.00634452	0.00644603	0.00728275	0.00780318	0.00850013	0.0103492	0.00762025	0.0084982	0.00745048	0.00897594	0.0075613	0.0104945
DGDG(18:0_20:6)	0.0169618	0.0169565	0.0197875	0.0201369	0.0174685	0.0204222	0.0154781	0.018161	0.0164655	0.0151028	0.0193185	0.0276785	0.0205553	0.0205055	0.0215571	0.0215122	0.0184899	0.0188694	0.018807	0.0223859	0.014643	0.0205808	0.0181164	0.0200082	0.0220412	0.0215778	0.0198066	0.019055	0.0214347	0.0178773	0.0171584	0.0221203	0.020216	0.0208155	0.0281538	0.018103	0.0219154	0.020003	0.0270405	0.0189568	0.0226572	0.0245704	0.0177916	0.0188876	0.019238	0.0232978	0.0176461	0.0306525	0.0513197
DGDG(18:1_18:1)	0.201484	0.736834	0.189611	0.173695	0.252787	0.171501	0.146953	0.253722	0.13329	0.102798	0.402247	0.876709	0.160443	0.210512	0.332991	0.15717	0.165904	0.393934	0.227547	0.224584	0.164274	0.242275	0.222867	0.515443	0.20369	0.215137	0.212095	0.287182	0.227177	0.274682	0.310776	0.366394	0.445786	0.409251	1.3972	0.315627	0.53761	0.255599	0.443011	0.345225	0.251483	0.666734	0.575017	0.252426	0.455715	0.633261	0.351355	0.495433	0.270753
DGDG(18:1_18:2)	0.385168	0.73295	0.369002	0.339062	0.365997	0.366967	0.324073	0.467548	0.304477	0.230873	0.449423	0.729499	0.349961	0.367137	0.447819	0.340884	0.30138	0.403002	0.317295	0.381391	0.331961	0.485932	0.390361	0.531679	0.390738	0.398152	0.317574	0.389037	0.380099	0.359491	0.455693	0.367107	0.443465	0.426984	0.825482	0.443997	0.422333	0.397026	0.406576	0.42889	0.411681	0.503242	0.52443	0.355557	0.401971	0.67024	0.408612	0.522797	2.09635
DGDG(18:1_18:3)	1.11695	1.84886	1.29432	1.26397	1.33965	1.21941	1.1486	1.43112	1.1113	0.90907	1.39614	1.846	1.30039	1.2493	1.28518	0.994311	0.915069	1.17861	0.9887	1.07692	0.917399	1.22147	1.2107	1.14453	1.15269	1.25552	0.942741	1.15184	1.28477	1.26511	1.7002	1.164	1.21022	1.5609	1.84877	1.48839	1.40398	1.17618	1.40526	1.40496	1.2014	1.37987	1.79101	1.07039	1.21852	1.54237	1.17718	1.39843	5.35106
DGDG(18:2_18:2)	2.66116	3.25945	2.72623	2.36409	2.45725	2.62097	2.71987	3.48087	2.46131	1.93317	3.35835	3.74336	2.80886	2.91497	3.13369	2.57794	2.52447	2.48663	2.57718	2.94698	2.2238	3.81544	3.0805	3.01151	3.17365	2.6232	2.21341	2.65028	3.09311	2.33487	3.03963	2.4649	3.12476	3.01173	4.33577	2.70422	2.43283	2.66125	2.64231	2.68447	2.9717	2.93231	3.37202	2.63205	2.65981	3.64062	2.37316	2.99916	16.5151
DGDG(18:2_18:3)	2.83342	3.41203	4.33541	4.00766	3.04227	4.26006	2.87385	3.43954	3.82736	2.87579	4.43401	5.21495	4.40099	4.30733	4.12118	4.10101	3.62012	3.86616	2.59352	4.34359	2.73982	3.84554	4.47992	4.20311	4.65035	4.23322	3.44163	3.78934	4.69481	3.3909	3.35796	3.64302	4.4007	4.51436	5.32939	3.60042	3.89834	3.82431	3.98993	4.12293	3.99941	3.87638	3.27533	3.31355	3.57761	4.55906	3.37966	4.3457	18.6162
DGDG(18:2_20:0)	0.0954286	0.0961016	0.069758	0.0823489	0.0959886	0.0849219	0.092434	0.088964	0.0627006	0.089836	0.0941135	0.0597074	0.0760903	0.0836631	0.0869234	0.0883289	0.0936476	0.0939351	0.0836912	0.0918458	0.0608283	0.0807684	0.0795981	0.090288	0.0679241	0.0855085	0.0836772	0.0648604	0.0966745	0.0841892	0.0723446	0.0810754	0.0789817	0.0651246	0.0459348	0.0750831	0.0697474	0.0594053	0.0487196	0.0583747	0.0800744	0.0759684	0.0810847	0.0676028	0.0696761	0.0593191	0.0735937	0.0516169	0.0979487
DGDG(18:2_20:1)	0.0632767	0.0740058	0.0628511	0.0583271	0.0672109	0.0637505	0.0647258	0.0762552	0.0596569	0.0558403	0.0733575	0.0694565	0.0670593	0.0621295	0.0647181	0.0675561	0.0655505	0.0587106	0.0638351	0.0762926	0.0541195	0.0803923	0.0635807	0.0829915	0.0589442	0.0619978	0.0629441	0.0573834	0.0718925	0.0649632	0.0592982	0.0550161	0.0614215	0.0594312	0.0621341	0.06168	0.0498729	0.055148	0.0579514	0.0447404	0.0621585	0.0654701	0.0670942	0.0486223	0.0472187	0.07243	0.0570864	0.0512129	0.0750953
DGDG(18:2_20:2)	0.0606695	0.0586514	0.052529	0.0496624	0.0577639	0.0537875	0.0562386	0.0664896	0.0517697	0.0411844	0.0483008	0.0581496	0.0488131	0.0470838	0.0478551	0.0426171	0.041548	0.0388725	0.0456519	0.0522916	0.0294589	0.0597776	0.0455197	0.0430576	0.0480854	0.035399	0.0368361	0.0378162	0.0502835	0.0315125	0.0247702	0.0306934	0.0412243	0.0512124	0.0492279	0.033754	0.0314821	0.0353048	0.0383633	0.0336261	0.0345315	0.0341688	0.0318199	0.0286099	0.0285842	0.0396775	0.029054	0.0323633	0.155477
DGDG(18:2_20:3)	0.0381231	0.0370415	0.0430282	0.0411818	0.0461	0.0377671	0.0377198	0.0435184	0.0363244	0.0315658	0.0297763	0.0425693	0.0401413	0.0329605	0.032131	0.0246287	0.0250745	0.019593	0.0295841	0.0341012	0.0160791	0.0365868	0.0349544	0.0296497	0.0329389	0.0219967	0.024554	0.0268056	0.0295276	0.0221018	0.0253906	0.0151116	0.0239551	0.0313398	0.0254224	0.019153	0.0229687	0.0230528	0.0222238	0.0223241	0.0202307	0.021084	0.0172775	0.0181476	0.0172477	0.0204707	0.0151575	0.0209918	0.133756
DGDG(18:3_18:3)	31.8929	34.8205	35.9392	34.8077	36.317	31.2984	31.0313	36.9295	30.1068	26.0644	24.422	31.863	30.1329	27.5077	27.8054	22.6691	20.2657	19.8336	25.0225	24.8064	13.7128	26.6572	23.3088	22.7527	24.0226	20.8639	17.5603	20.0634	23.5041	20.4596	24.3475	18.9461	20.3104	27.6882	23.5208	15.9963	20.5654	16.9764	18.4127	20.1335	15.9762	14.7235	19.0475	12.0686	13.4415	15.3176	15.0956	15.6928	40.4092
DGDG(18:3_18:4)	0.0144934	0.0100564	0.0276531	0.00797021	0.0140311	0.00728527	0.00752159	0.015007	0.0133051	0.00308	0.00296533	0.00771204	0.00670392	0.00338606	0.00655457	0.0026058	0.0029785	0.000758877	0.000610391	0.00375664	0.000628991	0.000649531	0.000962801	0.00128005	0.00305573	0.00108326	0.0011688	0.00199616	0.00145577	0.000468914	0.00101872	0.00083394	0.000549424	0.00178744	0.00157186	0.000963115	0.00109284	0.0013294	0.00110981	0.00130366	0.000597473	0.000929966	0.00173772	0.000946098	0.000554808	0.000466366	0.000589723	0.000634355	0.00510895
DGDG(18:3_20:0)	0.228032	0.271097	0.247879	0.241934	0.293314	0.223103	0.227066	0.270635	0.189018	0.221795	0.215176	0.203549	0.211673	0.182089	0.187768	0.159861	0.190724	0.156938	0.191663	0.196672	0.146153	0.181305	0.168566	0.158526	0.15925	0.167349	0.149118	0.145371	0.189728	0.16873	0.197128	0.158888	0.155987	0.167452	0.107862	0.157197	0.164899	0.126854	0.129072	0.158638	0.13979	0.128653	0.1716	0.104581	0.126575	0.119771	0.144472	0.100086	0.134416
DGDG(18:3_20:1)	0.233086	0.292854	0.278657	0.265744	0.271017	0.263586	0.268937	0.315238	0.233715	0.215665	0.21808	0.272537	0.243569	0.210325	0.224681	0.189698	0.175506	0.153635	0.175458	0.217829	0.12313	0.244431	0.198249	0.191516	0.194913	0.159876	0.17206	0.171605	0.19632	0.177654	0.210289	0.160182	0.168933	0.201734	0.189197	0.144164	0.155495	0.141039	0.156005	0.153958	0.146744	0.143933	0.166558	0.117358	0.122823	0.155978	0.1391	0.15274	0.304338
DGDG(18:3_20:2)	0.264826	0.284961	0.29094	0.294666	0.371135	0.242266	0.276947	0.319507	0.244078	0.229867	0.163217	0.251973	0.243358	0.177085	0.195361	0.162631	0.131208	0.106456	0.14862	0.193545	0.0673083	0.170421	0.148166	0.136846	0.16351	0.10282	0.110939	0.121618	0.127829	0.100735	0.106581	0.0964142	0.0987283	0.145171	0.0928307	0.0757381	0.0893722	0.0876726	0.0840024	0.0940571	0.0856906	0.0762069	0.0625564	0.0603186	0.0640874	0.0661471	0.0613231	0.0698431	0.586578
DGDG(18:3_20:3)	0.70247	0.845701	0.835711	0.846054	1.05094	0.714143	0.732732	0.756463	0.699689	0.678947	0.416943	0.665802	0.665222	0.496137	0.593579	0.378939	0.348336	0.277362	0.410275	0.482845	0.189397	0.405505	0.389357	0.329515	0.408426	0.264434	0.275802	0.311589	0.329551	0.299641	0.292747	0.240781	0.276732	0.447238	0.245279	0.165684	0.242376	0.219109	0.216015	0.216605	0.210604	0.179224	0.154684	0.130585	0.136307	0.157605	0.147359	0.161901	1.42152
DGDG(18:3_22:0)	0.00451515	0.00449983	0.00553146	0.00591879	0.00581107	0.00420865	0.00458608	0.00467736	0.00423254	0.00465322	0.00401781	0.00404452	0.00392393	0.00306833	0.00338305	0.00335277	0.00256565	0.00308417	0.00344918	0.00485301	0.00271082	0.00419965	0.00358934	0.0027508	0.0032143	0.00401962	0.002608	0.00311241	0.004369	0.00368817	0.0039135	0.00313005	0.00302164	0.00438098	0.0032456	0.00305551	0.00310267	0.0024832	0.00303155	0.00323475	0.00313149	0.00309712	0.00337297	0.00180795	0.00271126	0.00287532	0.00329446	0.00261462	0.00276841
dhCER(d18:0_16:0)	0.16647	NA	0.162356	0.393535	NA	0.304636	0.407215	0.354521	0.475934	0.210048	NA	0.438665	0.442572	0.302677	0.297223	0.294065	NA	NA	0.210853	NA	0.315175	0.172188	0.37922	NA	NA	0.249986	0.204485	NA	NA	0.154169	NA	NA	0.150108	0.209895	0.161316	NA	NA	NA	NA	0.1504	NA	NA	NA	NA	NA	NA	NA	NA	NA
dhCER(d18:0_16:1)	0.272981	0.244727	0.227289	0.739999	0.233425	0.469718	0.407579	0.472167	0.378283	0.418489	0.2046	0.515539	0.382115	0.625389	0.528403	0.437306	0.542356	0.273909	0.554008	0.192068	1.36251	0.606911	0.499089	0.325839	0.387296	0.392809	0.454802	0.282697	0.363209	0.309739	0.309735	0.590488	0.339825	0.309066	0.336255	0.264213	0.65463	0.408473	0.199987	0.422403	0.179268	0.330533	0.567929	0.365128	0.416573	NA	0.492148	0.357984	2.10869
dhCER(d18:0_16:2)	0.784612	0.665053	0.671176	1.73345	0.936913	1.21222	1.20341	1.15641	1.22551	0.827384	0.389363	0.924059	1.02052	0.998887	1.09799	1.0631	0.947627	0.619372	1.01057	0.469292	1.34256	0.914082	0.972656	0.727582	0.56063	0.912685	0.929305	0.463412	0.5974	0.83894	0.659619	0.988279	0.556237	0.801503	0.709961	0.514595	1.0019	0.656942	0.342513	0.824299	0.498496	0.773851	0.971139	0.619337	0.899352	NA	1.12863	0.54979	0.63533
dhCER(d18:0_16:3)	0.422243	0.284992	0.373966	0.757344	0.466498	0.586506	0.391988	0.535575	0.375104	0.410197	NA	0.451305	0.356475	0.427257	0.416457	0.466596	0.591739	0.308629	0.451236	0.241969	0.737811	0.58303	0.423243	0.312707	0.354189	0.531827	0.468312	0.287045	0.345903	0.409996	0.332561	0.517531	0.284767	0.325983	0.382615	0.25859	0.35151	0.421931	NA	0.423061	0.261917	0.33591	0.476417	0.324361	0.324932	NA	0.484944	0.236026	0.331285
dhCER(d18:0_22:0)	NA	NA	NA	0.41175	NA	0.405839	0.513174	0.536921	0.460307	0.243352	0.309366	0.657488	0.656622	0.414258	0.432677	0.333897	0.353742	0.255578	0.369227	0.158913	0.73854	0.303978	0.603908	NA	0.203717	0.468516	0.452064	0.200146	0.352564	0.215486	0.256459	0.41455	0.344945	0.438992	0.341814	0.15147	0.243096	0.302978	NA	0.327139	0.398599	0.450463	0.428536	0.30791	0.423208	NA	NA	NA	NA
FA(14:0)	0.0491111	0.0431958	0.0737815	0.070146	0.0518535	0.0522377	0.0609594	0.0591566	0.0205315	0.050641	0.0483755	0.0242404	0.0478446	0.0802917	0.111649	0.0416167	0.0558363	0.0718452	0.0255468	0.042367	0.0372194	0.0237646	0.033781	0.0348531	0.0208671	0.0305372	0.024051	0.0545654	0.0794162	0.0470101	0.025834	0.110755	0.0268284	0.0461858	0.0480134	0.0590597	0.0463091	0.0229363	0.0496132	0.0318815	0.0391297	0.0554084	0.0275817	0.0271721	0.0721911	0.0884384	0.0212494	0.0535398	0.0457036
FA(16:0)	4.55478	4.13199	5.59908	4.17583	3.37671	5.28852	4.66875	4.19507	4.10885	4.1864	3.16099	3.90191	4.22749	5.01321	8.12967	3.22529	4.39934	5.32973	4.11446	4.03724	8.82821	4.43086	4.13754	3.96839	3.90731	3.97731	3.87751	2.95961	5.7341	4.40622	3.90377	3.481	4.40073	4.46448	6.34793	4.80433	3.05794	3.35425	3.08329	4.13511	4.39896	4.26634	4.68966	4.08733	3.85743	6.05131	4.61385	4.38483	6.36438
FA(18:0)	5.92152	4.96483	9.63514	5.48096	5.1674	7.0223	6.34312	5.98131	5.74857	5.9736	4.77006	5.05194	5.1248	10.3779	14.0206	6.01779	6.28588	7.69127	5.98601	5.46659	11.1853	6.48913	6.04651	6.02216	5.33348	5.37842	5.67119	5.43469	8.19057	5.94809	5.39323	5.06613	6.2574	5.82916	7.49977	5.73126	5.77271	5.66948	4.94534	5.82185	5.8287	5.57051	6.49519	5.84383	5.22324	10.1062	6.69017	4.89556	8.23457
FA(18:3)	0.0857841	0.0953635	0.0941826	0.0892448	0.106998	0.0889717	0.094682	0.111241	0.145409	0.0903644	0.0647623	0.0816112	0.0982485	0.0662016	0.0894633	0.0793834	0.0622518	0.0594064	0.0824832	0.0573345	0.0953176	0.0965455	0.0840004	0.0858529	0.115587	0.0817041	0.0673857	0.076928	0.0856019	0.0519112	0.0961484	0.130489	0.0920334	0.158478	0.369528	0.079372	0.0566526	0.0548208	0.145937	0.0873655	0.0738339	0.0847572	0.185206	0.100239	0.0796988	0.0763798	0.087968	0.0743775	0.0822722
FA(22:0)	0.0883525	0.226645	0.10964	0.180879	0.140852	0.134487	0.0817874	0.0789963	0.0848877	0.0895165	0.0762155	0.135365	0.0733491	0.0724186	0.102494	0.0549312	0.129027	0.115375	0.0729647	0.105768	0.112761	0.138859	0.176331	0.0706655	0.0801952	0.0588864	0.0550716	0.0567	0.0768434	0.0753086	0.0828486	0.211952	0.0440408	0.0448361	0.0716559	0.18283	0.0742103	0.0904781	0.1631	0.0778017	0.0454715	0.105875	0.215567	0.0403062	0.0877907	0.184836	0.331289	0.334847	0.196849
LPC(14:0)	0.000781436	0.000920297	0.00114972	0.000747752	0.000927194	0.000814649	0.00150039	0.00124989	0.00141032	0.00105707	0.00226743	0.00107709	0.000730703	0.00154508	0.00118795	0.00123837	0.00139638	0.00330068	0.00158911	0.00126466	0.00202722	0.00189746	0.00236019	0.00328983	0.00199562	0.00114327	0.00154274	0.00155173	0.00177959	0.00150437	0.00363186	0.00397954	0.00150644	0.00906563	0.00650715	0.00220728	0.00201241	0.00131826	0.00232696	0.00264083	0.00208769	0.00346874	0.00407173	0.0070101	0.00316966	0.00580675	0.00451858	0.00624808	0.00601319
LPC(16:0)	0.0921441	0.106876	0.123194	0.0935292	0.111747	0.0832142	0.13779	0.15404	0.149422	0.10803	0.126893	0.089501	0.068444	0.124257	0.0919456	0.138916	0.0999735	0.136385	0.115688	0.0888857	0.150593	0.203047	0.165723	0.195032	0.208014	0.102985	0.137827	0.103549	0.137115	0.0984031	0.286336	0.358233	0.141813	0.407195	0.557284	0.160361	0.14372	0.106513	0.198222	0.257496	0.140747	0.157419	0.257684	0.359444	0.287727	0.248889	0.40472	0.409746	0.38995
LPC(16:1)	0.000270129	0.000503512	0.00036359	0.000242856	0.000344181	0.00024559	0.0003932	0.000424162	0.000473505	0.000335981	0.000579466	0.000415456	0.000208105	0.000371882	0.000369414	0.000429313	0.000426804	0.000715744	0.000439936	0.000386818	0.000578402	0.00059203	0.000508736	0.00085964	0.000632212	0.000353274	0.000438269	0.000396996	0.00051915	0.000507001	0.000734737	0.000968487	0.000479546	0.00270348	0.00156021	0.000497018	0.000435113	0.000349621	0.000751225	0.000626372	0.000577281	0.00106327	0.000678515	0.0015926	0.00131029	0.00121273	0.00100844	0.0011599	0.00181538
LPC(18:0)	0.0272903	0.0283183	0.0340536	0.0297493	0.0362121	0.0222305	0.0364892	0.0421689	0.0373669	0.0317787	0.0357706	0.024788	0.022283	0.0342359	0.0309618	0.0324383	0.025015	0.0384375	0.0313914	0.0254417	0.0494792	0.0454696	0.039828	0.0561999	0.0490887	0.0274376	0.0375969	0.0256709	0.037003	0.0245833	0.0736528	0.0875827	0.035129	0.0987941	0.109435	0.0458154	0.0367716	0.0268983	0.047142	0.0706539	0.0348419	0.0418555	0.0761752	0.0800508	0.0756484	0.0605483	0.103172	0.0954195	0.1077
LPC(18:1)	0.0189057	0.0218177	0.0170471	0.0154885	0.0185408	0.0127513	0.0173739	0.0198905	0.0221425	0.0129228	0.0163654	0.017286	0.0106602	0.0154781	0.015914	0.0122089	0.012101	0.0171074	0.0121456	0.011536	0.0165491	0.020773	0.0157684	0.0229152	0.0203425	0.0120213	0.012896	0.0116917	0.0149616	0.0131655	0.0238146	0.0290643	0.0159145	0.0375492	0.0486358	0.0149511	0.0126638	0.0112448	0.0176834	0.0233882	0.0166416	0.0251831	0.0213423	0.0284051	0.0246009	0.0192136	0.0287109	0.0307957	0.0354001
LPC(18:2)	0.0724997	0.0825156	0.0944734	0.0778291	0.087844	0.0623904	0.0950503	0.0935585	0.116001	0.0809758	0.0809447	0.0530055	0.0409729	0.070561	0.0624057	0.0744542	0.0618337	0.091953	0.0680676	0.0627263	0.0778706	0.10348	0.0842353	0.118655	0.114024	0.0584316	0.0730282	0.0564829	0.0811674	0.0733176	0.122564	0.18561	0.070099	0.359342	0.270575	0.0665819	0.0617609	0.0472824	0.0903434	0.12033	0.0721396	0.109814	0.101038	0.245563	0.119263	0.144626	0.182523	0.196815	0.175053
LPC(18:3)	0.0156969	0.0202163	0.0256411	0.0216995	0.0213532	0.0177482	0.024346	0.0279839	0.0310889	0.0209413	0.0180865	0.0159054	0.013669	0.0217729	0.0159085	0.0235028	0.014308	0.0142837	0.0165694	0.0137213	0.0208147	0.0300961	0.020682	0.0235814	0.0305706	0.0170736	0.0227697	0.0144984	0.0185404	0.0116919	0.0395535	0.0576567	0.021284	0.0524074	0.0749153	0.0218934	0.0205545	0.0157091	0.0256089	0.0390017	0.0175814	0.0224511	0.0373938	0.0378035	0.0398646	0.0336319	0.0602963	0.0569162	0.0405361
LPC(20:0)	0.00506122	0.00520125	0.00522685	0.00479401	0.00583682	0.00391452	0.00561568	0.00606544	0.00604702	0.00513154	0.00456004	0.00391163	0.00341048	0.0042644	0.00396636	0.00415006	0.0037399	0.00441389	0.0033015	0.00368321	0.00508411	0.00690351	0.00505274	0.00594204	0.0067012	0.00326416	0.00506032	0.00260536	0.00413513	0.00354435	0.00725801	0.0104068	0.00459728	0.00805927	0.00950355	0.00447187	0.00360993	0.00293377	0.00495169	0.00802092	0.00397482	0.00366971	0.00698603	0.00726443	0.00758793	0.00477906	0.00959144	0.00793711	0.00773542
LPC(20:1)	0.00168359	0.00175447	0.00180369	0.00158663	0.0021041	0.0011057	0.0017677	0.00206624	0.00214048	0.0013788	0.00114951	0.000990039	0.000929639	0.00120118	0.00105948	0.00084619	0.000922675	0.000962168	0.000847707	0.000813869	0.00112223	0.00158672	0.0011073	0.00122615	0.00161877	0.000893784	0.00106751	0.000752705	0.00116171	0.000860951	0.00169627	0.00242299	0.000999226	0.00189892	0.00257202	0.00108707	0.000832994	0.000577784	0.00113778	0.00146575	0.000867804	0.000785408	0.00138613	0.00169645	0.00138216	0.00113132	0.00239568	0.00165993	0.00169979
LPC(20:2)	0.000544631	0.000609567	0.000680733	0.000529133	0.000792731	0.000406939	0.000673888	0.000642552	0.000834097	0.000548686	0.000433523	0.000357248	0.000306137	0.000480497	0.000355002	0.000378444	0.000326261	0.000404078	0.000349646	0.000333275	0.000467823	0.000629095	0.000508793	0.000494092	0.000625856	0.000316316	0.000390333	0.00031744	0.000463673	0.000296948	0.000624044	0.000837489	0.00038358	0.00162319	0.00123458	0.000337708	0.000293004	0.000219954	0.000438184	0.000548255	0.000352579	0.00036134	0.000468791	0.000939696	0.000527846	0.00055275	0.000872916	0.000755772	0.00100483
LPC(20:3)	0.000173297	0.000186421	0.000227625	0.000203529	0.000257241	0.000139125	0.000230632	0.000227565	0.00027893	0.000203808	0.000119601	0.000132858	0.000113506	0.000160056	0.000127573	0.000146259	0.000118098	0.000108601	0.000123433	0.00011274	0.000154541	0.000215903	0.00016196	0.000180224	0.000240836	0.000109251	0.000146234	0.000112096	0.000151197	8.45418e-05	0.000274798	0.000348852	0.000150751	0.000532345	0.000518115	0.000143891	0.000135717	9.53301e-05	0.000157057	0.000227329	0.000120115	0.000140661	0.000234492	0.000271885	0.000228377	0.000212224	0.000398141	0.000314668	0.000395146
LPC(22:0)	0.000456388	0.000407058	0.000355461	0.000366434	0.000420156	0.000476546	0.000589928	0.000684776	0.000596109	0.000488185	0.000817985	0.000642748	0.000323308	0.000525515	0.000511406	0.000602531	0.000575698	0.00107095	0.000510927	0.000492802	0.00101245	0.000918897	0.000745283	0.00119564	0.000783294	0.000522716	0.000817176	0.000541535	0.000783479	0.000736837	0.00142224	0.00184999	0.000825352	0.00170156	0.00219899	0.00123105	0.000825682	0.000604775	0.00127471	0.00134598	0.00111877	0.000903974	0.00163526	0.00211623	0.00178125	0.00137416	0.00197982	0.00162235	0.00271339
LPE(16:0)	0.0676318	0.07768	0.106783	0.0749955	0.0901309	0.0697577	0.102718	0.119981	0.131371	0.0743094	0.0828654	0.0701599	0.0528994	0.0940845	0.0628366	0.108113	0.0695461	0.087628	0.0807681	0.0646965	0.0845423	0.163648	0.150105	0.134254	0.168508	0.0722076	0.101577	0.0667351	0.0991951	0.0578072	0.194436	0.285163	0.107325	0.307252	0.443265	0.107967	0.0934684	0.082185	0.147234	0.203151	0.0978083	0.0951795	0.153585	0.261945	0.187008	0.146589	0.257677	0.252338	0.265001
LPE(18:0)	0.00859913	0.0107588	0.0140155	0.0100924	0.00896805	0.0100511	0.0136503	0.0156576	0.0156489	0.0114328	0.0103615	0.00831783	0.0100303	0.00950096	0.011219	0.0102384	0.0104751	0.0157798	0.00938172	0.0103179	0.0106007	0.0127121	0.0181821	0.0152416	0.0190572	0.00846717	0.0117573	0.00674457	0.0129992	0.00866311	0.0188821	0.0247371	0.0117541	0.0362621	0.0313743	0.0139586	0.00781022	0.00788704	0.0124439	0.0223793	0.0130552	0.0127945	0.0153826	0.0271392	0.0178169	0.0149549	0.0247355	0.0273621	0.0225915
LPE(18:1)	0.00493524	0.00626617	0.00649527	0.00521214	0.00610615	0.00447372	0.00568577	0.00674778	0.00862824	0.00395075	0.004183	0.00427131	0.00334679	0.00465431	0.00413451	0.00424342	0.00359614	0.0044707	0.00380309	0.00326494	0.00417994	0.00724781	0.00583909	0.00611089	0.00691973	0.00337413	0.00413005	0.00325192	0.0045246	0.00317733	0.00681367	0.00994746	0.00513011	0.0119076	0.0158677	0.00407594	0.00349684	0.00319341	0.00551547	0.00736648	0.00420993	0.00439436	0.00543421	0.00854972	0.00721589	0.00569051	0.0092974	0.00894419	0.0123507
LPE(18:2)	0.0244466	0.0290788	0.0397952	0.0292654	0.0346224	0.0258075	0.0346239	0.0394104	0.0477586	0.0269387	0.0241101	0.0204799	0.0161503	0.0264581	0.0203399	0.0275814	0.0210768	0.0260157	0.0235891	0.0196267	0.0210065	0.0433766	0.0353385	0.0356601	0.04507	0.0189317	0.0276026	0.016629	0.0269469	0.0202951	0.0411072	0.0683312	0.0276324	0.119547	0.106175	0.0228115	0.0215725	0.0174644	0.0306541	0.0428051	0.0213069	0.0275896	0.0300456	0.0763638	0.037682	0.0444295	0.058864	0.0581996	0.0581541
LPE(18:3)	0.0023739	0.00325872	0.0052525	0.00366244	0.00399203	0.00329444	0.00435553	0.0052627	0.00661778	0.00346127	0.00301543	0.00297873	0.00247966	0.00416593	0.00271698	0.00473092	0.00282437	0.00234383	0.00298334	0.00218342	0.00272958	0.0063252	0.00464996	0.00457567	0.00636856	0.00252832	0.00422487	0.00201735	0.00335227	0.00154021	0.00616948	0.0106023	0.00409568	0.0101117	0.0171077	0.0030207	0.00314899	0.00263424	0.0039989	0.00621009	0.0024144	0.00256687	0.00446887	0.00579374	0.00581315	0.00415104	0.00861727	0.00751405	0.00834812
LPE(20:0)	0.00407392	0.00346398	0.0042419	0.00299152	0.00410653	0.00347859	0.00430279	0.00521261	0.00550425	0.00394066	0.00423565	0.00369686	0.00250702	0.00341064	0.00342989	0.00625904	0.0035619	0.00510848	0.00364538	0.00355893	0.00652278	0.00620429	0.00619675	0.00733657	0.0062436	0.00323112	0.00407955	0.00405198	0.00439262	0.00361762	0.00673363	0.0135226	0.00444922	0.0105627	0.0123234	0.00452053	0.00362257	0.00329397	0.00626873	0.00696768	0.00456847	0.00345807	0.00538622	0.0104497	0.0055888	0.00562882	0.00854917	0.00733383	0.0110483
LPE(20:1)	0.000494857	0.000618102	0.000705403	0.000535911	0.00060143	0.000539677	0.000576869	0.000629245	0.000836439	0.00043403	0.000411152	0.000362948	0.000335411	0.000477287	0.000424351	0.000376741	0.000395877	0.000438293	0.000362719	0.000327534	0.000397101	0.000606821	0.000490178	0.000465324	0.000617171	0.000273539	0.000353598	0.000303301	0.000456306	0.000330035	0.000528728	0.000860814	0.000391505	0.000779175	0.00114318	0.0003614	0.000290677	0.000241618	0.000428558	0.000503103	0.000331915	0.000275596	0.000414212	0.000587392	0.000467768	0.000386351	0.000678179	0.000624726	0.000733577
LPE(22:0)	0.0135369	0.00691574	0.00914605	0.00646855	0.012697	0.00928311	0.0107407	0.0158366	0.0130856	0.0125178	0.0114021	0.0130407	0.00580634	0.009058	0.00906571	0.0294711	0.00863826	0.0116193	0.00985434	0.0101552	0.0317685	0.017477	0.0167052	0.0238929	0.016433	0.00930658	0.0111942	0.0183635	0.0117843	0.0127953	0.0176956	0.0673411	0.0145984	0.0248707	0.0330512	0.0144893	0.0140216	0.00984201	0.0248254	0.0181746	0.013941	0.00925737	0.0167349	0.0367527	0.0151806	0.0185995	0.0284977	0.0185008	0.0367805
LPG(16:0)	0.0167034	0.0212395	0.0184436	0.0131981	0.0214225	0.0143235	0.0140928	0.0215099	0.0155139	0.0124229	0.0229882	0.0490035	0.013765	0.0168503	0.0160123	0.0129704	0.0153068	0.0232847	0.0140042	0.0222265	0.0144476	0.018119	0.0121839	0.049703	0.0138915	0.0109791	0.0149548	0.0208335	0.0163666	0.0244695	0.0235714	0.0253183	0.0326065	0.0316556	0.0298691	0.0156192	0.028647	0.0186092	0.0193001	0.0188822	0.0260081	0.181432	0.029195	0.0247931	0.0298761	0.012658	0.0198957	0.0305463	0.0319943
LPG(18:0)	0.00130996	0.00111654	0.00150037	0.000986707	0.00183374	0.00121969	0.00125184	0.00144735	0.00121941	0.00116375	0.00146193	0.00129358	0.00144901	0.00122982	0.00152459	0.00138896	0.00131372	0.00170622	0.00145897	0.00143574	0.00149216	0.00145063	0.00149719	0.00134761	0.00139649	0.00126253	0.0012189	0.00133049	0.00149481	0.00142201	0.00148495	0.00218348	0.00129221	0.00215256	0.00200769	0.00150644	0.00161333	0.00109321	0.00132507	0.00148377	0.00197579	0.0026867	0.00229028	0.00221721	0.00188043	0.00164308	0.0020826	0.0018224	0.00282845
LPG(18:1)	0.00648043	0.00654648	0.00670301	0.00470155	0.0101051	0.00534065	0.00487761	0.00600939	0.00518184	0.00492585	0.00383413	0.00474005	0.00463389	0.00378863	0.00541777	0.00324218	0.00372623	0.00426131	0.00335565	0.00431443	0.00347141	0.00369365	0.00350913	0.00375567	0.00401133	0.00292507	0.00281594	0.00331042	0.00354105	0.00273923	0.00247273	0.00453587	0.00296346	0.00481053	0.00486757	0.00261319	0.00275616	0.00236781	0.0027875	0.00309835	0.003127	0.00705333	0.00387157	0.00345566	0.00288993	0.002396	0.00357551	0.00343216	0.00371859
LPG(18:2)	0.00307296	0.00294309	0.00354065	0.0022321	0.00412742	0.0027079	0.00284853	0.00311679	0.00371101	0.00239514	0.00220917	0.00205739	0.00216123	0.00225983	0.0027301	0.00215107	0.00218096	0.00248669	0.00207729	0.00225593	0.00210987	0.00262114	0.00223909	0.00235994	0.00255607	0.00180758	0.00198426	0.00187098	0.00210388	0.00197286	0.00183564	0.00310581	0.00190324	0.00495195	0.00413626	0.00157793	0.00185609	0.00135427	0.00188743	0.00184864	0.00196952	0.00337143	0.00222816	0.00293637	0.00162137	0.00242446	0.00121514	0.00206475	0.00325268
LPG(18:3)	0.000793975	0.000862137	0.00116875	0.000660441	0.00119094	0.000838623	0.00078086	0.000955435	0.00117072	0.000761836	0.000718712	0.000698997	0.000827615	0.000819846	0.000844566	0.000780125	0.000693967	0.000729118	0.000612121	0.000664156	0.00057866	0.000879928	0.000756852	0.000642118	0.000784693	0.000579633	0.000664556	0.000504061	0.000628828	0.000438005	0.000522464	0.0010753	0.000609894	0.0012333	0.00126244	0.000447288	0.000550297	0.000393639	0.000454518	0.000562383	0.000537901	0.000856316	0.000653816	0.000525563	0.000506216	0.000382648	0.000619776	0.00049199	0.000654262
LPI(16:0)	0.254161	0.183722	0.286517	0.11075	0.476095	0.244561	0.199876	0.264947	0.214653	0.154025	0.198533	0.188895	0.261859	0.177106	0.287181	0.211616	0.196185	0.180127	0.123103	0.185777	0.141738	0.143145	0.117928	0.109304	0.206563	0.0938684	0.0956736	0.208461	0.109976	0.139233	0.145882	0.491998	0.111976	1.23006	0.435586	0.113302	0.157042	0.111336	0.149831	0.167753	0.137661	0.484851	0.289761	0.251858	0.19375	0.142189	0.27127	0.234618	0.153583
LPI(18:0)	0.0115131	0.00783695	0.0142993	0.00536517	0.0171117	0.0115086	0.0081742	0.0116976	0.0118065	0.00847273	0.0125046	0.0107917	0.0186522	0.00849844	0.0166898	0.013625	0.0101614	0.0128502	0.00715523	0.00838387	0.0104779	0.00928036	0.00701532	0.00655076	0.00921538	0.00521022	0.00537518	0.0130877	0.00732342	0.00723059	0.00782204	0.0329508	0.00792958	0.14984	0.0208849	0.00797185	0.00784904	0.00696497	0.00824953	0.0096803	0.00901262	0.0252389	0.0251728	0.0173268	0.0142743	0.00976519	0.0236627	0.0130516	0.0285748
MG(18:2)	0.0133335	0.0105629	0.00622663	0.00507415	0.00912569	0.00580262	0.00965705	0.0125048	0.00681932	0.00570082	0.00631548	0.00810623	0.00548596	0.00522379	0.00938854	NA	0.00409576	0.0057296	0.00445187	0.00456412	0.00479529	0.00893598	0.00481069	0.00481456	0.00374143	0.0076906	0.00350329	0.00627701	0.00319392	0.00458144	0.00446497	0.00494568	0.00452713	0.021206	0.0554274	0.00382644	0.00309609	NA	0.012907	0.00502592	0.00394543	0.00604621	0.0249523	0.0191987	NA	0.00876052	NA	0.00456993	0.0120183
MG(18:3)	0.0319101	0.0575482	0.054086	0.0424548	0.0468598	0.0455692	0.054987	0.0849532	0.04769	0.0376327	0.0375021	0.0437423	0.0476575	0.0395585	0.0469815	0.0171127	0.0185826	0.0191519	0.0152436	0.0266508	0.0388102	0.0363299	0.0289803	0.0275024	0.028731	0.0377452	0.0176791	0.0494157	0.0182502	0.0163359	0.0357033	0.0339301	0.027097	0.0537563	0.0569306	0.0183021	0.0176301	0.0151701	0.0489926	0.0384834	0.0196527	0.0251589	0.207516	0.026588	0.0188562	0.026431	0.0181582	0.0149319	0.0855656
MGDG(14:1_16:0)	0.00137245	0.00135286	0.00209508	0.00173966	0.00130003	0.00133605	0.00199527	0.000977361	0.00153126	0.000586369	0.00139725	0.00133915	0.00157522	0.00131448	0.00175362	0.00100396	0.00140824	0.0011977	0.00115297	0.000969167	0.00104946	0.0014084	0.00126427	0.00149398	0.00157103	0.00131416	0.000799608	0.00168154	0.000905175	0.00026036	0.00138025	0.0014005	0.0013904	0.00199411	0.0017616	0.0015313	0.000790457	0.000957337	0.00188704	0.00189488	0.0021814	0.00157773	0.00339811	0.00275282	0.00248877	0.00110588	0.00114866	0.00101683	0.0114507
MGDG(16:0_16:0)	0.0180533	0.0173846	0.0163856	0.0160853	0.0172319	0.0181984	0.0181495	0.0200405	0.0159318	0.0167074	0.0249626	0.0184974	0.0213292	0.025545	0.0188775	0.0213223	0.0221205	0.0262768	0.029281	0.0188212	0.0355332	0.0215802	0.0227436	0.0223996	0.0212094	0.0297226	0.0236264	0.0259095	0.0290103	0.0286192	0.0350633	0.0278946	0.0261073	0.0223921	0.0226342	0.0513447	0.0332339	0.0327024	0.0338653	0.0311588	0.0266787	0.0324287	0.0443466	0.0310692	0.0332992	0.0389992	0.032226	0.024104	0.0275514
MGDG(16:0_16:1)	0.0037228	0.0025933	0.00248448	0.00185396	0.00281672	0.00201853	0.00230119	0.00261981	0.00195981	0.00169932	0.0036093	0.00260283	0.00250135	0.00256209	0.00263777	0.0026627	0.00294578	0.00332242	0.00612471	0.00244558	0.00286905	0.00270573	0.00304782	0.00384363	0.00295159	0.00341952	0.00276962	0.00370561	0.0038143	0.00318962	0.00439896	0.00315863	0.00352328	0.00352637	0.00349	0.00441739	0.00420223	0.00344138	0.00404786	0.00395422	0.00321369	0.00341938	0.00603765	0.00380083	0.00418609	0.00613483	0.00449407	0.00509841	0.00814387
MGDG(16:0_18:1)	0.0583799	0.0756324	0.0554943	0.0579759	0.0636691	0.048999	0.0599563	0.0633992	0.0490201	0.0501544	0.0739702	0.0809308	0.0656722	0.0642261	0.0623317	0.0526876	0.0641742	0.0695219	0.0657154	0.0573719	0.0762004	0.0521528	0.0522782	0.0590813	0.0531244	0.0737863	0.0580176	0.0638271	0.0587422	0.0682476	0.0798825	0.0584133	0.062364	0.050578	0.0628794	0.0965433	0.0645506	0.0623833	0.0686935	0.0753168	0.0687099	0.0746901	0.118784	0.0771946	0.0786384	0.0892561	0.0708042	0.0517933	0.0599003
MGDG(16:0_18:2)	0.154624	0.129763	0.154799	0.137159	0.161121	0.14397	0.151665	0.154636	0.12663	0.122354	0.160771	0.128936	0.138537	0.152747	0.136273	0.136178	0.143332	0.133604	0.186948	0.14804	0.152342	0.155243	0.149633	0.156138	0.148017	0.15041	0.141188	0.15183	0.154577	0.138565	0.186463	0.142435	0.16278	0.144733	0.167803	0.177145	0.154953	0.14022	0.149044	0.156637	0.121854	0.132113	0.213564	0.135909	0.139845	0.176868	0.162502	0.139877	0.169262
MGDG(16:0_18:3)	0.0573093	0.0561215	0.0685251	0.0600263	0.0768732	0.059197	0.0563502	0.0601119	0.0570162	0.0475082	0.0640498	0.0621869	0.061761	0.059593	0.0551207	0.0581914	0.0567228	0.0506483	0.0670218	0.0571719	0.058885	0.0635803	0.0579407	0.0549957	0.0548195	0.0579861	0.0590954	0.0599587	0.0507494	0.0457936	0.0919501	0.0556344	0.0694159	0.0589223	0.0660636	0.0756924	0.0696694	0.0565593	0.0603425	0.0702876	0.0519981	0.0478042	0.102732	0.0542555	0.0654957	0.0771177	0.0816044	0.0562363	0.426338
MGDG(16:0_20:4)	0.00246888	0.00421501	0.00343109	0.00318252	0.00306912	0.00258007	0.00282092	0.0033372	0.00234006	0.00267892	0.00221546	0.00396691	0.00226037	0.00284058	0.00310489	0.00262878	0.00253487	0.00255487	0.00286897	0.00288106	0.00189941	0.00239298	0.00241378	0.00292418	0.0022131	0.00232941	0.00238064	0.00238659	0.0020734	0.00295345	0.00384172	0.00215189	0.00193099	0.00297857	0.00298323	0.00213461	0.00245619	0.00178551	0.00208815	0.00238244	0.00209759	0.00171891	0.00318287	0.00150338	0.00176413	0.00252321	0.00245656	0.00209077	0.0196626
MGDG(16:0_20:5)	0.0182048	0.0201596	0.0208674	0.0191662	0.0217326	0.019581	0.0219465	0.0212788	0.0173627	0.0174471	0.0178833	0.0193947	0.0179561	0.0164616	0.0166501	0.014351	0.014822	0.0138434	0.0152518	0.0168526	0.0145222	0.0182623	0.0142599	0.0150274	0.0149286	0.0127926	0.0136166	0.0132185	0.0137184	0.0131294	0.0169234	0.0129722	0.01514	0.013899	0.0146437	0.0117236	0.010676	0.0114451	0.0108235	0.0129618	0.0112973	0.00898188	0.0148619	0.0101501	0.0102702	0.01181	0.011687	0.0101314	0.0580714
MGDG(16:0_20:6)	0.0782561	0.0919351	0.0847196	0.0839327	0.0945666	0.0726448	0.0791194	0.0856186	0.0710228	0.0742695	0.0602267	0.0656959	0.0682291	0.0571834	0.0673701	0.0518816	0.0563396	0.0427455	0.0596942	0.0621185	0.047165	0.0583332	0.0499336	0.0510925	0.0502093	0.0451881	0.0439483	0.045457	0.0432782	0.0481358	0.0573174	0.0424446	0.0507427	0.0539955	0.0454732	0.0364302	0.0430893	0.0357301	0.0370504	0.048538	0.0339935	0.0289017	0.04861	0.0279408	0.0300786	0.0313296	0.0396635	0.0305255	0.166514
MGDG(16:1_18:0)	0.0206032	0.0193942	0.0214934	0.0220223	0.021412	0.0217775	0.0212246	0.0210957	0.0221315	0.0208917	0.0208874	0.0195596	0.0213942	0.0210856	0.0209765	0.0227621	0.0242764	0.0205438	0.0230156	0.0220362	0.0227472	0.0217307	0.0220551	0.0215664	0.0224557	0.0224873	0.0228524	0.0219409	0.0220636	0.0216192	0.0241143	0.0218493	0.024124	0.0204422	0.0216044	0.0239475	0.0225413	0.0220588	0.0228016	0.0240773	0.0209397	0.0203794	0.0274706	0.0237144	0.025265	0.0248801	0.02531	0.0219549	0.0208569
MGDG(16:1_18:1)	0.0160633	0.040092	0.0146346	0.0109435	0.0164722	0.0111317	0.0124072	0.0169315	0.00973091	0.00876596	0.0200501	0.0403929	0.0116203	0.0130248	0.0184642	0.0131925	0.0150735	0.0239267	0.0167769	0.016314	0.0107445	0.0164156	0.0135063	0.0317399	0.0162831	0.0179834	0.0147699	0.0171524	0.0182949	0.0185375	0.0197319	0.0175792	0.019944	0.0215619	0.0310741	0.020338	0.0191852	0.0160224	0.0184018	0.0196512	0.0170508	0.0203143	0.0244472	0.0152524	0.0187729	0.0345896	0.0208401	0.0223442	0.0414363
MGDG(16:1_18:2)	0.0216378	0.0288451	0.0216529	0.0167462	0.0227811	0.0211311	0.0203243	0.0183112	0.0176063	0.0160141	0.0227514	0.0216783	0.0191592	0.0172434	0.0215538	0.0190984	0.020425	0.0164313	0.0169066	0.0227613	0.0161206	0.0220917	0.0211621	0.0232372	0.0189669	0.0191188	0.0196721	0.0195979	0.0204996	0.0239556	0.0225311	0.0188575	0.0209949	0.024316	0.0214122	0.0161911	0.0183196	0.0211967	0.0187319	0.0218619	0.0220251	0.0158964	0.0183652	0.0179176	0.0153016	0.0296487	0.0198143	0.0239283	0.148574
MGDG(16:1_18:3)	0.0721898	0.0875753	0.0673298	0.0618928	0.0816289	0.0571401	0.0634672	0.0620075	0.0575118	0.0513262	0.0539413	0.0571863	0.0541853	0.0466552	0.0518533	0.0427944	0.0455781	0.0394989	0.0532275	0.049661	0.0348915	0.0515864	0.047339	0.0504322	0.0474543	0.0471284	0.0424901	0.0432958	0.0453258	0.0521867	0.0699963	0.0428336	0.0548972	0.0600733	0.0525017	0.0433276	0.0473508	0.0441211	0.0422892	0.0591005	0.0419482	0.0342025	0.0546702	0.0381153	0.0398558	0.0553983	0.0495024	0.0414948	0.276094
MGDG(16:2_18:3)	0.0351479	0.0191463	0.0165174	0.0187384	0.0240186	0.0147687	0.0164023	0.01671	0.0148926	0.0150569	0.0118179	0.0121511	0.0132825	0.0104715	0.0121465	0.0089831	0.010883	0.00830799	0.0156571	0.0113722	0.00890917	0.0103668	0.00974049	0.011474	0.0103313	0.00879682	0.00834547	0.0082364	0.00865472	0.00983989	0.0109688	0.00801066	0.0100672	0.0115259	0.00887958	0.00854576	0.00925396	0.00801748	0.00780559	0.00925994	0.00771058	0.00659626	0.0098389	0.00634016	0.00590486	0.00754324	0.00792466	0.00655735	0.0205833
MGDG(16:3_18:3)	0.0217343	0.0155115	0.0150904	0.0143596	0.0178475	0.012017	0.0132387	0.0137542	0.0142536	0.0121078	0.00909084	0.0100946	0.0130645	0.00841523	0.00965569	0.00702042	0.00853953	0.00700066	0.0102441	0.00865229	0.00589611	0.00811863	0.00749492	0.00822574	0.00830577	0.00684287	0.00685146	0.00855052	0.00647053	0.00714547	0.00991175	0.00750711	0.00848083	0.0134735	0.00805758	0.00721822	0.0082402	0.00740722	0.00736142	0.00811083	0.00610481	0.00621946	0.00888306	0.00611071	0.00634783	0.00823092	0.00743748	0.00711128	0.0132821
MGDG(18:0_18:0)	0.271116	0.246667	0.261506	0.257556	0.248201	0.268212	0.264739	0.258326	0.263299	0.249205	0.26316	0.283235	0.269757	0.271364	0.266264	0.288086	0.275314	0.268561	0.289677	0.270662	0.320086	0.272611	0.274029	0.288747	0.281648	0.288248	0.27874	0.267507	0.261504	0.254939	0.289377	0.268113	0.28639	0.254174	0.308552	0.268286	0.280913	0.286383	0.286868	0.305092	0.265972	0.25681	0.297454	0.289684	0.286131	0.313158	0.287438	0.286439	0.346706
MGDG(18:0_18:1)	0.00944159	0.0111793	0.0111684	0.0122675	0.0103775	0.0109705	0.0109755	0.0113552	0.00962961	0.0120314	0.020154	0.0200254	0.0172564	0.0145271	0.018724	0.0145519	0.0130778	0.0158753	0.0119338	0.0164872	0.013437	0.0124902	0.0145422	0.0143692	0.012769	0.0148508	0.0136232	0.0129771	0.0133334	0.0135783	0.0150247	0.0147186	0.0127407	0.0126229	0.0134194	0.0167217	0.015906	0.0164564	0.0158255	0.0174772	0.0188389	0.0157379	0.0210498	0.0152805	0.0166127	0.0160476	0.0136769	0.0122286	0.00965692
MGDG(18:0_18:2)	0.0364424	0.0414814	0.047049	0.0407709	0.0467956	0.0406953	0.0456927	0.0442551	0.0374282	0.0481911	0.0687358	0.0517444	0.0559108	0.0505215	0.0542294	0.0518815	0.0508786	0.0479064	0.0469303	0.0597798	0.0483761	0.055226	0.0556925	0.0582447	0.0493863	0.0413945	0.0478343	0.0403188	0.0438614	0.0454252	0.0589381	0.0534085	0.0475533	0.0512341	0.0414879	0.0523499	0.0490707	0.0472496	0.0442048	0.0519975	0.0371208	0.0346345	0.0554072	0.0387003	0.0397881	0.0402109	0.0447635	0.0409461	0.0643707
MGDG(18:0_18:3)	0.0616823	0.0819066	0.0862436	0.0796982	0.0923623	0.0667137	0.0784645	0.0799123	0.0667733	0.0805198	0.103471	0.0790507	0.0912064	0.0793961	0.0887398	0.0898694	0.0950648	0.0774234	0.0857426	0.105913	0.0830291	0.0871802	0.0871254	0.0920411	0.0733462	0.0656825	0.0851471	0.0627129	0.060834	0.0691843	0.110917	0.0812494	0.0853699	0.0852401	0.0519429	0.0949513	0.0938074	0.0697372	0.072891	0.0769984	0.0679123	0.0547601	0.101725	0.0664389	0.0716534	0.0654356	0.0944613	0.0643273	0.109752
MGDG(18:1_18:2)	0.508108	0.790943	0.493645	0.470032	0.456694	0.510973	0.482282	0.602895	0.422068	0.437488	0.625874	0.708357	0.51266	0.477961	0.672717	0.498379	0.465587	0.534536	0.47906	0.514504	0.413935	0.507739	0.433565	0.651677	0.441605	0.524385	0.418947	0.422184	0.43946	0.41094	0.46009	0.427441	0.478995	0.441594	0.634592	0.52288	0.408226	0.390506	0.369472	0.415446	0.457254	0.463861	0.546857	0.390638	0.370291	0.602477	0.389273	0.369862	0.277242
MGDG(18:1_18:3)	0.303015	0.474386	0.3792	0.322106	0.314959	0.320729	0.316077	0.379583	0.291368	0.282804	0.377525	0.497336	0.347586	0.326699	0.355542	0.318235	0.275311	0.318673	0.290371	0.348183	0.234357	0.332336	0.278379	0.340081	0.28777	0.327834	0.255368	0.278704	0.258644	0.33535	0.403541	0.245996	0.317199	0.325123	0.378839	0.296364	0.285405	0.257148	0.265447	0.353782	0.275517	0.226851	0.377077	0.216945	0.239354	0.326208	0.275316	0.246197	1.92553
MGDG(18:2_18:2)	1.82883	2.06313	2.10941	1.71028	1.9564	1.8787	1.95238	2.01769	1.84327	1.76043	2.02479	1.87978	1.7648	1.6907	1.76862	1.55194	1.64825	1.34038	1.63851	1.75726	1.63243	2.16965	1.63754	1.7588	1.65277	1.37069	1.46657	1.33027	1.51712	1.53506	1.57319	1.31854	1.79758	1.54385	1.76119	1.30078	1.15208	1.20294	1.1569	1.23972	1.30245	1.07126	1.60304	1.1166	1.12959	1.41642	1.26075	1.1564	7.38956
MGDG(18:2_18:3)	1.91535	2.2049	2.37705	2.11448	2.20304	2.18029	2.15911	2.08043	2.08236	1.9571	2.15718	2.14737	2.14064	1.96714	1.9607	1.84815	1.90008	1.53752	1.80317	2.11287	1.64503	2.18308	1.80397	1.83985	1.84756	1.57944	1.64085	1.47952	1.57282	1.57432	1.83992	1.55922	1.99804	1.82779	1.8037	1.4632	1.46276	1.43559	1.43272	1.63651	1.40473	1.17565	1.81979	1.25211	1.37536	1.45686	1.50551	1.2858	6.87759
MGDG(18:2_20:1)	0.0160389	0.0157343	0.0152555	0.0141375	0.0153035	0.0131653	0.0152752	0.0151563	0.0122821	0.0133221	0.0136532	0.0136614	0.0131715	0.0128732	0.0134994	0.0114879	0.0120332	0.00996583	0.0108319	0.0129016	0.00803036	0.0126481	0.00962254	0.0122732	0.0104937	0.00992498	0.00999238	0.00900221	0.01066	0.0104927	0.00872021	0.00849761	0.00892654	0.00977151	0.00893773	0.00762062	0.00757706	0.00743266	0.0076297	0.00671289	0.00846451	0.00741185	0.00830042	0.00660421	0.00648534	0.00781065	0.00676945	0.00653911	0.0117873
MGDG(18:2_20:2)	0.0175458	0.0219775	0.0185594	0.0178423	0.0222434	0.0158254	0.0196495	0.0183968	0.0159889	0.0167557	0.0147682	0.013636	0.0144964	0.0135217	0.014042	0.0117113	0.0136718	0.00939538	0.0142614	0.0136359	0.0105536	0.0143187	0.0105005	0.0127346	0.0107734	0.00885339	0.0115614	0.00830146	0.0109617	0.0107812	0.00946862	0.00795061	0.0107731	0.0109381	0.00888963	0.00779875	0.00617225	0.00737998	0.00682223	0.00644301	0.00675975	0.00632357	0.00837778	0.00676564	0.00580306	0.00715087	0.00688134	0.00557152	0.0122957
MGDG(18:2_20:3)	0.00715769	0.00686347	0.00651859	0.00636062	0.00850694	0.00560493	0.00771974	0.00739084	0.0065967	0.00657212	0.00477657	0.00544388	0.00568636	0.00576623	0.00528377	0.0053348	0.00487135	0.00396817	0.00484932	0.0065348	0.00398134	0.00615578	0.00476382	0.00531039	0.00594759	0.00380262	0.00480065	0.00387787	0.00481175	0.00443534	0.00484298	0.00441205	0.00444681	0.0055303	0.00344556	0.00298351	0.00357317	0.00293338	0.00293539	0.00342079	0.00256843	0.00244369	0.00390137	0.002658	0.00241805	0.00286404	0.00282781	0.00281461	0.0108606
MGDG(18:3_18:3)	8.32453	8.83398	9.04809	8.6751	9.67237	7.97608	8.19432	8.97137	7.62208	7.45215	6.70642	7.10908	7.31788	6.5919	7.01205	5.6394	6.30743	4.97597	6.44457	6.49198	5.17449	6.40599	5.75726	6.1484	5.82435	5.21238	5.12419	5.05771	5.10727	5.52817	6.40278	5.03946	5.72586	6.41262	5.62717	4.2502	5.02937	4.28853	4.47267	5.379	4.11252	3.38312	5.55803	3.69258	3.9852	3.82263	4.88106	3.91869	19.1746
MGDG(18:3_18:4)	0.00707806	0.0052147	0.0122178	0.003767	0.00640928	0.00408349	0.00459849	0.00805763	0.00578862	0.00250083	0.00156916	0.00311473	0.00320251	0.00118382	0.00250952	0.00121959	0.0020583	0.000986395	0.00148218	0.00157361	0.000774702	0.000684713	0.00119207	0.000613811	0.00135986	0.0007404	0.000532573	0.00127847	0.000760619	0.000956629	0.00152388	0.00131128	0.000782938	0.000904037	0.000647485	0.0010882	0.00139154	0.000596054	0.000924871	0.000932664	0.000166103	0.000703676	0.00090108	0.000586771	0.000413371	0.000677008	0.000621225	0.00074725	0.00116803
MGDG(18:3_20:0)	0.00295245	0.00291236	0.00342836	0.00255812	0.00321567	0.00243997	0.00276589	0.00263195	0.00238854	0.00325749	0.00219724	0.0017676	0.00250396	0.00216546	0.00197656	0.00227633	0.00342547	0.00150401	0.00239789	0.00250137	0.00277461	0.00222585	0.00186876	0.00194721	0.00152188	0.00193226	0.00238214	0.00169666	0.00166814	0.00217298	0.00248174	0.00173849	0.00175718	0.00164563	0.000993031	0.00184226	0.00173446	0.00121665	0.00145405	0.00184373	0.00107756	0.0010696	0.00223525	0.00139873	0.00142829	0.00147402	0.00207187	0.00114433	0.00294076
MGDG(18:3_20:1)	0.0416025	0.0536827	0.0472011	0.0438708	0.0542644	0.0370412	0.0446506	0.0453175	0.033296	0.0414392	0.0308811	0.0314462	0.0328798	0.0257542	0.0291591	0.0263256	0.029739	0.0232204	0.0279687	0.033373	0.0223802	0.0280403	0.0228748	0.0272451	0.0254289	0.0211532	0.0227044	0.0209986	0.0214408	0.0268674	0.027037	0.0204891	0.0241016	0.0234613	0.018568	0.0196515	0.0199231	0.0159536	0.0169636	0.0179964	0.0178389	0.0143456	0.021673	0.0145481	0.0146588	0.0163404	0.0193396	0.0137231	0.0289371
MGDG(18:3_20:2)	0.0427309	0.0434852	0.0437008	0.0403589	0.0599823	0.0327969	0.0449651	0.0419593	0.0353632	0.0378598	0.0199488	0.0229636	0.026522	0.0215118	0.0214742	0.0189928	0.0216981	0.0130088	0.0225365	0.0247402	0.0137488	0.0212371	0.0179004	0.019162	0.0209801	0.0123138	0.0157645	0.0156566	0.0136739	0.0154185	0.0155827	0.0120945	0.0148557	0.0173815	0.0107011	0.00861881	0.0106794	0.00965251	0.0103943	0.0113949	0.00861998	0.00715952	0.00937727	0.00796343	0.006963	0.00816007	0.0106648	0.00760287	0.0366447
MGDG(18:3_20:3)	0.0200416	0.0235366	0.0224131	0.0236287	0.0355687	0.0167749	0.0219636	0.0212637	0.0185892	0.0193329	0.00909954	0.0130226	0.0145526	0.0100247	0.0107609	0.00858271	0.0100451	0.00577769	0.00989197	0.0111815	0.00434505	0.0101101	0.00848052	0.00738563	0.00944463	0.0044398	0.007604	0.0073999	0.00591441	0.00603082	0.00722098	0.00617895	0.00726972	0.00898803	0.00389015	0.0037997	0.00565674	0.003821	0.00362968	0.00535215	0.00345479	0.00323521	0.00401096	0.00319225	0.00340995	0.00352168	0.00496009	0.00346285	0.0284578
MGDG(20:3_22:1)	11.2582	11.7276	12.116	12.482	12.9178	11.0646	11.4655	11.7356	10.4576	11.1071	10.5196	9.88442	10.6778	9.42052	10.585	9.05612	9.44536	8.94552	10.3666	10.3095	8.25998	10.5014	8.80574	9.39178	9.04151	8.54637	8.28714	7.50686	9.77225	8.40253	7.20325	7.62344	7.97902	8.85175	7.63463	6.73061	6.65995	7.20815	6.79695	7.58102	7.4443	6.68655	7.51217	6.26683	6.85175	5.66832	6.97854	6.42558	20.3835
MGDG(20:3_22:2)	0.0182969	0.0190792	0.0159397	0.0200121	0.0266196	0.0139387	0.0181702	0.0180291	0.0121426	0.0156861	0.0134403	0.0144973	0.0116828	0.00684326	0.0135106	0.0069145	0.0101537	0.0067906	0.00757403	0.0101356	0.00670159	0.00840042	0.00722957	0.00787662	0.00985753	0.00663344	0.00603157	0.0113377	0.00587403	0.0065833	0.00472546	0.00453386	0.0066198	0.00544942	0.0052277	0.00459844	0.00353988	0.00433658	0.00490134	0.00510144	0.00582925	0.00364018	0.00584413	0.00446076	0.00506724	0.00507757	0.00416321	0.00376774	0.0334803
MGDG(20:3_22:3)	0.00455586	0.00551253	0.00349391	0.00363464	0.00551937	0.00335497	0.00443931	0.00524194	0.0032218	0.00409463	0.00414685	0.0039304	0.00291026	0.00175796	0.00366377	0.00115906	0.00278067	0.00193002	0.00217948	0.00222939	0.00171914	0.00215893	0.00147857	0.00177779	0.00205717	0.00121698	0.00136909	0.00240626	0.00120418	0.00115703	0.00079463	0.00101519	0.0022204	0.00104877	0.00115696	0.000636563	0.000579223	0.000965483	0.000758508	0.000805808	0.000966351	0.000614602	0.000963682	0.000725605	0.00104078	0.0013835	0.000563125	0.000562612	0.00489278
MGDG(20:3_22:4)	0.0110558	0.0123785	0.00786096	0.00667594	0.0111419	0.00588786	0.00771592	0.00937412	0.00636978	0.00611629	0.00832145	0.00792835	0.0050011	0.00266915	0.00828107	0.00172196	0.00639213	0.00435242	0.00447262	0.0041186	0.00261652	0.00409618	0.00230989	0.00391838	0.00386628	0.00167794	0.00232617	0.00498745	0.00180478	0.00154488	0.00142343	0.00159066	0.00386341	0.00154076	0.00124018	0.000886689	0.000910929	0.000797432	0.00113911	0.000651894	0.000942298	0.000717538	0.0010189	0.000860955	0.00109826	0.00201826	0.000888156	0.00104145	0.00398592
PA(14:0_18:1)	0.0330506	0.0493333	0.032914	0.0329026	0.0215421	0.049208	0.0273047	0.054219	0.0500715	0.0383147	0.0524094	0.0452318	0.0665028	0.0508692	0.0551415	0.024843	0.0435231	0.0536173	0.0327934	0.0313346	0.0449792	0.0504933	0.0423001	0.0513877	0.0586649	0.0509647	0.0390571	0.0532382	0.0519251	0.0508792	0.0855077	0.0539431	0.0519636	0.0701718	0.109969	0.115238	0.0637107	0.0598259	0.0637115	0.0578178	0.0647352	0.0970838	0.142006	0.0850487	0.0783272	0.147779	0.0719686	0.111309	0.0628178
PA(14:0_18:2)	0.519942	0.669895	0.738851	0.58187	0.504834	0.753962	0.651355	0.707619	0.627383	0.453195	0.784383	0.69794	0.818342	0.916212	0.770084	0.412819	0.83295	0.718675	0.668208	0.492161	0.704945	0.832231	0.623	0.689934	0.808297	0.767587	0.580309	0.71628	1.02942	0.819502	1.40734	0.722752	0.91028	1.07275	1.3005	1.37577	1.04675	0.809222	0.916107	0.998485	0.925786	1.26821	2.33945	1.23587	1.21737	1.98947	1.33817	1.78277	0.975535
PA(14:0_18:3)	0.111948	0.109899	0.155286	0.126375	0.106138	0.149444	0.127293	0.126309	0.101144	0.0895786	0.151989	0.157326	0.189034	0.208516	0.154834	0.0966439	0.188091	0.159255	0.107835	0.11886	0.137437	0.176645	0.163611	0.14166	0.195236	0.193781	0.148069	0.18122	0.252736	0.163307	0.410057	0.172456	0.202611	0.253157	0.306787	0.32938	0.276416	0.208122	0.243222	0.230971	0.222867	0.326089	0.557503	0.27485	0.308212	0.525884	0.407764	0.486259	0.22415
PA(16:0_16:0)	1.55403	1.88609	1.91396	1.7561	1.99379	2.20901	1.87749	2.30943	2.0994	2.01829	1.64152	1.76956	2.02557	1.81137	1.84101	2.49311	1.47098	1.48175	1.49579	1.21969	2.50732	1.52374	1.57118	1.79835	1.90945	1.21506	1.33932	1.90682	1.58701	1.4774	3.07749	3.38781	1.89889	2.36136	3.74232	1.79992	1.88054	1.35344	2.63169	2.17241	2.39459	2.17096	4.10065	3.21275	2.86874	2.08524	2.22853	1.81594	2.35077
PA(16:0_16:1)	0.314971	0.351301	0.351947	0.283338	0.309484	0.341019	0.32958	0.387292	0.309115	0.252625	0.395129	0.333341	0.404303	0.398636	0.384146	0.302852	0.376011	0.352181	0.401228	0.278472	0.379236	0.496792	0.379075	0.389348	0.39201	0.439815	0.370981	0.432832	0.552288	0.484694	0.815478	0.441896	0.527774	0.660708	0.744221	0.668554	0.599299	0.515614	0.538721	0.588321	0.580476	0.654299	1.05594	0.596178	0.689059	0.964312	0.809356	0.776128	0.553407
PA(16:0_16:2)	0.0174865	0.0205209	0.023218	0.0190269	0.0196488	0.0150442	0.0150351	0.0243933	0.0227014	0.0114235	0.0214864	0.0170469	0.024427	0.0213811	0.0146946	0.0211074	0.0178716	0.0217065	0.0320536	0.0169494	0.0218904	0.0310317	0.0272776	0.0198371	0.032132	0.0277048	0.0228288	0.0299252	0.0357327	0.028484	0.0411183	0.031042	0.0355281	0.0308648	0.0439633	0.0374913	0.0289865	0.02863	0.0365972	0.0489946	0.0356766	0.0332536	0.0531892	0.0376111	0.0459174	0.0651765	0.0536686	0.0603169	0.0414764
PA(16:0_16:3)	NA	NA	0.00318523	NA	NA	NA	NA	NA	NA	NA	0.00361725	0.00357043	NA	NA	NA	NA	NA	NA	0.003529	NA	NA	0.00342798	0.00367333	NA	NA	NA	0.00337006	NA	0.00382343	0.00422289	0.00651901	NA	0.00452573	0.00468127	0.00559305	0.00590666	0.0068717	0.00500595	0.00392153	0.00481768	0.00507484	0.00626673	0.00606315	0.00564604	0.00787352	0.0094458	0.00833904	0.0115994	0.00828735
PA(16:0_18:0)	0.0616187	0.0286497	0.0785482	0.0668494	0.0737767	0.0699056	0.0692393	0.0862936	0.0683111	0.0977658	0.0437303	0.0432447	0.0538486	0.0661826	0.0689545	0.114274	0.063052	0.0685859	0.0647157	0.0579039	0.139436	0.0418335	0.0946857	0.0954645	0.0827974	0.0390305	0.0578344	0.0801312	0.0582665	0.0776924	0.13758	0.201345	0.0902986	0.108562	0.240224	0.0948638	0.0904004	0.0637841	0.133323	0.0978902	0.110487	0.073343	0.180073	0.161645	0.101685	0.0850263	0.0717547	0.0953086	0.160751
PA(16:0_18:1)	6.30768	8.2653	7.24825	6.64773	6.66332	7.76849	6.21225	8.67863	6.83405	6.52144	7.27746	7.05705	8.1783	6.94397	8.86514	5.66476	5.56393	6.30383	4.83037	4.23739	6.17572	7.19404	5.64139	6.47493	6.93792	5.81867	4.01121	5.88762	6.61739	6.08231	7.42739	6.58982	6.1659	6.88687	9.4709	8.61854	5.69442	5.5618	6.46896	7.19648	6.78562	7.2499	10.1208	6.92359	7.35727	9.61146	6.53533	6.74237	5.36171
PA(16:0_18:2)	64.9154	80.5193	83.3861	73.1371	72.0583	76.7632	73.8496	85.5518	75.1294	59.6828	74.2566	65.3605	81.7439	81.5173	78.7197	57.9065	73.8239	66.4924	70.6787	59.0365	64.086	91.6485	66.9254	74.5028	86.535	73.9024	57.6615	69.1034	90.4251	76.9807	104.147	69.8938	81.9181	95.2619	105.174	89.2667	75.5213	67.9894	74.8601	81.038	75.3988	80.0161	133.483	82.7527	91.0484	103.05	98.6432	102.097	80.1962
PA(16:0_18:3)	15.677	19.5221	22.3985	20.4503	19.8308	18.3433	18.4844	21.4712	18.0252	14.4149	18.826	18.0021	22.0763	19.4937	19.1626	13.5205	20.8742	16.6111	16.532	17.7886	15.7904	23.9547	19.2813	18.6772	21.6641	17.5437	17.2387	16.9492	21.9556	16.9508	27.4689	16.9587	20.7847	23.8901	24.8341	21.2775	20.3913	18.2913	17.4553	22.8254	18.3219	21.4516	34.1092	17.8044	25.1813	26.6002	27.3628	28.0307	18.8808
PA(16:1_18:0)	0.0538913	0.0974013	0.0866994	0.0530236	0.108077	0.0683621	0.0558014	0.0983791	0.070217	0.0974708	0.131974	0.0883473	0.127603	0.100981	0.108624	0.111927	0.124195	0.116523	0.0615089	0.0867661	0.132099	0.111145	0.122334	0.126605	0.104328	0.114072	0.106237	0.129231	0.164666	0.118873	0.250491	0.139136	0.150339	0.185951	0.199884	0.179907	0.205993	0.144485	0.155261	0.176337	0.160447	0.149154	0.335892	0.193551	0.224528	0.218203	0.245354	0.2197	0.117225
PA(16:1_18:1)	0.149687	0.302501	0.11956	0.144187	0.160311	0.140797	0.103938	0.18771	0.146518	0.0930031	0.183019	0.217379	0.13477	0.160732	0.192711	0.0872465	0.114656	0.112538	0.135845	0.0778134	0.0707818	0.152691	0.107363	0.185871	0.136082	0.0977005	0.0797327	0.114533	0.114918	0.0998523	0.125256	0.119242	0.132846	0.137222	0.232014	0.123209	0.140988	0.082696	0.116962	0.136273	0.128282	0.15992	0.182677	0.120266	0.137333	0.318726	0.160072	0.163909	0.107419
PA(16:1_18:2)	0.705694	0.977962	1.04816	0.998796	0.527214	0.996485	0.889781	0.975723	0.700281	0.623371	0.882995	0.8514	0.975146	0.695367	0.9413	0.447154	0.94699	0.730307	0.676548	0.416731	0.335544	1.05489	0.750542	0.725663	0.818812	0.465893	0.674234	0.501024	0.973306	0.568496	0.817239	0.628857	0.731126	0.898197	0.640449	0.507655	0.585235	0.512252	0.35347	0.717248	0.559329	0.434773	0.829787	0.553116	0.899696	0.734613	0.815127	1.0259	0.626809
PA(16:1_18:3)	0.233064	0.273437	0.231156	0.2721	0.199754	0.161683	0.246637	0.187174	0.192807	0.176441	0.317125	0.187328	0.22115	0.309825	0.284647	0.132869	0.242502	0.262199	0.165022	0.25151	0.131805	0.364838	0.27048	0.291998	0.255454	0.304454	0.192332	0.219377	0.356132	0.177894	0.299762	0.196258	0.358124	0.389488	0.265558	0.280916	0.263959	0.314168	0.250839	0.38861	0.220742	0.266798	0.549595	0.24558	0.32879	0.332371	0.365782	0.467238	0.201172
PA(16:1_20:0)	0.0109085	0.00799261	0.00586397	0.0100836	0.0111643	0.0112892	0.00991549	0.0117162	0.00609076	0.00863818	0.00939305	0.00887646	0.00926765	0.00917327	0.00546335	0.00874707	0.00636049	0.00746898	0.00550659	0.00686091	0.0103135	0.0103856	0.0108847	0.0103448	0.00584055	0.00713074	0.00735528	0.0108828	0.00956613	0.0115646	0.0214512	0.0152991	0.0104721	0.0145468	0.0112901	0.0137674	0.0104934	0.00960413	0.0148371	0.0136434	0.0120804	0.0116531	0.0174792	0.00995808	0.0152554	0.0176124	0.0217687	0.0166798	0.0187153
PA(16:2_18:0)	0.0102958	0.00655471	0.00427424	0.00321033	0.00773046	0.00585462	0.00619176	0.00630417	0.00579463	0.00713187	0.0055635	0.00656084	0.0115491	0.00709383	0.00809482	0.00919475	0.00482468	0.0094349	0.00912808	0.00920419	0.0101575	0.0196528	0.012166	0.0139057	0.00730844	0.0100396	0.00704715	0.0107116	0.0138168	0.00798317	0.0132663	0.0115288	0.00839893	0.0139074	0.012868	0.0131309	0.0129615	0.0120874	0.0175697	0.0128815	0.0170228	0.0100301	0.0226096	0.01865	0.0233272	0.025315	0.0202498	0.0132569	0.0230053
PA(16:2_18:1)	0.00632239	0.00863257	0.00696286	0.00410006	0.00417552	0.00713891	0.00508247	0.00598108	0.00445827	0.003407	0.00453286	0.0061935	0.00852698	0.00599217	0.00443161	NA	0.00435748	0.00674833	0.00574065	NA	0.00658319	0.00609374	0.00686118	0.00443444	0.00743995	0.00700346	0.00767352	0.00600479	0.00671329	0.00627435	0.0105634	0.00548399	0.00663286	0.00955797	0.00779078	0.011191	0.00427011	0.00481726	0.00668625	0.00777317	0.00803867	0.00787534	0.00652724	0.00364799	0.00473179	0.0105767	0.013432	0.0105206	0.00592102
PA(16:2_18:2)	0.0633931	0.073295	0.0711128	0.0688404	0.056899	0.0616753	0.0682814	0.0689695	0.0715618	0.0429176	0.0526093	0.0419451	0.0714381	0.0631269	0.0651272	0.0351927	0.0693916	0.0527682	0.0819182	0.0537291	0.0388303	0.0671885	0.0559894	0.0535048	0.0709901	0.0692967	0.0470828	0.0503193	0.0925782	0.0617025	0.0895782	0.0529273	0.0739793	0.101259	0.110312	0.094251	0.0691955	0.0632446	0.0599947	0.0824182	0.0690997	0.0797025	0.112327	0.0732255	0.0827165	0.108074	0.105855	0.108213	0.0910592
PA(16:2_18:3)	0.00652642	0.00853843	0.00999268	0.00843136	0.00684365	0.00938308	0.00935183	0.00916056	0.00686856	0.00565389	0.00917503	0.00595812	0.0112283	0.0121923	0.00619742	0.00596208	0.00800506	0.00860461	0.011166	0.00732422	0.00489834	0.0147717	0.00854167	0.0125242	0.0101879	0.011442	0.0109705	0.00867527	0.0149771	0.0092928	0.0171812	0.00989249	0.0121104	0.0174288	0.0141306	0.0150189	0.0174292	0.015073	0.0118962	0.0157505	0.0143416	0.0173175	0.0306112	0.0106458	0.0196295	0.0200162	0.020517	0.0229824	0.0137414
PA(18:0_18:1)	0.475934	0.666728	0.614498	0.768228	0.543787	0.606947	0.657961	0.841883	0.546741	0.41591	0.69681	0.783997	0.840924	0.726864	0.953324	0.424072	0.577577	0.71245	0.54695	0.317647	0.364616	0.636619	0.625586	0.724876	0.726219	0.45761	0.295188	0.328035	0.484456	0.274674	0.518481	0.592767	0.682818	0.888058	0.918624	0.751998	0.288443	0.384037	0.780438	0.650702	0.701816	0.670617	0.750271	0.777004	0.871398	0.534836	0.416824	0.429187	2.04091
PA(18:0_18:2)	4.77203	6.46264	7.2593	8.22025	4.55294	6.88999	7.3551	7.09332	6.32358	2.78838	5.50874	5.87951	9.63991	8.08933	8.11727	4.29814	7.8318	7.47361	6.69721	3.82298	3.03729	7.9528	7.57474	8.16838	8.09232	5.58525	3.83508	3.5278	6.00648	2.01841	5.81186	5.38903	6.16036	9.63242	7.51618	6.74742	3.64373	4.35175	8.01264	7.37159	6.47695	7.63565	9.06526	7.53949	9.25251	3.62751	4.44694	4.78118	23.8788
PA(18:0_18:3)	1.52901	1.47469	1.93524	2.25255	1.14627	1.45856	1.92793	1.79464	1.51676	0.796133	1.71998	1.34835	2.42708	1.91046	1.86526	1.09496	1.98716	1.65979	1.19691	1.07445	0.79479	2.18238	1.55461	1.58315	1.89884	1.32551	1.1356	0.874978	1.53534	0.47858	1.69126	1.37113	1.54916	2.53532	1.94046	2.05274	0.9855	1.15395	2.12201	2.09219	1.75705	1.91056	2.41314	1.83365	2.41464	1.0044	1.20281	1.27299	3.64037
PA(18:1_18:1)	5.36347	11.2628	4.33254	4.70806	5.84476	4.74039	3.92421	6.82246	3.78533	4.23194	5.67016	8.23256	5.00801	4.17766	8.75189	3.00603	3.59692	4.9354	3.57367	2.72541	3.33968	4.19629	3.41727	5.59651	4.39978	3.40549	2.33246	3.32537	3.81343	3.09693	3.55625	4.28535	4.24804	5.0802	8.87943	4.63808	3.5151	2.81074	3.6894	4.12431	3.57365	4.90398	5.24937	3.45349	3.87374	8.12348	3.74339	4.21244	2.56101
PA(18:1_18:2)	20.0094	24.1008	20.8003	21.2098	17.7431	20.2705	18.566	23.5477	18.2501	16.1674	19.149	17.0035	21.5317	18.9811	23.9052	12.3432	17.3924	18.0961	15.2911	14.4676	15.314	20.2359	14.8064	18.5153	18.7468	16.3573	11.8518	13.0607	18.2219	17.0566	17.1345	13.9198	15.6975	18.7465	21.256	18.2607	13.8001	12.9758	13.8742	17.4706	14.9957	17.1471	21.5903	15.9514	15.4007	18.9507	16.8346	17.1929	13.7612
PA(18:1_18:3)	6.75144	7.51148	7.28204	7.44562	5.70806	7.46181	6.37373	8.36446	6.50941	5.56272	7.68524	6.94486	9.21496	7.95032	9.0768	4.15626	6.85768	6.60291	5.14244	5.8425	4.52555	7.71621	5.91568	6.096	6.9453	6.26222	5.01799	4.68068	6.79711	5.10142	6.75924	4.85729	6.2508	6.72698	6.92042	7.18476	5.66437	5.5768	4.99231	7.02851	5.62203	6.29931	8.26812	5.02665	6.83374	6.6308	6.36238	6.31252	4.00749
PA(18:1_18:4)	0.0642558	0.0988522	0.106143	0.0938476	0.0451526	0.0956692	0.0810723	0.0856044	0.0714606	0.0611694	0.0795892	0.0697298	0.0958354	0.0878817	0.0726996	0.0437707	0.09131	0.0650374	0.0656104	0.0674051	0.0542778	0.0854137	0.0681215	0.0602738	0.0869138	0.0781231	0.0624379	0.0502342	0.0955998	0.0627026	0.086126	0.0571619	0.0774242	0.0847224	0.0835956	0.0806229	0.06586	0.064815	0.0649639	0.0726573	0.0558725	0.0566147	0.120817	0.0590629	0.087989	0.0846511	0.0853345	0.0876111	0.0622708
PA(18:1_20:0)	0.170949	0.143599	0.16743	0.141678	0.173072	0.218947	0.175796	0.235104	0.134745	0.247059	0.194353	0.152391	0.165827	0.150192	0.183285	0.210588	0.131931	0.171874	0.115651	0.131998	0.261591	0.190675	0.184717	0.210604	0.172316	0.126283	0.145754	0.214	0.153293	0.232085	0.219455	0.314889	0.187687	0.182713	0.227519	0.240643	0.201091	0.138387	0.242245	0.184756	0.20936	0.146309	0.281356	0.197015	0.202927	0.268321	0.21699	0.182322	0.181961
PA(18:1_20:1)	0.0906832	0.0485933	0.0411504	0.0734465	0.0607315	0.0865113	0.0459815	0.0840271	0.0568987	0.0928594	0.0358012	0.0770572	0.06596	0.0410268	0.0733279	0.0387056	0.0234602	0.0757176	0.0354625	0.0240621	0.0403317	0.0624421	0.0294831	0.0420916	0.0465608	0.0322692	0.0320224	0.039182	0.0385936	0.0627993	0.0501164	0.0488821	0.049919	0.0347949	0.0783024	0.0611971	0.0244122	0.023039	0.0397118	0.024764	0.0364015	0.0362191	0.0449057	0.0675793	0.0338713	0.057472	0.0329771	0.0536658	0.0478248
PA(18:1_20:2)	0.0518355	0.0612937	0.050692	0.0609499	0.0288817	0.0526326	0.0380071	0.0596046	0.0278901	0.0504874	0.0450878	0.0484161	0.0569141	0.0436046	0.0471138	0.0217942	0.0302599	0.0379609	0.0230175	0.0279047	0.0310947	0.0510253	0.0270609	0.0279076	0.0309105	0.0266382	0.0163652	0.0208057	0.0331802	0.0349499	0.0389827	0.033214	0.0263128	0.0404025	0.026399	0.0416667	0.010119	0.0244555	0.0204898	0.0248624	0.0423486	0.0272975	0.0317639	0.037122	0.0267772	0.0425404	0.0234894	0.0314252	0.0165567
PA(18:1_22:0)	0.0712015	0.0602557	0.0653679	0.0514319	0.143242	0.115406	0.0966313	0.154247	0.0579969	0.189735	0.0935636	0.0975653	0.0760512	0.0771919	0.0806553	0.269282	0.0903538	0.154545	0.0673534	0.0673037	0.440926	0.105951	0.133027	0.17558	0.126653	0.0738082	0.109555	0.357017	0.105639	0.217244	0.210431	0.587782	0.197128	0.153914	0.136611	0.224712	0.299892	0.126596	0.328718	0.135962	0.206639	0.0857253	0.249569	0.301899	0.17008	0.334352	0.269804	0.141506	0.285652
PA(18:2_18:2)	174.878	213.577	216.188	202.133	173.203	183.819	169.602	190.818	172.437	125.011	147.349	129.521	171.424	152.424	165.141	86.5497	158.373	132.065	145.837	128.995	99.528	173.544	117.258	135.7	151.736	138.314	109.639	99.4475	173.887	124.773	153.613	106.755	130.975	166.569	173.875	126.484	112.576	102.623	109.274	128.253	104.454	124.181	189.524	108.604	133.157	149.167	159.511	168.292	128.542
PA(18:2_18:3)	50.3163	59.4955	64.8592	60.2015	44.8833	54.4072	50.4667	58.1561	54.1025	37.6929	52.8302	46.739	61.9804	57.0273	57.05	29.0287	54.8119	43.5534	44.6654	44.0115	36.1489	61.2703	44.5675	47.5085	54.2486	49.2104	41.5336	32.5188	57.1658	40.4557	60.2583	37.365	51.0066	58.8981	56.0814	52.3952	45.3756	44.2504	38.0524	51.6572	40.6788	48.2012	75.4751	39.3206	56.229	54.0469	61.9091	61.6009	44.4096
PA(18:2_20:0)	4.05266	4.99579	5.26642	4.00873	5.51996	4.76294	2.69921	5.32088	4.66096	4.67718	4.17764	3.6598	4.59097	4.48486	4.50145	4.19798	3.76457	3.6719	3.6275	1.60396	4.54122	5.26025	3.97245	4.49553	5.01536	3.19152	3.09237	4.08349	4.07072	4.17901	6.443	5.03182	5.06307	5.27372	5.56744	3.935	4.02662	3.66223	3.96024	4.18157	3.81396	2.84151	5.8109	4.03465	4.73373	4.80891	4.55096	4.13557	4.70762
PA(18:2_20:1)	1.26925	1.63988	1.48083	1.22579	1.37372	1.32023	1.16686	1.4244	1.22998	1.23934	1.0334	0.967548	1.13268	1.02042	1.18018	0.668487	0.904576	0.775586	0.875367	0.774628	0.696924	0.988869	0.732111	0.846904	0.929163	0.576208	0.628341	0.708472	0.984949	0.841727	0.85535	0.72293	0.683452	0.95985	0.950509	0.779043	0.490354	0.582689	0.674514	0.697226	0.709129	0.740068	0.940476	0.737069	0.756621	0.854166	0.863075	0.86513	0.766223
PA(18:2_20:2)	0.858184	1.11906	1.01619	0.892368	0.990386	0.836683	0.883489	0.839292	0.838015	0.681306	0.582239	0.559601	0.751439	0.651752	0.725984	0.376284	0.612964	0.466809	0.57166	0.504144	0.401939	0.68634	0.407728	0.508554	0.629537	0.384768	0.395364	0.361214	0.683889	0.458133	0.476888	0.40433	0.481481	0.568179	0.512679	0.503151	0.408138	0.326817	0.385301	0.416956	0.369123	0.401288	0.551365	0.401202	0.409546	0.481521	0.533561	0.512795	0.561167
PA(18:2_20:3)	0.302132	0.397026	0.431202	0.368532	0.384598	0.302342	0.342754	0.374312	0.303115	0.25696	0.294188	0.25125	0.25489	0.262849	0.289396	0.134	0.3251	0.209911	0.231677	0.221835	0.131298	0.266605	0.188057	0.21141	0.252595	0.17533	0.198554	0.153584	0.280185	0.178332	0.270747	0.201643	0.195149	0.265015	0.215857	0.218411	0.1951	0.16693	0.164969	0.200296	0.173519	0.240042	0.297878	0.161261	0.217796	0.245056	0.278037	0.255053	0.204458
PA(18:2_22:0)	5.9713	6.22936	6.87383	5.65987	8.88216	8.3482	7.75456	9.0377	6.46899	8.84562	6.8691	5.99401	6.60892	6.8637	6.68934	10.3351	6.08642	6.98904	6.14598	5.35337	11.6009	9.81797	8.02416	9.47619	8.68422	5.77682	5.97317	11.1135	7.49587	8.87904	11.885	11.3394	9.3825	9.8335	9.5012	9.18283	6.39502	6.63118	9.85206	8.16115	7.7391	5.82399	11.182	9.60372	8.09178	10.5277	9.73301	8.14135	11.1205
PA(18:2_22:2)	0.0267021	0.0503703	0.0429668	0.0240707	0.0282619	0.0391173	0.0422517	0.0417995	0.0328607	0.0293739	0.0309135	0.0158625	0.0406666	0.0319728	0.0201219	0.0119715	0.0341915	0.0202136	0.0209153	0.0190418	0.017636	0.0317209	0.0165044	0.0154618	0.0183289	0.0156924	0.0170737	0.019359	0.0175185	0.015263	0.017936	0.0122476	0.0268415	0.0181574	0.0328374	0.0116412	0.0173651	0.0154495	0.0145387	0.018518	0.0206026	0.0134051	0.0161746	0.00789877	0.0182633	0.0157048	0.0146686	0.0146033	0.0114841
PA(18:3_18:3)	12.6657	14.1721	16.8654	14.0728	10.4198	13.92	13.3317	14.5527	13.4182	9.02945	12.4804	11.8988	16.7524	13.4952	13.9307	6.98154	14.4164	11.2692	10.387	12.9541	9.33647	15.4918	12.658	11.915	13.6149	12.6033	11.6239	7.70426	14.1401	9.63091	16.8406	9.22917	12.9981	15.0798	14.7715	14.3288	11.8254	10.8613	9.1592	14.3415	10.7747	13.2204	19.981	10.0595	14.7045	15.7273	18.0098	17.9356	10.4191
PA(18:3_20:0)	0.756115	1.08647	1.18009	0.912847	1.08241	1.11869	1.07106	1.15659	0.970612	1.04465	0.738995	0.850991	1.02503	0.872762	1.01512	0.787026	0.913388	0.711083	0.648257	0.806863	0.838848	1.18309	0.921579	0.851258	1.058	0.632667	0.682684	0.660901	0.664608	0.74269	1.24065	0.915568	0.932241	0.970972	1.01885	0.806119	0.80488	0.696734	0.713177	0.96506	0.739126	0.547019	1.22662	0.657986	0.923085	0.969727	1.07284	0.981662	0.572163
PA(18:3_20:1)	0.291149	0.354853	0.366844	0.32446	0.346541	0.268441	0.2659	0.276687	0.250938	0.232155	0.255637	0.232039	0.268947	0.248796	0.257977	0.160945	0.243935	0.192834	0.193897	0.212101	0.146734	0.224047	0.16913	0.175932	0.235228	0.142442	0.147875	0.178502	0.275059	0.18664	0.242846	0.187104	0.170675	0.214815	0.217688	0.195074	0.172533	0.124106	0.152282	0.162647	0.149629	0.180816	0.268489	0.167492	0.201849	0.23653	0.270912	0.257112	0.176353
PA(18:3_20:2)	0.225831	0.284268	0.274524	0.250506	0.282001	0.2224	0.234664	0.229619	0.18669	0.194608	0.164624	0.164668	0.202356	0.171278	0.191114	0.0852542	0.218403	0.0906991	0.143139	0.162239	0.127068	0.135906	0.112566	0.133316	0.161925	0.12718	0.11541	0.0950599	0.168746	0.127915	0.163252	0.110683	0.148053	0.169866	0.155902	0.13565	0.132911	0.118944	0.0889664	0.118865	0.102479	0.130248	0.175329	0.0998817	0.133587	0.15746	0.186828	0.170738	0.162727
PA(18:3_20:3)	0.0799983	0.115345	0.091498	0.121379	0.100756	0.0857319	0.0945713	0.102436	0.0901646	0.0790255	0.0702163	0.0843283	0.102944	0.064854	0.0977395	0.0417751	0.0944292	0.0533809	0.0699886	0.0713582	0.0425852	0.0604115	0.0524067	0.0610799	0.0719003	0.0475748	0.0660593	0.0573127	0.0772481	0.0503618	0.0738262	0.0578697	0.0673875	0.0664778	0.0648003	0.0584625	0.0600229	0.04361	0.0464546	0.0586017	0.0428187	0.0777123	0.0892342	0.0453228	0.0739789	0.0690924	0.11245	0.0828807	0.0641674
PA(18:3_22:0)	1.00512	1.14549	1.42463	1.09936	1.21346	1.41588	1.32955	1.55793	1.22306	1.33674	1.32871	1.12684	1.30671	1.35373	1.32775	1.2474	1.13465	1.08629	1.07275	1.00907	1.72108	1.75858	1.35277	1.69812	1.6193	1.09977	1.08288	1.61709	1.31331	1.346	2.45903	1.77434	1.88918	1.73015	1.81902	1.72871	1.75146	1.30198	1.22775	1.59051	1.36881	1.13729	2.29934	1.49004	1.62659	2.26978	1.92729	1.77317	1.72125
PC(14:0_14:0)	0.696654	0.665717	0.873122	1.00339	0.994312	0.749144	0.759708	0.942844	0.567094	1.0584	0.800932	0.979666	0.825799	1.17872	0.970763	0.906135	0.917225	1.11932	0.914181	0.854403	0.728263	1.09313	0.881084	1.07728	0.91785	0.833269	1.15875	1.10846	1.36764	1.18546	0.814976	1.83641	0.775054	1.23715	0.925711	0.953919	0.810977	0.841492	0.942866	0.866742	0.958512	0.968761	1.03144	0.816131	0.810955	0.602217	0.685153	0.963267	1.13806
PC(14:0_16:0)	3.71425	4.00439	4.49235	4.86308	5.62405	3.99555	5.44079	5.3585	3.37563	7.23008	6.76979	7.31567	5.8839	7.5389	7.70661	9.24755	7.03197	8.80798	6.51933	6.56263	8.83697	7.82633	7.16921	9.97763	6.98637	6.10743	8.10225	8.05916	10.4913	9.25838	6.50308	15.1708	5.92981	8.77023	5.66027	6.88784	6.9192	7.21645	7.80084	7.1623	8.82351	6.57346	6.97231	7.12878	7.32477	3.91082	4.18176	6.81621	5.66349
PC(14:0_18:1)	0.317214	0.294561	0.292298	0.440758	0.4836	0.329115	0.332148	0.306021	0.175147	0.387569	0.339865	0.380022	0.339817	0.374859	0.394067	0.659594	0.369597	0.458638	0.29786	0.284852	0.468711	0.335637	0.288083	0.431855	0.274893	0.37368	0.362126	0.545472	0.499813	0.415536	0.253479	0.941773	0.249839	0.411327	0.297745	0.32863	0.373984	0.363514	0.409864	0.234723	0.36589	0.350298	0.373524	0.391287	0.255429	0.207518	0.192836	0.330411	0.186516
PC(14:0_18:2)	2.52686	2.67152	3.21847	3.12371	2.89639	2.85495	2.63531	2.72939	2.11676	3.26772	2.72603	3.6724	3.21041	3.95758	3.63745	2.91557	3.83974	4.37628	3.30074	3.04217	4.27249	4.1031	2.7499	4.10882	3.27254	3.11161	4.16928	3.43394	5.21409	3.91826	3.43011	5.52797	2.83469	4.30576	3.04499	3.34482	3.42123	3.17184	3.36714	3.24353	3.42523	3.04581	4.01978	2.81561	2.97769	2.46821	2.72409	3.91133	5.7706
PC(14:0_18:3)	0.612166	0.55845	0.652813	0.747338	0.752922	0.630501	0.579704	0.591355	0.457988	0.884318	0.74925	0.85653	0.826082	1.2081	0.95767	0.779516	1.22053	1.07254	0.967676	1.06298	0.997861	1.17443	0.903321	1.20218	0.870357	0.932143	1.43569	1.07248	1.53268	0.916012	0.90756	1.93451	0.776433	1.25368	0.639811	0.815394	1.10879	0.999444	0.946541	0.99724	0.941389	0.917226	1.03043	0.698454	0.890937	0.531658	0.741902	0.982241	1.49344
PC(14:1_16:0)	67.7451	67.1146	70.1115	90.3263	95.1522	62.0454	65.1699	68.8337	46.9027	80.1867	44.5747	63.066	60.3529	65.6336	72.3241	50.666	63.4826	66.0888	58.2527	59.5365	39.001	54.2131	42.9624	65.71	51.9677	43.5805	51.9693	53.3664	68.8663	49.5711	26.4167	74.09	32.8148	52.0513	33.2888	30.5737	32.2508	33.7044	32.4307	38.9938	36.4568	38.7287	26.777	27.4508	24.2479	17.5662	19.6036	30.9491	34.9634
PC(14:1_16:1)	0.034509	0.115115	0.136657	0.0850106	0.0446113	0.0740764	0.0314354	0.0855958	0.0488275	0.0424811	0.168206	0.10766	0.126229	0.244691	0.098621	0.161079	0.200895	0.259879	0.199851	0.159155	0.19643	0.332211	0.268023	0.217664	0.201392	0.233382	0.370852	0.236367	0.388874	0.13278	0.230341	0.382113	0.188494	0.240826	0.126302	0.386514	0.239213	0.213697	0.400841	0.227557	0.256834	0.275335	0.371659	0.271933	0.357335	0.131271	0.434346	0.413817	0.371465
PC(14:1_18:0)	0.143947	0.18012	0.128103	0.205286	0.237465	0.127089	0.169035	0.190939	0.0918868	0.23452	0.111486	0.170741	0.157182	0.164701	0.191023	0.172222	0.144123	0.195498	0.0950504	0.15004	0.0844693	0.156487	0.129493	0.173416	0.121923	0.142533	0.110212	0.16567	0.193707	0.0780541	0.10135	0.267465	0.0880699	0.155018	0.135714	0.0837323	0.0783079	0.0756231	0.131744	0.0934565	0.116529	0.112148	0.0860288	0.0900461	0.0763302	0.0580099	0.0381895	0.0860708	0.136436
PC(14:1_18:1)	0.498694	0.49994	0.213484	0.274733	0.386789	0.237013	0.253578	0.243345	0.169212	0.377763	0.250869	0.477587	0.240783	0.254197	0.422007	0.275997	0.294866	0.488792	0.430603	0.354213	0.196404	0.249178	0.227764	0.464437	0.22731	0.189301	0.31985	0.284426	0.288034	0.414487	0.187049	0.629981	0.189147	0.339088	0.161319	0.224075	0.313765	0.273571	0.367481	0.216678	0.311108	0.314029	0.183734	0.248037	0.200233	0.137477	0.191329	0.333375	0.649719
PC(14:1_18:2)	0.9055	0.776166	0.661952	0.934366	0.692946	0.588074	0.519754	0.541439	0.357702	0.586398	0.510722	0.605989	0.6927	0.840785	0.818099	0.511941	0.835839	0.955764	0.767644	0.609488	0.370584	0.584425	0.402857	0.886063	0.582041	0.545418	0.718313	0.472168	0.823039	0.739489	0.363514	0.885409	0.448136	0.756812	0.392632	0.311899	0.502455	0.361365	0.375361	0.413429	0.435828	0.366496	0.204497	0.229858	0.263781	0.123274	0.192371	0.370149	0.503272
PC(14:1_18:3)	0.287576	0.25606	0.265754	0.321874	0.252465	0.213327	0.205255	0.216348	0.155397	0.286152	0.228916	0.247195	0.286097	0.294433	0.304217	0.232547	0.317155	0.324596	0.28304	0.299629	0.129189	0.291105	0.204695	0.348127	0.227049	0.218433	0.285528	0.208174	0.313807	0.25783	0.178668	0.388666	0.1871	0.304888	0.14167	0.146111	0.186263	0.160827	0.149478	0.170259	0.187698	0.169745	0.107947	0.0935349	0.111594	0.0693145	0.076612	0.0976257	0.131849
PC(14:2_16:0)	27.787	27.3887	30.8464	35.5329	32.2358	26.7898	28.0218	28.9229	22.1715	36.6952	25.3859	28.1139	26.4474	35.21	31.0157	29.8817	34.406	37.6396	35.1479	31.7196	21.613	35.5341	24.779	40.4261	28.6518	24.4921	36.5965	29.7915	43.2125	34.2821	18.9055	46.599	21.9479	35.0816	21.3282	18.4641	23.0911	21.9584	21.8805	21.0172	19.8058	21.0802	16.8489	16.1625	15.3317	12.139	14.6358	22.5676	27.0531
PC(14:2_16:1)	0.0514395	0.0324572	0.0425687	0.0454492	0.0474105	0.042082	0.039189	0.029142	0.0237275	0.0444467	0.046487	0.0398714	0.03491	0.0398316	0.03885	0.0341423	0.0607091	0.0666529	0.0563552	0.0347869	0.0252189	0.0513259	0.028873	0.052273	0.0372715	0.0289715	0.0518696	0.0360717	0.0678284	0.0520331	0.0287979	0.0784948	0.0299617	0.064715	0.028639	0.0320978	0.0320294	0.0395736	0.0285026	0.0320148	0.0342863	0.0349329	0.0251615	0.0351884	0.0215512	NA	0.0239327	0.0367014	0.0627692
PC(14:2_18:2)	2.65433	2.49663	2.6912	2.97651	3.32628	2.368	2.36834	2.43791	1.92247	2.95837	2.09437	2.27217	2.3296	3.07753	2.76815	2.35552	3.21812	3.21048	2.85798	2.84921	1.48004	2.80865	1.9987	3.52588	2.2827	2.12108	2.91664	2.14999	3.70206	3.18333	1.45431	3.77652	1.62087	3.05666	1.81579	1.49975	2.08288	1.77751	1.87442	1.7588	1.79707	1.58296	1.50137	1.34809	1.31188	1.02134	1.08507	1.89605	2.58434
PC(14:2_18:3)	1.06277	1.21372	1.23735	1.50648	1.54875	1.05276	1.1679	1.11333	0.826886	1.47775	0.863822	1.16328	1.04952	1.33439	1.18068	0.954767	1.32669	1.17738	1.12761	1.21947	0.513967	1.09805	0.931525	1.47662	0.868185	0.819315	1.21247	0.856028	1.26585	1.19006	0.745441	1.6028	0.669423	1.24539	0.60034	0.604238	0.908173	0.678583	0.735439	0.695442	0.665311	0.560124	0.520068	0.455603	0.504855	0.277468	0.423996	0.579895	0.629835
PC(16:0_16:1)	0.168593	0.121967	0.147513	0.133531	0.183725	0.121883	0.198198	0.104389	0.0997704	0.157126	0.115657	0.184063	0.198437	0.244591	0.194084	0.210087	0.254861	0.300413	0.239388	0.377178	0.211555	0.266619	0.273192	0.407516	0.238419	0.255331	0.394163	0.227574	0.549454	0.377403	0.211149	0.411065	0.338446	0.318753	0.309982	0.49299	0.356994	0.417845	0.271637	0.366095	0.453422	0.409702	0.3279	0.32228	0.386714	0.285028	0.28745	0.371985	0.349306
PC(16:1_18:1)	1.26574	0.73729	1.56476	3.65831	1.98302	1.15118	0.927549	0.936344	0.422557	1.24094	0.762153	1.07518	0.832441	1.13985	1.80241	2.10229	0.977993	1.2412	0.862077	0.781701	1.60539	0.68173	0.750888	1.01797	0.849728	0.843935	0.817546	1.39783	1.18275	1.11862	0.59034	2.72944	0.697984	1.02213	0.867664	0.878872	0.879215	0.826006	1.1255	0.789788	0.858109	0.798311	0.680518	1.17323	0.731304	0.613849	0.512509	0.637958	0.337768
PC(16:1_18:2)	8.33271	7.46036	11.3633	11.9795	9.33569	9.0464	7.99875	8.17255	7.37553	9.66903	7.29813	9.99234	8.5718	11.4192	10.5514	6.2677	9.82007	8.18051	8.57719	8.32474	15.0957	12.4379	6.8175	9.97296	9.4308	8.09983	11.7905	7.6178	11.8727	8.29284	8.94263	12.0586	8.1348	11.4772	8.6897	8.36173	8.10118	7.15724	7.31974	8.80165	8.29029	7.21453	9.82967	7.0358	8.20553	7.03252	8.26189	10.006	10.6494
PC(16:1_18:3)	1.75052	1.11471	1.86662	2.95398	1.79686	1.50741	1.5327	1.45657	1.2217	1.7056	1.2812	1.80835	1.74871	2.42364	2.16521	1.93133	2.48065	2.17897	1.75327	1.94223	2.50321	2.39427	1.69235	2.09697	1.87081	1.84997	2.42859	2.14965	2.60056	1.9003	1.73344	3.81632	1.65872	2.18056	1.59984	1.74294	2.1071	1.99329	1.90337	2.04191	1.73997	1.73601	1.71549	1.41584	1.59175	1.18253	1.49558	1.8543	2.52943
PC(18:0_18:3)	0.668043	0.817563	1.03315	1.72599	0.997818	0.776794	1.03224	1.02559	0.864236	1.0947	1.10126	1.57643	1.70659	1.86131	1.33834	1.12012	1.76796	1.66813	1.09366	2.00663	1.2187	2.59333	1.27934	2.03992	1.35817	1.27337	2.17819	1.43996	2.45891	1.94759	1.81502	3.46134	1.45694	1.87952	1.29727	1.65908	1.42706	1.68649	1.45896	1.30795	1.93706	1.46545	1.9857	1.5708	1.3148	0.723363	1.33416	1.98825	1.33448
PC(18:1_18:1)	2.90464	2.4358	2.1741	1.91404	2.16655	1.48644	1.49988	1.69794	1.25387	1.60054	1.65777	2.89341	1.88247	2.59552	3.11519	1.20049	2.82278	3.633	2.39296	1.70477	1.62406	2.13204	1.52219	2.0886	1.89209	1.47449	2.78006	1.84671	2.61466	2.06713	1.41992	3.89683	1.67719	2.85084	2.56475	1.65494	1.89716	1.89344	1.62249	1.61421	1.79203	2.52258	1.8491	1.68173	1.49032	1.00809	0.874869	1.49369	1.75238
PC(18:1_18:2)	6.17952	5.02869	5.94537	7.25211	5.83365	5.66802	6.90041	5.07322	4.63987	5.53731	5.06132	5.61956	7.04233	7.86573	6.09102	6.30184	4.00147	8.0126	6.07585	6.34887	5.51751	8.19281	5.14269	7.75941	6.32039	6.33098	7.82203	5.34969	10.4731	8.53039	5.32828	9.09902	4.40435	8.84477	4.66697	4.64202	4.91905	5.67222	4.54497	4.39295	6.0527	5.43987	4.7634	4.36425	4.90335	2.95543	4.07559	5.94694	10.0825
PC(18:1_18:3)	1.81721	1.28018	1.41922	1.80214	1.46988	1.6378	1.34821	1.17651	0.954818	2.24068	1.44777	1.84606	1.73648	1.93736	1.47451	1.30068	2.10781	1.8777	1.95485	2.0532	1.62763	2.69543	1.63889	2.4012	1.64556	1.88709	3.24884	1.52627	2.9	2.43428	2.03802	2.45491	1.52314	2.60014	1.45866	1.36556	1.55986	1.87385	1.31742	1.51941	1.58958	1.6613	1.2021	1.21259	1.53685	1.00548	1.26248	1.34233	2.13824
PC(18:2_18:2)	27.9538	18.9421	25.5444	28.2125	21.2037	22.9945	23.1967	19.212	20.6387	29.9231	22.7784	20.9393	17.3534	28.3598	20.7188	16.9352	28.8308	50.5783	37.2895	29.5989	20.9503	37.2322	22.0229	39.1451	21.1826	26.8943	34.95	19.9536	40.2175	43.4917	23.8809	36.1487	20.6221	36.376	20.1859	17.1815	20.9811	25.5098	19.107	17.4511	19.8733	21.8339	18.3854	19.8742	16.2272	13.6488	13.5912	18.4311	25.2691
PC(18:3_18:3)	3.67267	2.70992	3.25983	5.03058	2.73757	2.55293	3.67147	3.17443	2.45463	3.6277	3.10028	3.1173	3.78023	5.48936	5.08538	3.58631	6.29703	6.20566	3.22595	4.96859	3.28781	5.41139	3.65702	6.75904	3.56934	3.71811	5.74593	3.85656	5.78826	4.70741	4.58336	7.72601	3.38876	5.11811	3.37995	4.04398	4.62926	5.16741	4.06646	4.06654	3.76179	3.59192	3.71254	3.19193	3.38619	2.56488	3.40585	4.92366	3.86959
PE(14:1_18:1)	0.000959165	0.00116574	0.0010577	0.00187879	0.00117309	0.00107232	0.000915689	0.00156815	0.000865339	0.000570603	0.00153017	0.000950764	0.000936796	0.00157956	0.00151339	0.000772393	0.000989901	0.00148089	0.000650538	0.00205001	0.00348022	0.00224978	0.00238804	0.00148859	0.000802283	0.00270936	0.00265986	0.00165679	0.00268674	0.00154034	0.00308857	0.00258677	0.00249059	0.0026145	0.00637952	0.0127402	0.00361733	0.00682162	0.00863599	0.00302131	0.0053309	0.0137781	0.0113376	0.00741684	0.00614085	0.0104799	0.0116735	0.00945457	0.0363864
PE(14:1_18:2)	0.00330258	0.00513431	0.00371318	0.00430448	0.00259807	0.00440409	0.00488491	0.00435852	0.00430905	0.00114376	0.0048985	0.00312196	0.00357782	0.00553934	0.00375795	0.00313056	0.00340339	0.00298575	0.00303008	0.00242579	0.00279617	0.00661942	0.00317713	0.00297862	0.00549351	0.00483249	0.00243413	0.00370702	0.00510452	0.00472787	0.00349083	0.00319884	0.00350868	0.00285579	0.00427616	0.00596555	0.00395934	0.00421052	0.00397666	0.00289443	0.00496361	0.00838928	0.00468291	0.00484055	0.00576254	0.00813825	0.00505881	0.00735411	0.0165171
PE(14:2_18:0)	0.000619989	0.000700098	0.000569617	0.001026	0.000402495	0.0008895	0.000545782	0.000472138	0.000850593	0.000404491	0.000498035	0.000955448	0.00062413	0.000984697	0.000959808	0.000922662	0.000848652	0.000789062	0.000808065	0.00122897	0.000765842	0.000842857	0.0004624	0.000607735	0.000891211	0.00069422	0.00070772	0.000839131	0.00116524	0.000967634	0.00128187	0.00122761	0.00100152	0.00122832	0.0014623	0.00114345	0.00102464	0.000736234	0.000811216	0.0011347	0.000758442	0.00137387	0.00236166	0.0012463	0.001251	0.00132811	0.00209781	0.00135864	0.00172849
PE(14:2_18:2)	0.0119196	0.0120752	0.0169997	0.0136967	0.012776	0.0150447	0.0138254	0.0106021	0.0130211	0.0108101	0.0139138	0.0124141	0.0110885	0.0139064	0.0131693	0.00999029	0.0113029	0.00836378	0.0140271	0.0114634	0.00964284	0.0155985	0.0111273	0.0108934	0.0132855	0.0135085	0.012398	0.0116556	0.0202002	0.0144765	0.0161584	0.0108572	0.0117784	0.0144052	0.0177681	0.0132625	0.0146984	0.0109832	0.0119543	0.0113433	0.0108549	0.0173716	0.0167587	0.0105273	0.0128787	0.0151938	0.0150109	0.0160444	0.0257389
PE(14:2_18:3)	0.00316707	0.00332406	0.00420394	0.00293656	0.00333112	0.00366959	0.00322387	0.0038181	0.00355638	0.00343228	0.00485144	0.00384089	0.00315069	0.00475467	0.00361472	0.00258205	0.00497441	0.00281834	0.00355302	0.00363158	0.00328893	0.00541883	0.00305592	0.00346296	0.00415607	0.00457834	0.00280933	0.00325245	0.00586828	0.00260513	0.00447704	0.00235373	0.00448764	0.00587422	0.00462955	0.00384611	0.00463824	0.00420198	0.00381089	0.00211506	0.00374885	0.00426623	0.00597379	0.0034093	0.00477406	0.00589675	0.00363803	0.00617322	0.00729522
PE(16:0_16:1)	0.2142	0.205629	0.165322	0.177764	0.163411	0.192108	0.195862	0.206223	0.153314	0.154317	0.330182	0.232771	0.233996	0.293382	0.240689	0.301435	0.2936	0.38627	0.338067	0.29026	0.191052	0.282643	0.320263	0.34847	0.264383	0.366747	0.329277	0.394209	0.493554	0.487997	0.356832	0.384355	0.346865	0.456337	0.363569	0.474548	0.617335	0.507804	0.495704	0.413009	0.437174	0.574363	0.501315	0.453064	0.461852	0.404968	0.377984	0.48431	0.596578
PE(16:0_16:2)	0.0209739	0.0171817	0.0174433	0.0188883	0.0176591	0.0161264	0.0170715	0.0204586	0.015809	0.0135285	0.0251531	0.0178708	0.0192755	0.024719	0.0203862	0.0201873	0.0239524	0.0299231	0.0318431	0.0259202	0.015654	0.0240103	0.0237773	0.0278784	0.0218199	0.0285499	0.024972	0.0269569	0.0389321	0.031797	0.0256302	0.0286751	0.0256696	0.0381299	0.0253219	0.0336876	0.0431584	0.0332084	0.0355126	0.0322424	0.030629	0.0412525	0.0363626	0.0296298	0.02948	0.0272028	0.0312073	0.0363591	0.0393223
PE(16:0_16:3)	0.00181572	0.00172787	0.00158706	0.00192718	0.00186349	0.00189575	0.00195643	0.00175128	0.00148889	0.00122367	0.00210713	0.00186614	0.00231852	0.00266396	0.00264898	0.00148934	0.00207542	0.00310923	0.00255896	0.00213744	0.00085705	0.00306553	0.00231997	0.00239777	0.00225692	0.00219457	0.0027267	0.00297582	0.00390086	0.00377471	0.00326511	0.0032164	0.00267352	0.00369453	0.00301097	0.00545833	0.00614951	0.00366804	0.0040225	0.00415707	0.00310717	0.00384511	0.00540804	0.00328956	0.00456728	0.00301569	0.0019632	0.00499421	0.0028583
PE(16:0_20:1)	0.0284035	0.0192381	0.0231988	0.0192838	0.0215598	0.028046	0.0263635	0.0346059	0.0196282	0.0421526	0.043307	0.0283111	0.0301936	0.0424944	0.0366212	0.059456	0.0386291	0.0621193	0.0494338	0.0413908	0.0401811	0.0370993	0.0373747	0.0405282	0.0381705	0.0392971	0.0438364	0.0717636	0.0733408	0.0957079	0.04225	0.0929502	0.0553128	0.0653447	0.0442409	0.0637893	0.0782953	0.0585955	0.0777021	0.0483631	0.0653935	0.0712528	0.0600847	0.0675505	0.0558196	0.0349189	0.0446847	0.0557598	0.04149
PE(16:0_20:2)	0.0127938	0.0127429	0.0118706	0.00817423	0.0098621	0.013358	0.0138434	0.0125309	0.0105953	0.016053	0.0196412	0.0149591	0.0143148	0.0170357	0.0153544	0.0196243	0.0145061	0.0195693	0.0190342	0.0163595	0.0130339	0.014798	0.0139515	0.0147069	0.0151312	0.0152694	0.0169603	0.0185929	0.0281064	0.0208122	0.0140526	0.0234234	0.017483	0.0260178	0.0159012	0.0190824	0.0197634	0.0156412	0.0216352	0.0159973	0.0200074	0.0222564	0.0177522	0.015706	0.014765	0.0118758	0.0155043	0.0165853	0.0216554
PE(16:0_20:3)	0.00573741	0.00514167	0.00584127	0.00563619	0.0039048	0.00610436	0.00586007	0.0053611	0.00491138	0.00601272	0.00945548	0.00766025	0.00788876	0.00860286	0.00772786	0.00663083	0.00815792	0.00897554	0.00791446	0.00789575	0.00479668	0.00631343	0.00631426	0.00788257	0.00681247	0.00667388	0.00978293	0.00771885	0.00847713	0.0095164	0.00857661	0.00983619	0.00864021	0.0114365	0.00710951	0.00815349	0.00771297	0.00896494	0.00893339	0.00730951	0.00908597	0.0107436	0.00660914	0.00529161	0.00866751	0.00415595	0.0083192	0.00908561	0.00773055
PE(16:1_16:1)	0.000915582	0.00120112	0.000885524	0.000785141	0.000539048	0.00109363	0.000961146	0.000820713	0.000622904	0.000371272	0.00111893	0.000860779	0.000686204	0.00121728	0.000644241	0.000378464	0.000956328	0.00137707	0.000404173	0.00114181	0.00123025	0.0016398	0.000937126	0.00124197	0.00108116	0.00118281	0.00114158	0.000859532	0.00114718	0.00100592	0.000527831	0.000799818	0.000569527	0.00102117	0.000838404	0.000550596	0.000707461	0.000820705	0.0105658	0.00118124	0.0016598	0.000943215	0.00150048	0.00103422	0.00218296	0.00121098	0.00122945	0.00125188	0.0235366
PE(16:1_18:1)	0.155092	0.758996	0.0798069	0.036133	0.144291	0.0412346	0.053011	0.126812	0.0341465	0.036811	0.162024	0.970635	0.0512151	0.0878655	0.270138	0.0483852	0.0598651	0.289325	0.10338	0.133503	0.0807525	0.0762695	0.086176	0.332526	0.0845151	0.216289	0.127053	0.121069	0.152418	0.140342	0.180145	0.145048	0.202727	0.262406	0.655469	0.23884	0.251977	0.175696	0.203908	0.165407	0.272698	0.395857	0.133869	0.119069	0.105958	0.352813	0.104534	0.158368	0.737273
PE(16:1_18:2)	0.433164	0.390103	0.212012	0.180437	0.195349	0.167534	0.176024	0.176054	0.0985191	0.102084	0.226554	0.366258	0.169832	0.196458	0.336865	0.135793	0.164165	0.399682	0.308299	0.380303	0.273692	0.2315	0.212878	0.476301	0.240117	0.748258	0.294202	0.21727	0.412689	0.443116	0.456043	0.28119	0.286028	0.70725	1.14262	0.606442	0.535357	0.428875	0.451451	0.403898	0.538608	0.700001	0.479426	0.337919	0.22339	0.541436	0.348199	0.453658	3.11494
PE(16:1_18:3)	0.0154986	0.0681483	0.0408821	0.0415789	0.0174396	0.0155122	0.0280411	0.0239344	0.0135052	0.0235223	0.0441027	0.0383164	0.0337047	0.0426751	0.037976	0.0343447	0.0331475	0.0652297	0.051344	0.105268	0.0915779	0.0582609	0.0435754	0.0687412	0.0347308	0.202859	0.0747874	0.0724655	0.110285	0.11012	0.180634	0.0852348	0.0942688	0.131447	0.162429	0.198754	0.151347	0.135832	0.146788	0.131049	0.178115	0.206049	0.168552	0.109477	0.0753881	0.181768	0.115347	0.0873175	0.627483
PE(18:0_18:0)	0.00149005	0.000823916	0.000939885	0.000989122	0.00194219	0.00134759	0.00129268	0.00179294	0.00113734	0.00345045	0.0024078	0.00147746	0.00145911	0.00174406	0.00123437	0.00566852	0.00122911	0.00235669	0.00174195	0.00189613	0.00731608	0.00185288	0.00300358	0.00243488	0.00142609	0.00173245	0.00196199	0.00875131	0.00238471	0.00451444	0.00221467	0.0117351	0.00320507	0.00243043	0.00158651	0.00376693	0.00460789	0.00314063	0.00724547	0.00337014	0.00446326	0.00324747	0.0038858	0.00722763	0.00321972	0.00294928	0.00384371	0.00251183	0.00442573
PE(18:0_18:1)	0.228888	0.189456	0.170373	0.195645	0.207449	0.243286	0.211096	0.272943	0.162091	0.294398	0.402484	0.281805	0.318295	0.331092	0.332104	0.383479	0.270234	0.460256	0.288087	0.28293	0.276993	0.286949	0.297076	0.302331	0.256644	0.301023	0.299766	0.403519	0.395282	0.432476	0.268767	0.540731	0.330977	0.338015	0.263169	0.416265	0.407252	0.390419	0.412543	0.32906	0.367462	0.35593	0.433989	0.395937	0.366969	0.253186	0.270599	0.282711	0.274642
PE(18:0_18:2)	4.06533	3.61627	3.77281	3.96829	3.98319	3.84951	3.7283	4.24722	3.45997	4.13388	4.96321	3.99845	4.47961	4.84083	4.47714	4.50789	4.64268	5.24182	4.61887	4.4585	3.87741	4.46196	4.18093	4.56434	3.86646	4.29143	4.42325	4.08569	5.81692	4.9398	3.71847	5.06418	4.25189	5.24391	3.61089	4.16042	4.75737	4.37749	4.40916	4.22702	3.87848	4.31082	4.68452	3.89284	4.38057	2.81177	3.92771	4.02798	5.33857
PE(18:0_18:3)	0.63094	0.616263	0.665391	0.697141	0.682177	0.635002	0.657225	0.762449	0.574199	0.683903	0.906848	0.811798	0.901793	0.875854	0.84685	0.86493	0.905833	0.880269	0.809101	0.843063	0.748422	0.871492	0.869287	0.897876	0.749076	0.829027	0.90046	0.742977	1.00853	0.798322	0.79245	0.848206	0.824503	0.943112	0.664591	0.770444	0.902462	0.842146	0.805319	0.972965	0.779455	0.865338	0.946749	0.690036	0.874481	0.595008	0.830136	0.77925	0.928627
PE(18:1_20:0)	0.024295	0.0199114	0.0165841	0.0167337	0.0194591	0.0231792	0.0200536	0.0272851	0.0148752	0.0328165	0.0326188	0.0286242	0.0246449	0.0262493	0.027554	0.0575929	0.0263063	0.0443138	0.0280576	0.0294303	0.0359073	0.0308619	0.0304462	0.0338757	0.0234715	0.0303368	0.0289572	0.0496398	0.0355031	0.0432696	0.0254523	0.06357	0.0313719	0.0328324	0.0275384	0.0366033	0.0448872	0.0333836	0.0448907	0.0263528	0.0330757	0.030669	0.0356016	0.0322198	0.0281154	0.0281637	0.0280198	0.0280945	0.0353838
PE(18:1_20:1)	0.00491108	0.00269395	0.00304664	0.00271695	0.00283623	0.00421582	0.00361969	0.00401025	0.00234466	0.00460927	0.00546044	0.00358675	0.00359021	0.00548536	0.00568617	0.00707958	0.00558961	0.0100374	0.00822376	0.00528558	0.00481143	0.00416439	0.00440429	0.00486121	0.00496199	0.00576781	0.00541963	0.008782	0.0102734	0.00961539	0.00477371	0.00942979	0.00546056	0.00929067	0.00435529	0.00684032	0.00700264	0.00595851	0.0063324	0.00514922	0.00904529	0.00645628	0.00663696	0.00628465	0.00476203	0.0028073	0.00448289	0.00585692	0.00675452
PE(18:1_22:0)	0.0222163	0.0167313	0.0155635	0.0146275	0.0246378	0.0225752	0.0186631	0.0277048	0.014128	0.0452427	0.0280049	0.0282394	0.018904	0.0236044	0.0213898	0.0897454	0.0227797	0.0412559	0.0279369	0.0306018	0.0599622	0.03083	0.0308493	0.035394	0.0198301	0.0260491	0.0303862	0.0714612	0.0328327	0.0512641	0.0244165	0.0995832	0.0313599	0.0295461	0.0246924	0.0388383	0.0484443	0.0328425	0.056725	0.0258092	0.0366228	0.0290172	0.0362166	0.0432019	0.0275661	0.0330391	0.034956	0.0255213	0.0678023
PE(18:2_18:2)	16.9472	15.3073	15.9353	16.3767	14.298	14.2518	13.749	14.8479	13.8373	11.1098	14.3005	12.3129	14.0054	15.6621	13.5316	8.38155	15.5687	14.6694	15.8277	15.3498	10.2493	15.1353	11.1983	13.8296	11.5123	13.7984	13.97	8.03692	17.811	13.3382	8.82242	9.07097	10.9219	16.1482	10.0449	9.90869	11.6962	10.4099	9.23089	10.46	8.99734	10.6316	8.51429	6.89865	9.43373	6.26955	9.53321	10.3272	25.1438
PE(18:2_18:3)	3.15779	3.15818	3.64805	3.23776	2.66931	3.05383	2.95969	3.08697	2.81932	2.27327	2.97355	2.8973	3.42324	3.33213	2.91148	1.49168	3.51217	3.21735	3.13345	3.53461	2.01118	3.23621	2.52959	3.08551	2.57278	2.85488	3.03886	1.57244	3.59464	2.77804	2.173	1.88232	2.52773	3.41265	1.96814	2.18412	2.52883	2.3119	1.72436	2.45359	2.01375	2.34973	1.77317	1.35927	1.98858	1.24515	2.03316	2.17702	4.40604
PE(18:2_20:0)	0.596421	0.498525	0.499122	0.497093	0.513855	0.577023	0.52721	0.637993	0.428238	0.663053	0.621058	0.496322	0.509969	0.582717	0.575024	0.792253	0.579507	0.754392	0.623592	0.649791	0.616193	0.642462	0.604759	0.659779	0.537099	0.598865	0.599017	0.634192	0.750268	0.758499	0.513338	0.886499	0.586905	0.714726	0.594076	0.581571	0.667838	0.565388	0.648994	0.564477	0.538038	0.565272	0.619904	0.517363	0.499889	0.443094	0.527072	0.554238	0.523233
PE(18:2_20:1)	0.0781333	0.0755303	0.0648281	0.0654206	0.0622231	0.0623156	0.0636238	0.0754807	0.0515084	0.0760563	0.0686566	0.054375	0.0527081	0.0619294	0.070233	0.0680541	0.0732239	0.0904463	0.07223	0.0703761	0.0471758	0.06099	0.0505306	0.0626454	0.0579109	0.0587967	0.0616293	0.0624865	0.0967826	0.0893671	0.0427258	0.0673177	0.0550819	0.0769356	0.0542201	0.0549338	0.0609905	0.0479434	0.0561262	0.0412441	0.059182	0.0587734	0.047465	0.048901	0.0433279	0.0334492	0.0438785	0.0512812	0.0721069
PE(18:2_20:2)	0.0511984	0.0615658	0.0491333	0.0533583	0.0503272	0.0460735	0.0558959	0.0518684	0.0392908	0.0497421	0.0519611	0.0413179	0.0436668	0.037967	0.0458171	0.0450537	0.0461364	0.0538882	0.0533811	0.0500305	0.0371433	0.0432379	0.0377098	0.0470943	0.0396703	0.0400998	0.0399275	0.0385275	0.0634129	0.0565369	0.0347136	0.0358491	0.0366614	0.0530456	0.0284617	0.0352464	0.0379402	0.0347373	0.0351462	0.0286684	0.0357664	0.0379995	0.0326267	0.0296238	0.0323604	0.0236244	0.0304196	0.0320618	0.0485859
PE(18:2_22:0)	0.779192	0.636228	0.667892	0.688899	0.817708	0.818218	0.74248	0.93236	0.575937	1.25373	0.873251	0.71349	0.683569	0.819741	0.711007	1.60592	0.840901	0.978277	0.894238	0.998479	1.37072	0.999395	0.944807	0.950817	0.695255	0.815824	0.930165	1.38747	1.10692	1.30439	0.743327	2.19942	0.929112	0.981697	0.80188	0.901376	1.32012	0.897066	1.23421	0.83369	0.856277	0.829993	0.956096	0.991267	0.752067	0.752794	0.924823	0.765332	1.04583
PE(18:2_22:1)	0.010431	0.0100985	0.00935044	0.00923873	0.00853558	0.0104614	0.00986333	0.0111595	0.00844696	0.0112613	0.0114007	0.00918901	0.00861657	0.0101183	0.00940783	0.00976611	0.00908984	0.00889032	0.00992217	0.010716	0.00735695	0.0116006	0.00943878	0.0105721	0.00728694	0.00885624	0.00975533	0.009188	0.0123442	0.0112635	0.00738031	0.0103436	0.00825531	0.0102939	0.0106417	0.00772056	0.00900598	0.00759792	0.00837125	0.00772878	0.00849576	0.0101205	0.00811671	0.0066104	0.00710023	0.00640303	0.00782831	0.00771031	0.00554516
PE(18:2_22:2)	0.00248591	0.00331794	0.00249314	0.00322396	0.0034135	0.00287013	0.00247362	0.00242524	0.00108226	0.00285179	0.00241131	0.00238385	0.00230623	0.00294161	0.00171542	0.00235224	0.00209076	0.00217909	0.00224063	0.00269315	0.00160161	0.00241096	0.00121347	0.00167263	0.00102151	0.00137562	0.0014249	0.00163402	0.00277617	0.00215854	0.00126693	0.00179441	0.00123146	0.00203548	0.00154333	0.00117265	0.00112847	0.00130896	0.000908503	0.00121337	0.00119134	0.00117793	0.000912954	0.0011104	0.000897067	0.00081478	0.000442735	0.00112039	0.00157418
PE(18:3_18:3)	0.778745	0.723346	0.822251	0.828099	0.67135	0.705958	0.753824	0.753375	0.63999	0.623607	0.886722	0.76262	0.844552	0.92807	0.784531	0.626867	0.961032	0.882212	0.833578	0.945102	0.507692	0.964011	0.863233	1.01082	0.790521	0.830425	0.932833	0.586261	1.0009	0.790774	0.821869	0.733182	0.761439	1.12369	0.681396	0.762118	1.06011	0.832653	0.713988	0.867204	0.698486	0.830698	0.76482	0.517897	0.801876	0.485315	0.739427	0.713781	1.07717
PE(18:3_20:0)	0.0498865	0.0409248	0.0447096	0.0431254	0.0419596	0.0469481	0.0441169	0.0545662	0.0382459	0.0557894	0.0496381	0.0484421	0.0462017	0.0525693	0.0508499	0.0655369	0.0541979	0.0582976	0.0493748	0.0622018	0.0476023	0.0582014	0.0542179	0.0580467	0.0455487	0.0509318	0.0610467	0.04962	0.0633358	0.0585291	0.0518363	0.0647356	0.0506706	0.058871	0.0536676	0.0482549	0.0575345	0.0499073	0.0529479	0.0544744	0.0460197	0.0512941	0.0528028	0.0431028	0.0472578	0.0384319	0.0507226	0.0445563	0.0546885
PE(18:3_20:1)	0.0146209	0.0156996	0.0147062	0.0138409	0.0106685	0.0119847	0.0144252	0.0123633	0.0107502	0.0125057	0.0140977	0.0125812	0.0129269	0.0131533	0.0146864	0.0144841	0.0152872	0.018083	0.014435	0.0136372	0.010491	0.0121804	0.0114778	0.0144745	0.0127855	0.0131418	0.0162509	0.0118662	0.0182154	0.0170449	0.0121024	0.0129528	0.0129413	0.0172694	0.00866214	0.00812394	0.0124915	0.010009	0.010317	0.0103385	0.0124692	0.0152702	0.00937529	0.00916437	0.00981478	0.00724288	0.00872098	0.0100877	0.0122922
PE(18:3_22:0)	0.0816468	0.0765909	0.0879953	0.0831905	0.0772091	0.0932606	0.0873512	0.106533	0.065743	0.139167	0.100967	0.085838	0.08236	0.0956142	0.0839664	0.172589	0.107011	0.108245	0.0984479	0.127071	0.125177	0.128193	0.114473	0.121009	0.0880443	0.0955756	0.125977	0.144053	0.122553	0.12483	0.107107	0.205896	0.123476	0.12662	0.107457	0.107075	0.150231	0.112213	0.126971	0.11142	0.105892	0.110546	0.126428	0.104133	0.103255	0.0990323	0.128388	0.107612	0.131828
PG(14:1_16:0)	0.026035	0.0209096	0.0258972	0.0260209	0.0251434	0.0415455	0.0279481	0.0345619	0.0273892	0.0383666	0.0447281	0.0420718	0.0391452	0.0509838	0.0458153	0.065884	0.0303739	0.0386743	0.0333979	0.0244441	0.0907271	0.0321672	0.0424737	0.0349412	0.0303171	0.0348065	0.0311506	0.0686078	0.0484515	0.0452268	0.0412251	0.0799216	0.044153	0.0472428	0.0473842	0.0613981	0.0698086	0.0474689	0.0804414	0.054263	0.0865301	0.0752513	0.0800297	0.10528	0.0754187	0.0502045	0.0423439	0.0393579	0.0408859
PG(14:1_16:1)	0.0416453	0.0373715	0.0368922	0.0362321	0.0378523	0.0420269	0.0362677	0.0440242	0.0312486	0.0307538	0.0635299	0.0494947	0.0507789	0.0593828	0.0504691	0.0885641	0.0555319	0.074384	0.0575293	0.055417	0.0653622	0.0600145	0.0652458	0.0721848	0.051196	0.0721052	0.0696671	0.0950231	0.091893	0.0973421	0.0727904	0.104561	0.071329	0.0883323	0.0719847	0.106549	0.143273	0.100703	0.116881	0.0883924	0.0979874	0.112304	0.107689	0.116236	0.108091	0.0943067	0.0938822	0.104299	0.104479
PG(14:1_16:2)	0.00452946	0.0027062	0.00332009	0.00363433	0.00384266	0.00388807	0.00356188	0.00397945	0.00323617	0.00325821	0.00473425	0.00394744	0.00379866	0.00454673	0.00390487	0.00549107	0.00506383	0.0051903	0.00566456	0.00453892	0.00606145	0.00436111	0.00530397	0.00584408	0.00429056	0.00548338	0.0058585	0.00627404	0.00641215	0.00691631	0.00654228	0.00898759	0.00500245	0.00819419	0.00541193	0.00474002	0.0106765	0.00616777	0.00746344	0.00605914	0.00650849	0.00630875	0.00761408	0.00672742	0.00624776	0.0059547	0.00808425	0.00788006	0.0038821
PG(14:1_18:1)	0.530908	0.513261	0.393437	0.430747	0.506158	0.501159	0.448883	0.547112	0.363001	0.559979	0.673369	0.655061	0.564405	0.571638	0.636089	0.871197	0.485634	0.738843	0.456862	0.501741	0.703869	0.514642	0.541359	0.506605	0.422372	0.535827	0.448966	0.711412	0.640623	0.706251	0.485154	0.768614	0.518892	0.624223	0.577194	0.760321	0.70701	0.565844	0.733705	0.519755	0.663664	0.635503	0.664978	0.681311	0.583309	0.593033	0.48383	0.553501	0.511836
PG(14:1_18:2)	9.18492	8.2615	9.41791	8.78119	9.48892	9.09135	8.66732	9.44744	7.94975	9.00004	9.01651	8.63796	9.17941	9.24114	9.05047	10.1192	8.86347	9.23267	8.23232	8.88994	10.4497	10.0159	8.42749	8.78198	7.90302	8.94247	8.49214	8.86552	10.6563	9.58623	8.15548	10.0085	7.99075	10.1594	8.56508	9.33008	10.2446	8.03874	9.06211	8.66371	7.89348	8.91692	10.3411	8.66178	9.18232	8.03788	9.40473	9.46284	14.97
PG(14:1_18:3)	1.40879	1.19386	1.53062	1.42516	1.45071	1.47414	1.36886	1.4303	1.21507	1.38098	1.50959	1.3849	1.55112	1.58088	1.4142	1.53416	1.636	1.43919	1.43166	1.64702	1.97978	1.8051	1.53404	1.55669	1.37711	1.57187	1.66835	1.40311	1.73682	1.50008	1.50003	1.7093	1.42812	1.80087	1.39247	1.56867	1.94837	1.44585	1.53802	1.63835	1.54205	1.62256	1.72569	1.32091	1.67592	1.32856	1.88168	1.59904	2.3129
PG(14:1_20:1)	0.00469749	0.00319602	0.00345513	0.00336363	0.00382557	0.00527159	0.004482	0.00562966	0.00319735	0.00794193	0.00679117	0.00423757	0.0049372	0.00603283	0.00594622	0.0141466	0.00605671	0.00988997	0.00663874	0.00579153	0.0116038	0.00660057	0.00666273	0.00649259	0.00630757	0.00586685	0.00645637	0.0148499	0.0120029	0.0161334	0.00774273	0.0209881	0.00894629	0.0105737	0.00786703	0.0109782	0.0130174	0.00903113	0.0132891	0.00800899	0.0107218	0.0110656	0.0114374	0.0133076	0.00944793	0.00686573	0.00842977	0.00941236	0.00627118
PG(14:1_20:2)	0.0016603	0.00187853	0.00160195	0.00129602	0.00195294	0.00228516	0.00267854	0.00224377	0.00199453	0.00256894	0.00310146	0.00155818	0.00202224	0.0027046	0.00270856	0.00543997	0.00231629	0.00343957	0.00280418	0.00272225	0.00368538	0.00240997	0.00278338	0.00221034	0.00160368	0.00204295	0.00276766	0.00376633	0.00435036	0.0038726	0.00230795	0.00456309	0.00302857	0.00374466	0.00331041	0.00327221	0.00346842	0.00236747	0.00369358	0.00248524	0.00339334	0.00363721	0.0025739	0.00253546	0.00251292	0.0018944	0.002986	0.00389591	0.00246195
PG(14:2_16:0)	0.0112746	0.0422978	0.00899391	0.00484626	0.00927941	0.00647835	0.00679412	0.0143463	0.00318039	0.00522979	0.012113	0.052886	0.00597776	0.00900557	0.0245163	0.00757938	0.00594318	0.0208619	0.00909378	0.0154692	0.0290016	0.0114107	0.00966294	0.0262163	0.0114584	0.0435558	0.0110609	0.0195523	0.0145239	0.0211306	0.0306367	0.0184912	0.0182169	0.0297252	0.0736025	0.0460613	0.0353685	0.0224968	0.0261942	0.0342143	0.0482496	0.0533896	0.0510455	0.0255633	0.0168527	0.080551	0.0208669	0.024457	0.148211
PG(14:2_20:2)	0.00186592	0.00177586	0.00225465	0.00249128	0.002146	0.00216244	0.00128391	0.00224311	0.00181221	0.00161769	0.00291865	0.00133017	0.00141724	0.00193195	0.00277547	0.00112211	0.00210837	0.00274947	0.00132861	0.00174225	0.00228769	0.00204243	0.00173512	0.00123516	0.00142449	0.00174102	0.00244948	0.00137289	0.00133297	0.00182427	0.00212561	0.00197812	0.00156109	0.00187115	0.00203071	0.00132324	0.00223693	0.000602239	0.00168809	0.00192588	0.00133272	0.00141805	0.00236072	0.00170077	0.00181455	0.0019028	0.00199781	0.00212651	0.00464858
PG(16:2_18:0)	0.0118126	0.00878727	0.00831097	0.00996993	0.012169	0.013556	0.0107243	0.013409	0.00837755	0.0188301	0.0185677	0.014523	0.0168593	0.0158426	0.0170545	0.0293012	0.013841	0.0214287	0.0133101	0.0141995	0.0249	0.0136619	0.0161194	0.0143631	0.0124012	0.0150788	0.0139865	0.0266525	0.0168662	0.0212374	0.0138575	0.0373481	0.0148043	0.0186078	0.013962	0.0219268	0.0211181	0.0168295	0.0246111	0.0175097	0.0200382	0.0165147	0.0201141	0.0243057	0.0178451	0.0139054	0.0163934	0.0149424	0.0133659
PG(16:2_18:1)	0.0492425	0.0584316	0.028233	0.029021	0.0476759	0.0340384	0.0261751	0.0348589	0.0280977	0.0340696	0.0372454	0.0625737	0.0299617	0.0325535	0.0398504	0.0415151	0.0291507	0.0518209	0.0327216	0.0277338	0.0421814	0.0333659	0.0268109	0.0365286	0.0266577	0.0284256	0.0288859	0.0386742	0.0381486	0.0355492	0.0288398	0.0538833	0.0346511	0.0471333	0.0395959	0.0379008	0.042346	0.0270198	0.0484976	0.0285116	0.0341052	0.0318391	0.0285683	0.0360525	0.0363367	0.0297476	0.0296448	0.0351932	0.0415372
PG(16:2_18:2)	0.43986	0.388673	0.384916	0.428719	0.448272	0.372925	0.353087	0.406426	0.333431	0.387255	0.354765	0.344387	0.375985	0.360783	0.398299	0.400301	0.370163	0.375715	0.363784	0.372704	0.394543	0.373308	0.315587	0.364325	0.310783	0.320953	0.318381	0.340906	0.406776	0.356684	0.262756	0.391878	0.295091	0.417137	0.288796	0.287061	0.365304	0.288451	0.305772	0.309404	0.295821	0.294071	0.287507	0.26857	0.301413	0.210799	0.314111	0.276411	0.39108
PG(16:2_18:3)	0.0602867	0.0483624	0.068321	0.0643556	0.0557655	0.0556606	0.0557231	0.0612509	0.0554726	0.0575154	0.0633656	0.0557421	0.0704475	0.0674367	0.0660431	0.0578783	0.0685071	0.0631667	0.0632784	0.0716214	0.0738698	0.0638347	0.0578614	0.0679663	0.05566	0.0535391	0.068198	0.0412254	0.0696768	0.053725	0.0454286	0.0585398	0.0583562	0.0752196	0.0427798	0.0497366	0.0627493	0.0479616	0.0430017	0.0558545	0.0494329	0.0507323	0.0433061	0.0389555	0.0439611	0.0297869	0.0584622	0.0421785	0.090254
PG(16:2_22:0)	0.00327776	0.00209989	0.00235112	0.00223229	0.00421124	0.00357637	0.00284006	0.00430624	0.00200573	0.00803485	0.00389631	0.00408895	0.00271662	0.00329867	0.00336149	0.0193224	0.00316404	0.00580871	0.00360527	0.00419591	0.0146834	0.00460351	0.00492822	0.00514998	0.00265966	0.0036039	0.00441799	0.01294	0.00453004	0.007731	0.00369027	0.0204013	0.00470596	0.00429902	0.00349521	0.0057744	0.00784933	0.0046673	0.00917059	0.00385666	0.00611449	0.00367774	0.0057325	0.0077938	0.00429883	0.00556308	0.00631014	0.00378895	0.0079914
PG(16:3_18:0)	0.237123	0.186022	0.212102	0.219122	0.252221	0.241319	0.211145	0.255891	0.195991	0.296481	0.272668	0.217969	0.243036	0.26047	0.252824	0.379842	0.246377	0.275346	0.23663	0.242151	0.386968	0.255271	0.26189	0.245182	0.20448	0.234754	0.250286	0.295112	0.295257	0.289597	0.222582	0.396926	0.243031	0.292701	0.212553	0.248593	0.290892	0.238264	0.295637	0.257687	0.25836	0.239163	0.289253	0.274424	0.261543	0.197475	0.266582	0.245081	0.266388
PG(16:3_18:1)	0.257742	0.213817	0.205206	0.219856	0.250956	0.218793	0.207641	0.219711	0.177479	0.214958	0.230325	0.21628	0.217117	0.219434	0.234091	0.234222	0.193672	0.235013	0.189655	0.200626	0.219049	0.206495	0.176465	0.196675	0.188753	0.182982	0.183534	0.194829	0.221377	0.231503	0.159148	0.226008	0.173673	0.236662	0.185625	0.198158	0.220991	0.173047	0.194301	0.172686	0.189346	0.169435	0.185295	0.167131	0.182399	0.144914	0.18541	0.163959	0.229888
PG(16:3_18:2)	3.39561	2.82777	3.24122	3.32711	3.29285	3.09323	2.74456	2.96071	2.75799	2.65882	2.75863	2.39721	2.8002	2.85429	2.80966	2.31777	2.91561	2.71318	2.79884	2.88325	3.17049	3.10409	2.30538	2.72812	2.32134	2.52779	2.68575	2.03648	3.26869	2.73201	1.8846	2.62203	2.18471	3.17795	1.90246	2.09831	2.64454	2.1248	2.09947	2.09341	1.92665	1.96649	1.93139	1.62436	1.96063	1.42919	2.19567	2.04613	4.55705
PG(16:3_18:3)	0.643584	0.571458	0.713186	0.650013	0.604432	0.679657	0.607551	0.625376	0.591561	0.546936	0.588626	0.55234	0.696883	0.629024	0.613908	0.439228	0.663045	0.611948	0.549378	0.655671	0.692131	0.655308	0.543778	0.59509	0.518564	0.555114	0.626452	0.396895	0.686217	0.5658	0.466798	0.498733	0.539055	0.67887	0.408078	0.449898	0.572685	0.446079	0.384724	0.516352	0.456871	0.440826	0.421143	0.339003	0.436418	0.313642	0.508435	0.473414	0.806864
PG(16:3_22:0)	0.117252	0.0856681	0.102868	0.101732	0.141234	0.13274	0.110459	0.142313	0.0887095	0.235146	0.124568	0.107252	0.104065	0.117632	0.110525	0.343885	0.116523	0.140555	0.123063	0.14363	0.348455	0.153145	0.152251	0.140719	0.103635	0.116865	0.138282	0.266659	0.150135	0.199875	0.121626	0.470334	0.141704	0.147205	0.121711	0.145015	0.221055	0.132483	0.214846	0.127508	0.148397	0.113587	0.151699	0.186625	0.118498	0.131334	0.17205	0.115863	0.132444
PG(16:4_18:0)	0.0391187	0.0365346	0.0437384	0.0435566	0.0457164	0.0431398	0.0409168	0.0476893	0.0363949	0.0535491	0.0542336	0.0449313	0.0563925	0.0478891	0.0531623	0.0769334	0.053214	0.0581077	0.0471579	0.053058	0.0788657	0.0529342	0.0599906	0.0562997	0.0463428	0.0508954	0.0575974	0.0584105	0.0599289	0.0509515	0.0495668	0.075835	0.046253	0.0578445	0.0396852	0.0526287	0.0591585	0.0520099	0.0545103	0.0629404	0.0504921	0.0476975	0.0678232	0.0504209	0.0574593	0.0428111	0.0643157	0.0506597	0.0540374
PG(16:4_18:1)	0.0397897	0.0304633	0.0397133	0.040167	0.0324917	0.0397368	0.0340434	0.0407088	0.0363636	0.0401339	0.0536989	0.0424822	0.0525824	0.0516328	0.0495402	0.0399149	0.0451868	0.0463799	0.0391818	0.0423061	0.0542795	0.0473765	0.0417573	0.0426933	0.0384347	0.037748	0.0454604	0.0328649	0.0492607	0.0420505	0.0300273	0.0435266	0.0336176	0.0486135	0.0305428	0.0366805	0.0463863	0.0378218	0.0307526	0.0378794	0.0414528	0.0371751	0.0375365	0.0265726	0.0374531	0.0217253	0.0316299	0.026821	0.0526011
PG(16:4_18:2)	0.835537	0.734041	0.960825	0.814903	0.714001	0.88805	0.775414	0.80585	0.785505	0.735882	0.824342	0.782071	0.97647	0.91807	0.842447	0.594943	0.850493	0.815642	0.750484	0.82595	0.931166	0.872875	0.75056	0.80591	0.650572	0.750769	0.857841	0.479906	0.909731	0.71292	0.607224	0.657	0.694555	0.897664	0.515798	0.624038	0.777401	0.623002	0.505258	0.663554	0.638639	0.589704	0.55062	0.452028	0.58402	0.367303	0.613422	0.575684	0.931367
PG(16:4_18:3)	0.156288	0.127419	0.161975	0.156012	0.155278	0.146084	0.145828	0.151477	0.126285	0.147691	0.164113	0.149814	0.163092	0.176144	0.161838	0.172039	0.180652	0.164427	0.150678	0.171869	0.164283	0.193146	0.183595	0.190874	0.154864	0.15558	0.180924	0.140083	0.181919	0.153836	0.167013	0.189983	0.148485	0.216642	0.136947	0.155933	0.231165	0.15881	0.159877	0.174266	0.15343	0.147526	0.163898	0.12669	0.174027	0.111175	0.180362	0.14832	0.182064
PG(16:4_22:0)	0.00959318	0.008972	0.0113498	0.010845	0.0119712	0.0117881	0.00919582	0.0123823	0.00789751	0.0228791	0.0126115	0.0100536	0.00980245	0.0117399	0.00956814	0.0335715	0.0130638	0.0116116	0.0110209	0.0137969	0.0215403	0.0186943	0.0144411	0.0136756	0.0116824	0.0118105	0.0156446	0.022602	0.0142718	0.0137019	0.0142482	0.0339211	0.0139293	0.0162827	0.013459	0.012404	0.020617	0.0123841	0.0180931	0.0135895	0.0128282	0.0117411	0.0145188	0.0144032	0.0120506	0.0130193	0.018837	0.0117353	0.0137333
PG(18:1_18:1)	0.0531361	0.043484	0.0442412	0.0487427	0.0478122	0.0592726	0.0491069	0.0568471	0.0451346	0.0571033	0.0958299	0.0720377	0.0844396	0.0822148	0.0906353	0.0652063	0.0623167	0.0824411	0.0569446	0.0551324	0.0889277	0.0721795	0.0650785	0.0660148	0.0634855	0.0705839	0.064159	0.0626433	0.0832639	0.0901696	0.0730072	0.0896891	0.0662775	0.087265	0.067644	0.0878993	0.0942222	0.0815543	0.0762061	0.0873976	0.0977783	0.0801888	0.0891442	0.0783368	0.0882548	0.0516825	0.058639	0.0664168	0.0895601
PG(18:1_18:2)	0.450688	0.374186	0.457072	0.453698	0.429114	0.445559	0.448148	0.475247	0.3977	0.404835	0.614969	0.445292	0.543039	0.599477	0.546925	0.465651	0.578678	0.606872	0.54478	0.520302	0.595525	0.633576	0.533266	0.550554	0.485815	0.618685	0.550778	0.532808	0.783965	0.693625	0.602227	0.612791	0.53411	0.7606	0.540502	0.643377	0.746119	0.602599	0.569901	0.668974	0.623585	0.628185	0.712958	0.572744	0.705927	0.462405	0.608642	0.657063	0.939199
PG(18:1_18:3)	0.0806049	0.0661627	0.0829189	0.0751183	0.0828654	0.072875	0.0799389	0.0851823	0.0699308	0.073372	0.107249	0.0913873	0.109171	0.10348	0.0990961	0.0997065	0.10997	0.113596	0.094441	0.103884	0.13646	0.12254	0.110722	0.105273	0.0963696	0.11596	0.125737	0.106336	0.132127	0.112314	0.119958	0.130794	0.0996603	0.142901	0.0880651	0.123741	0.156674	0.120079	0.11365	0.133359	0.117201	0.121912	0.150226	0.103306	0.138212	0.095741	0.145055	0.129219	0.167725
PG(18:2_18:2)	0.143913	0.134389	0.137138	0.122597	0.150646	0.123919	0.119751	0.131903	0.116642	0.117885	0.107648	0.0945285	0.120106	0.108664	0.116799	0.106311	0.121619	0.11971	0.11638	0.118273	0.0835185	0.110814	0.0902991	0.116536	0.0920267	0.102029	0.100311	0.0860072	0.12656	0.1308	0.0807539	0.110629	0.0744543	0.140112	0.0926272	0.0899244	0.103002	0.0714817	0.0918511	0.0829654	0.0789374	0.0837579	0.0784736	0.071265	0.0713519	0.0658835	0.0720884	0.0846901	0.147345
PG(18:2_18:3)	0.0664172	0.0705629	0.0746467	0.0707156	0.0831079	0.0639883	0.0679374	0.0662235	0.0570971	0.0670706	0.0532473	0.0523728	0.0632983	0.052179	0.0598061	0.0508006	0.0561321	0.0505202	0.0518555	0.0594263	0.033132	0.0481357	0.0480371	0.055213	0.0411982	0.0442362	0.0472961	0.0414222	0.049995	0.054744	0.0408961	0.0467817	0.0373473	0.0621997	0.0334847	0.0372654	0.0522703	0.0325049	0.0364173	0.0360183	0.035842	0.0306634	0.0326795	0.0261035	0.0278875	0.0217454	0.0330858	0.0293385	0.0364286
PG(18:2_20:2)	0.00048666	0.00041429	0.000456675	0.000473831	0.000434645	0.000683189	0.00043698	0.000554101	0.000335385	0.000572636	0.000377544	0.000496048	0.00042015	0.000865551	0.000834256	0.000606832	0.000520051	0.000814097	0.00054411	0.000533497	0.00103918	0.000580356	0.000461758	0.00048031	0.000695174	0.00057595	0.000599957	0.000633563	0.000597079	0.000656204	0.00069413	0.000747904	0.000648608	0.000622567	0.000786183	0.00055348	0.00062061	0.000392162	0.000662069	0.000752934	0.000654011	0.000567342	0.000886846	0.000703515	0.000656581	0.000985226	0.000664536	0.00074623	0.00145366
PG(20:2_20:2)	0.000991715	0.000857884	0.000958658	0.00103793	0.000900729	0.00100886	0.000922305	0.000936385	0.0008499	0.000607568	0.000807201	0.000775817	0.000840219	0.00100933	0.000857568	0.00063809	0.000902531	0.000761283	0.000777112	0.000957879	0.000958669	0.000936824	0.000963496	0.000716628	0.000694894	0.000829441	0.000821675	0.000807828	0.000986516	0.000794222	0.000922127	0.000938509	0.000809705	0.000864315	0.00118209	0.000965922	0.000847733	0.000788881	0.000792068	0.000905322	0.000800339	0.000758156	0.000853172	0.000646642	0.00110883	0.00104581	0.00107402	0.000863094	0.00195329
PI(16:0_16:0)	2.31567	2.12745	2.05281	2.56878	2.47981	2.91615	2.4407	2.87342	2.70154	3.14533	4.3013	4.16382	3.97748	4.92921	4.0038	4.15356	2.44499	2.78141	2.92688	2.1773	9.01535	2.04846	2.21449	2.81879	2.047	2.37571	2.6032	4.03736	3.21232	3.10974	2.4732	4.46624	3.08276	3.45505	2.4542	3.2255	4.19693	3.49512	4.45853	2.75845	3.62169	3.27758	4.15665	4.33005	3.26558	1.68036	2.27673	1.48173	3.92428
PI(16:0_16:1)	0.0823238	0.0959515	0.0760669	0.0874416	0.0987914	0.0731562	0.0874297	0.0845971	0.083035	0.0588576	0.122258	0.119599	0.107068	0.121232	0.0982188	0.0867776	0.0908895	0.106838	0.101482	0.0948539	0.149638	0.110018	0.0996111	0.126177	0.0975679	0.116699	0.107976	0.120511	0.13954	0.151799	0.129899	0.119229	0.117976	0.140333	0.111731	0.171285	0.186704	0.161099	0.164417	0.135771	0.145617	0.154262	0.179089	0.130878	0.150935	0.143008	0.148766	0.139869	0.304065
PI(16:0_16:2)	0.00770712	0.00782451	0.0075028	0.00782841	0.0093914	0.0068327	0.00793054	0.00817872	0.00653721	0.00569596	0.0105668	0.006633	0.00835482	0.00983462	0.00799589	0.00626904	0.00847774	0.0076307	0.0095458	0.00825363	0.0120596	0.0108818	0.00893931	0.010026	0.00701267	0.00924428	0.0103334	0.00961157	0.0124427	0.0121602	0.0102194	0.00973283	0.0108663	0.0154051	0.00908631	0.011873	0.0157743	0.0105038	0.0124283	0.0108457	0.0112935	0.0124384	0.0113834	0.0102665	0.0109814	0.0108623	0.0129407	0.0103477	0.0269487
PI(16:0_18:0)	0.166815	0.174319	0.148935	0.146377	0.162595	0.144731	0.132809	0.168259	0.13268	0.141958	0.223304	0.229564	0.176883	0.198896	0.189465	0.154992	0.150884	0.195407	0.147221	0.146273	0.201239	0.174403	0.132198	0.179246	0.14367	0.171504	0.155555	0.185513	0.195396	0.211913	0.171761	0.182299	0.156642	0.191328	0.169813	0.212894	0.232333	0.200567	0.216551	0.177679	0.187881	0.185996	0.24422	0.15828	0.188943	0.180645	0.175219	0.179749	0.266959
PI(16:0_18:2)	23.3622	24.6301	24.5456	24.8038	27.8846	22.0719	21.9291	23.7938	20.7609	19.6749	29.6834	24.9592	23.6522	29.2242	25.807	20.7698	25.2779	24.7468	24.4267	23.9104	32.3417	31.3221	22.1997	28.2221	23.9854	25.8178	26.9365	26.2076	32.3303	29.8171	26.7019	25.7985	24.4099	31.3702	26.6497	29.3209	34.9978	29.9423	30.5692	25.9176	27.3501	26.7298	34.2042	22.0085	30.2835	24.3677	29.0143	25.6197	44.6192
PI(16:0_18:3)	4.61678	4.8845	5.37213	5.90044	5.74334	4.79888	4.88167	5.07706	4.74706	4.3232	6.17132	5.73019	5.51324	6.08601	5.44859	4.72615	5.98251	5.03447	5.02269	5.63708	7.19388	7.21145	5.25662	6.36138	5.7289	5.60598	6.35794	5.74354	6.6991	5.87113	6.12376	5.74352	5.40085	6.64544	5.1769	6.37048	8.19897	6.71365	6.51723	5.94034	6.01573	6.04267	7.94507	4.49986	6.74701	5.5189	7.54236	5.80939	10.4914
PI(16:0_20:2)	0.00654156	0.00573943	0.00570071	0.00398901	0.00747466	0.00689293	0.00596211	0.00647641	0.00428351	0.0076517	0.00947595	0.0109205	0.00563816	0.00811218	0.00721728	0.00845528	0.00476148	0.00636278	0.00818561	0.00501909	0.00803616	0.00825737	0.00503423	0.00788794	0.00917532	0.00681277	0.00714972	0.0113138	0.0105137	0.0134486	0.0117072	0.0128106	0.0106596	0.00988551	0.00931806	0.0104931	0.0118505	0.0101749	0.0147923	0.00920146	0.0141139	0.0137182	0.0180836	0.0119751	0.014363	0.00930593	0.0113849	0.00822968	0.0178531
PI(16:0_20:3)	0.00568317	0.00967967	0.00915256	0.00594063	0.00555933	0.00811153	0.00823077	0.00730116	0.00474867	0.00459437	0.0084596	0.0059524	0.00756351	0.00629402	0.00546089	0.00827504	0.00732797	0.00838352	0.00765211	0.00645977	0.0084094	0.00836971	0.00541373	0.00734196	0.00742476	0.00667136	0.00502994	0.00938757	0.0115515	0.00637854	0.00752435	0.00743776	0.00788006	0.00954891	0.00859147	0.00796392	0.00989413	0.0072391	0.00853593	0.00861428	0.00663356	0.00575497	0.00846662	0.00700607	0.00715794	0.00537061	0.0111497	0.00771164	0.00987143
PI(16:2_18:3)	0.00327718	0.00293614	0.00571808	0.003864	0.00374492	0.00420468	0.00338947	0.00363734	0.0038866	0.00291959	0.00507118	0.00331395	0.00462712	0.00337873	0.00436507	0.00232969	0.00404472	0.00352996	0.00319962	0.00361826	0.0048607	0.00379256	0.00368407	0.00369683	0.00530486	0.00426221	0.00529294	0.00334218	0.00335821	0.00254554	0.00523055	0.00273659	0.00446189	0.00470515	0.00387851	0.00548337	0.00558576	0.00758707	0.00328067	0.00442206	0.00497005	0.00479926	0.00580943	0.00251101	0.00387753	0.00558292	0.00624659	0.00423636	0.0120295
PI(18:0_18:1)	0.0387967	0.0446299	0.0288186	0.039341	0.0412253	0.0324369	0.0288685	0.0433148	0.0243578	0.0557317	0.0614185	0.0696419	0.0524487	0.0500731	0.0625799	0.103522	0.0462597	0.0818929	0.0440999	0.0442722	0.189652	0.0456945	0.049099	0.0616209	0.0484024	0.0470746	0.0557625	0.078861	0.0598595	0.0717631	0.054117	0.0887142	0.0499159	0.0641816	0.04944	0.0828647	0.0736535	0.0737431	0.077614	0.0588366	0.0743626	0.0659334	0.0889269	0.0759157	0.062989	0.0640962	0.0626379	0.0551196	0.134887
PI(18:0_18:2)	0.871901	0.755139	0.663572	0.716363	0.811117	0.866137	0.661571	0.748444	0.661771	0.858723	1.35373	0.826785	0.952907	1.153	1.28908	1.6219	1.05087	1.43829	1.14789	1.05046	1.9817	1.15052	1.10106	1.52876	1.12793	1.22837	1.24258	1.59384	1.74242	1.84223	1.35692	1.74879	1.25371	1.62974	1.12739	1.67581	1.91868	1.56666	1.88803	1.36799	1.58611	1.36839	1.66966	1.48945	1.50139	1.26205	1.57714	1.54769	3.05344
PI(18:0_18:3)	0.188157	0.193095	0.191851	0.241529	0.238265	0.199277	0.197179	0.188382	0.187157	0.214969	0.316038	0.237599	0.267778	0.291482	0.273151	0.306173	0.285301	0.317706	0.276935	0.295263	0.389536	0.307619	0.285421	0.31694	0.263904	0.304821	0.348462	0.349004	0.406472	0.361459	0.335432	0.400835	0.283379	0.376798	0.231027	0.354174	0.464327	0.39091	0.385802	0.331191	0.355181	0.323516	0.379389	0.272338	0.371183	0.26616	0.412028	0.372802	0.707161
PI(18:1_18:1)	0.298867	0.487059	0.1613	0.199457	0.287237	0.161122	0.146161	0.205181	0.133044	0.151806	0.201132	0.441237	0.160463	0.166799	0.303166	0.131601	0.127125	0.264447	0.162022	0.127566	0.144014	0.133332	0.117898	0.258902	0.16442	0.149487	0.128478	0.168481	0.161174	0.152626	0.13311	0.195985	0.181233	0.197523	0.294728	0.154335	0.186938	0.141931	0.179583	0.146234	0.143419	0.162132	0.187442	0.114773	0.134167	0.27315	0.123367	0.139086	0.191076
PI(18:1_18:2)	1.1943	0.961049	0.858739	0.984416	0.991217	0.75791	0.716946	0.7585	0.725187	0.621553	0.760099	0.68173	0.657918	0.744466	0.954774	0.502698	0.664957	0.750854	0.743138	0.686003	0.460696	0.660117	0.519707	0.68508	0.609637	0.628546	0.529212	0.519635	0.725092	0.651461	0.528268	0.628155	0.61975	0.661156	0.69325	0.522961	0.582895	0.492229	0.493125	0.579574	0.513951	0.482826	0.570748	0.362461	0.445764	0.478698	0.517089	0.493993	0.592263
PI(18:1_18:3)	0.1254	0.13663	0.146373	0.154252	0.134055	0.119357	0.112727	0.126045	0.117275	0.111383	0.147331	0.126157	0.137633	0.147566	0.154803	0.10812	0.133564	0.124218	0.108392	0.13571	0.104921	0.141573	0.106467	0.125117	0.116446	0.107722	0.116144	0.0922696	0.125372	0.0946172	0.12087	0.10492	0.101548	0.123748	0.0917403	0.0933241	0.112158	0.105626	0.0921221	0.11092	0.0943388	0.0908684	0.125764	0.0663226	0.100565	0.0788577	0.105216	0.0843042	0.122086
PI(18:2_18:2)	1.77271	1.81233	1.87651	1.94884	1.81549	1.41346	1.36617	1.44742	1.37569	1.29424	1.50622	1.28995	1.26031	1.539	1.49042	1.09527	1.46634	1.21696	1.32236	1.39041	1.18694	1.53174	1.01987	1.44565	1.24263	1.06737	1.29686	0.921484	1.40221	1.14503	1.10054	1.08542	1.13486	1.40164	1.05541	0.912378	1.10308	0.970813	0.939034	0.931454	0.838383	0.820103	1.31981	0.690468	0.937735	0.812137	1.18822	0.968277	1.59247
PI(18:2_18:3)	0.478128	0.511548	0.523919	0.565942	0.549238	0.417269	0.430696	0.445842	0.401084	0.375349	0.533927	0.457876	0.45787	0.540307	0.441651	0.317862	0.476686	0.391336	0.382194	0.508168	0.337838	0.496357	0.374116	0.449845	0.389101	0.371926	0.429389	0.324104	0.402532	0.357825	0.35165	0.386335	0.356163	0.395208	0.269841	0.31397	0.438746	0.36423	0.319042	0.347237	0.288425	0.291345	0.425844	0.211838	0.350046	0.234831	0.339592	0.286749	0.480416
PI(18:2_20:0)	0.0139288	0.0135834	0.0113597	0.00772992	0.0154886	0.0128204	0.0128597	0.0139864	0.0135176	0.0167063	0.0160371	0.0148367	0.0135816	0.0190352	0.0174722	0.0286235	0.0153408	0.0194203	0.018037	0.018146	0.0386364	0.020084	0.0151058	0.0211728	0.01554	0.0169171	0.0182924	0.0209099	0.0234748	0.0269056	0.0162355	0.0254409	0.016708	0.0241128	0.0180097	0.0210619	0.0211734	0.0233253	0.0233223	0.0197414	0.0227206	0.0160457	0.0242957	0.0177937	0.0130757	0.0150153	0.0180067	0.0161037	0.0544735
PI(18:2_20:1)	0.00483708	0.00590469	0.00404388	0.00370686	0.00439127	0.00461242	0.00505802	0.00389314	0.0041196	0.00323069	0.00548327	0.00361744	0.00469281	0.00586021	0.00645445	0.00448718	0.00456877	0.00569462	0.00409015	0.00610226	0.00589169	0.00544869	0.00368811	0.00461085	0.00318101	0.0043233	0.00445729	0.0070511	0.00600474	0.00450913	0.00255904	0.00483467	0.00465881	0.00610011	0.0054012	0.00374541	0.00511949	0.00368273	0.00531183	0.00424757	0.00568083	0.00404256	0.00329372	0.00387304	0.00550903	0.0037762	0.00319102	0.00289071	0.00610112
PI(18:3_18:3)	0.182243	0.190263	0.219318	0.219976	0.214189	0.165379	0.163782	0.168212	0.164715	0.149225	0.217021	0.199315	0.189733	0.216051	0.191356	0.122415	0.199517	0.150841	0.148615	0.225276	0.172055	0.216325	0.151942	0.181019	0.156773	0.13673	0.188824	0.125234	0.14994	0.125355	0.146946	0.146594	0.141417	0.162703	0.101335	0.129231	0.192512	0.150515	0.120192	0.137035	0.12682	0.121307	0.189962	0.0819409	0.15609	0.100416	0.162807	0.121083	0.195986
PS(16:1_16:1)	0.124407	0.234464	0.206726	0.158974	0.142526	0.147707	0.213711	0.205555	0.122321	0.0690955	0.326054	0.149996	0.117101	0.126115	0.190662	0.0192163	0.26039	0.217878	0.173204	0.153928	0.0516925	0.177387	0.106804	0.219658	0.138854	0.0503891	0.0720834	0.0539454	0.177587	0.0546214	0.0593474	0.0452082	0.104103	0.0782575	0.156817	0.0515966	0.0397091	0.058046	0.0346923	0.0505121	0.0612782	0.0614363	0.0333493	0.0741884	0.0778935	0.0951541	0.0444528	0.126242	0.170889
PS(16:1_20:1)	0.0813025	0.102417	0.09296	0.0785584	0.0534168	0.0734972	0.0831592	0.0762726	0.0817758	0.0350716	0.136162	0.0888603	0.0949447	0.12343	0.101296	0.0215499	0.110785	0.105233	0.0846683	0.0786499	0.0345673	0.105389	0.0650063	0.0924627	0.0880855	0.0822427	0.0698427	0.0397037	0.106015	0.0821821	0.104425	0.0342783	0.061665	0.100694	0.136484	0.0858504	0.0625128	0.0621644	0.0620546	0.0803769	0.0795607	0.093583	0.0989208	0.0512872	0.0939149	0.0928797	0.0486903	0.146437	0.0764128
PS(16:2_20:0)	0.0460727	0.0666954	0.0715895	0.0714671	0.0351513	0.0530013	0.0547734	0.0548981	0.0501692	0.0224719	0.0788664	0.0613828	0.058998	0.0657218	0.0936556	0.0131797	0.0693939	0.0651376	0.0600014	0.0545866	0.0277445	0.0622608	0.0568737	0.0533765	0.0628055	0.0630017	0.0497931	0.0269264	0.0738866	0.0555401	0.0761795	0.0247259	0.056887	0.0654586	0.0909154	0.0569967	0.0499004	0.0497402	0.0522369	0.0510298	0.0490497	0.0733346	0.064851	0.0362555	0.0557769	0.057876	0.0401495	0.0825794	0.0712186
PS(18:1_18:1)	0.615552	1.04645	0.834067	0.76218	0.462864	0.681759	0.737279	0.741514	0.683424	0.287244	1.03171	0.812348	0.933496	1.2131	0.988764	0.213614	1.08804	0.977037	0.851519	0.780827	0.370357	0.909101	0.680727	0.855863	0.977761	0.834171	0.619643	0.40832	1.10717	0.819385	0.965676	0.31843	0.691304	0.962996	1.32406	0.852385	0.678312	0.697925	0.565251	0.789507	0.692003	1.02439	1.00404	0.571372	0.732195	0.784705	0.533088	1.14558	0.929214
PS(18:1_18:2)	0.610666	0.843603	0.935197	0.75048	0.456856	0.589869	0.631868	0.637434	0.747858	0.235361	0.76131	0.741639	0.887067	0.9971	0.89217	0.131206	0.881713	0.524243	0.63916	0.598573	0.472893	0.924984	0.455879	0.563609	0.670425	0.650917	0.557074	0.25149	0.844146	0.531265	0.75642	0.206528	0.502548	0.7943	0.91402	0.693585	0.486245	0.509728	0.365424	0.621167	0.535911	0.699704	0.851394	0.33458	0.643719	0.530864	0.562943	0.941756	1.73083
PS(18:1_22:1)	6.1559	8.68392	7.79111	8.35938	4.93756	6.251	6.70801	6.36191	6.61124	2.43985	9.52381	7.1764	8.51192	10.1927	8.15288	1.67077	9.18086	6.18738	6.86673	7.16028	2.50289	9.32192	5.75337	5.81124	7.81272	8.04175	5.86766	2.84785	9.5332	5.42593	8.23996	2.66853	5.76491	7.34395	9.66403	7.2407	5.34855	6.04705	4.6396	6.4818	5.471	8.05681	8.05327	3.67073	7.6806	6.0598	5.59584	9.7325	15.5645
PS(18:2_18:2)	12.377	18.3051	19.9757	15.3795	10.7403	12.7372	14.3158	12.3433	16.4601	5.19203	17.6248	16.06	20.3078	20.5062	17.6269	2.95638	19.2332	12.3239	13.9408	13.2125	9.191	17.6779	9.78288	11.0906	14.2153	15.5097	11.7394	5.4287	18.2743	10.8705	16.5088	4.54978	10.9321	17.0397	18.3201	14.8483	10.8191	10.7885	8.78167	10.8764	11.2723	14.9697	18.7134	6.52402	14.6967	11.2757	11.9588	18.3438	39.9912
PS(18:2_18:3)	2.91035	3.44958	3.74906	3.5235	2.21043	2.77403	3.39726	2.54465	3.21589	1.15272	3.56763	3.47552	4.18689	4.73716	4.07863	0.767107	4.57025	3.21167	3.52745	3.59269	1.45197	3.57718	2.73196	2.86928	3.41018	3.84823	3.06572	1.40386	4.68705	2.96366	3.51417	1.15565	2.69722	3.81627	3.53441	3.3968	2.86722	2.79773	2.16996	3.54615	2.73593	3.67205	3.06909	1.28544	3.24341	2.44245	2.41673	4.24063	6.37521
PS(18:2_22:1)	0.0926993	0.134222	0.106366	0.124309	0.0788988	0.0828076	0.102904	0.100703	0.095426	0.0473167	0.125826	0.093391	0.116298	0.128471	0.113067	0.0282336	0.1186	0.0879416	0.0920158	0.102028	0.0392459	0.121172	0.079591	0.0773801	0.109648	0.0992966	0.0804308	0.0461377	0.125388	0.0904883	0.103689	0.0419808	0.0839227	0.108593	0.114083	0.106352	0.07819	0.0835218	0.0528249	0.069269	0.0767764	0.108302	0.0903242	0.0516706	0.0972893	0.0835579	0.0713051	0.115779	0.0986084
PS(18:3_18:3)	0.0500398	0.0478914	0.0508419	0.064225	0.0371337	0.0310455	0.0395145	0.0461845	0.0377959	0.0169919	0.0497746	0.044115	0.0534957	0.0687428	0.052814	0.0166247	0.0677307	0.0509519	0.0611928	0.0697806	0.00827073	0.0469601	0.0417484	0.0488492	0.0512315	0.0611559	0.063187	0.0228388	0.077606	0.0582064	0.0571792	0.0225392	0.0439666	0.0713237	0.0432576	0.0436085	0.0437092	0.0494768	0.0323142	0.0454365	0.0336883	0.0475128	0.0461455	0.0203856	0.0516955	0.0185408	0.0245822	0.061182	0.0479339
PS(20:4_22:0)	0.51286	0.555818	0.552623	0.561265	0.350732	0.481085	0.505556	0.533236	0.479071	0.328809	0.677883	0.555941	0.630034	0.850768	0.591917	0.314098	0.720915	0.604255	0.664434	0.66373	0.364187	0.779306	0.496404	0.533306	0.535592	0.61129	0.546396	0.303526	0.853594	0.488762	0.588929	0.28067	0.461444	0.633044	0.739729	0.552916	0.421307	0.539857	0.380209	0.520404	0.478956	0.549913	0.567702	0.388295	0.498679	0.441595	0.468306	0.696846	0.734777
TG(48:1-FA16:0)	0.171043	0.448465	0.0462696	0.142673	0.147915	0.104421	0.0774079	0.144132	0.054285	0.040104	0.273485	0.488346	0.0439198	0.117913	0.577762	0.046208	0.0707787	0.484704	0.149158	0.0761133	0.096634	0.0770588	0.114493	0.573718	0.114652	0.0536752	0.113856	0.0978477	0.0738724	0.0838225	0.149969	0.212881	0.205395	0.361524	0.845232	0.275364	0.281766	0.109357	0.204421	0.0843036	0.158474	0.299529	0.217817	0.158667	0.231191	0.345838	0.177415	0.435323	0.406434
TG(48:2-FA14:0)	0.0922292	0.361755	0.0712822	0.0746719	0.106876	0.0642865	0.0720991	0.129304	0.0525347	0.0306131	0.188465	0.473246	0.0495022	0.106408	0.188834	0.0470006	0.0731632	0.238385	0.118087	0.0757886	0.0586384	0.0846222	0.0754032	0.275103	0.0546473	0.0599937	0.071141	0.108444	0.0663926	0.094445	0.157091	0.153838	0.136603	0.164743	0.284125	0.15879	0.199645	0.133122	0.20055	0.0916779	0.129446	0.326775	0.171511	0.133124	0.159628	0.354156	0.119624	0.243594	0.249841
TG(48:2-FA16:0)	0.0888184	0.116273	0.0150784	0.0398946	0.0281618	0.0407428	0.0377995	0.0516778	0.0195338	0.0177365	0.104104	0.123821	0.0213719	0.061605	0.192105	0.0395327	0.0528396	0.224418	0.092938	0.0265335	0.0552918	0.0550028	0.0719831	0.24791	0.0558255	0.0554516	0.0825628	0.0910823	0.0815236	0.115727	0.169237	0.240888	0.158649	0.255886	0.586602	0.289919	0.309638	0.121313	0.212816	0.0802257	0.147642	0.335713	0.33322	0.203419	0.309667	0.32415	0.209775	0.589041	0.791357
TG(48:3-FA14:0)	0.0354656	0.123861	NA	0.0234382	0.0214489	0.0166785	0.0225993	0.037385	NA	NA	0.0625112	0.133846	0.016544	0.0309665	0.0792685	NA	0.0184671	0.110217	0.0445243	0.0199661	0.0222763	0.0246877	0.0265475	0.117632	0.0169278	0.027721	0.0336008	0.0524849	0.0326402	0.0341839	0.0567637	0.0646161	0.0534961	0.0850012	0.133478	0.0958719	0.0972068	0.0553386	0.0974291	0.0519069	0.0635953	0.148369	0.115087	0.0972774	0.09166	0.184299	0.0603006	0.131534	0.164779
TG(48:3-FA16:0)	0.0809203	0.115662	0.0369796	0.0398502	0.0563582	0.0462281	0.0485091	0.0465739	0.0251237	0.0242936	0.0949025	0.190542	0.0372211	0.0709744	0.152373	0.0488602	0.061788	0.227869	0.109688	0.0492286	0.0670259	0.0595954	0.0578271	0.251983	0.0672564	0.0887295	0.0932174	0.143615	0.107886	0.114431	0.189736	0.15586	0.158883	0.214041	0.350629	0.273435	0.259693	0.213089	0.286267	0.119967	0.184721	0.402033	0.357249	0.272789	0.251146	0.575711	0.198889	0.379944	0.360668
TG(50:1-FA14:0)	0.417683	0.193046	0.0215103	0.277591	0.144331	0.222599	0.115795	0.0795558	0.0558264	0.0341493	0.196682	0.121024	0.0340159	0.147715	0.698224	0.09516	0.0861202	0.513372	0.116982	0.0595695	0.0427087	0.0533853	0.136667	0.561286	0.132478	0.021295	0.112121	0.0398756	0.0505434	0.0647121	0.0820202	0.24482	0.189938	0.551968	1.15496	0.115867	0.236894	0.0470993	0.116146	0.0276607	0.0553455	0.0959196	0.0662909	0.0695797	0.114603	0.0929748	0.0876677	0.679973	0.505983
TG(50:1-FA14:1)	0.19217	0.048736	NA	0.125926	0.0720169	0.105263	0.0527245	0.0368557	0.0252286	NA	0.0870943	0.0585972	NA	0.0468878	0.305628	0.0518927	NA	0.222473	0.053066	0.0258305	0.0259895	0.019643	0.0529479	0.212465	0.0542932	NA	0.0494417	NA	NA	0.0239442	0.0361764	0.113525	0.0784501	0.261739	0.596988	0.0530455	0.0990841	0.0164076	0.0482787	NA	0.0237341	0.0309361	0.021255	0.0368882	0.046628	0.0329139	0.030519	0.300255	0.248996
TG(50:1-FA16:0)	8.59394	9.69471	1.2017	5.0547	3.78506	3.76269	2.79262	2.62115	1.63116	0.907401	4.95289	10.662	1.09742	2.83338	13.0779	1.87374	2.4273	10.8933	3.13811	1.77174	1.31863	1.53908	2.56659	11.0832	2.25552	1.17181	2.89586	1.83385	1.31379	1.66517	2.40866	5.60406	4.76124	10.4357	20.8792	2.91388	5.41684	1.49071	3.52258	1.17373	2.04436	3.9901	2.60313	2.19795	3.27004	5.26104	3.11895	11.5984	11.4293
TG(50:2-FA16:0)	1.43111	2.65297	0.623415	0.763431	0.727012	0.84315	0.901068	1.52896	0.743995	0.487494	1.76626	3.65282	0.868557	1.50057	2.21771	0.767042	1.09747	2.45523	2.35308	1.0475	1.4167	1.38367	1.27656	2.40567	1.04931	1.5457	1.43793	2.05083	2.23558	2.12835	3.11721	2.50173	2.27278	2.30074	3.97963	4.04952	2.91735	2.4469	3.44205	2.26426	3.4726	4.39751	4.76286	3.6695	3.84415	5.66949	3.21958	3.14956	6.42435
TG(50:2-FA16:1)	0.593339	1.0324	0.321959	0.362113	0.27532	0.341346	0.341405	0.733237	0.30406	0.208685	0.867052	1.24184	0.438635	0.737595	0.962979	0.35704	0.432712	1.01939	0.981622	0.465152	0.732426	0.590275	0.639659	1.15542	0.584567	0.739024	0.613267	0.997657	0.997025	1.02957	1.35784	1.09101	1.006	1.06103	1.91039	1.92317	1.50581	1.35428	1.86912	0.845247	1.75496	2.30384	2.38829	1.78663	1.8072	2.88071	1.47292	1.63164	3.11389
TG(50:3-FA14:0)	0.149857	0.377671	0.0735811	0.118622	0.128918	0.112672	0.0873181	0.107589	0.0525254	0.0295788	0.150978	0.441352	0.0350401	0.0840305	0.255039	0.0376693	0.0629815	0.288107	0.101451	0.0691618	0.0505774	0.0902269	0.0663722	0.297939	0.0500449	0.0308499	0.0625776	0.0607739	0.0528347	0.0406556	0.101917	0.191647	0.155844	0.221585	0.324838	0.0957213	0.11646	0.0919448	0.12148	0.0550426	0.0785174	0.291071	0.102272	0.0594062	0.0926811	0.199312	0.058567	0.210729	0.199576
TG(50:3-FA14:1)	NA	NA	NA	NA	NA	NA	NA	NA	NA	NA	NA	0.0150078	NA	0.018157	0.0428457	NA	NA	0.0424045	NA	NA	NA	NA	0.0178562	0.039188	NA	NA	NA	0.0165718	NA	0.0157278	0.0244429	0.0282556	0.0209234	0.0433282	0.128914	0.0312921	0.047387	0.0238827	0.0294955	0.0174594	0.0246341	0.035167	0.0309607	0.0247149	0.0304362	0.0452518	0.0230266	0.0765949	0.0992904
TG(50:3-FA16:0)	0.827183	0.850486	0.303919	0.615873	0.315123	0.678707	0.609093	0.79511	0.450223	0.281463	1.59317	1.49061	0.513808	1.15873	2.44628	0.822302	0.730175	2.47892	1.17668	0.613644	0.65197	0.797175	1.18865	3.38808	1.2143	0.915822	1.30372	1.16961	1.07489	1.04531	1.98259	2.26567	2.20231	3.48184	6.7994	2.2602	3.53036	1.74829	2.87992	1.19471	1.7831	3.00346	2.57968	1.69188	3.1189	3.54362	2.24611	6.16221	8.59813
TG(50:3-FA16:1)	0.395639	0.472018	0.211667	0.332049	0.217944	0.397727	0.324338	0.459765	0.26444	0.155235	0.897915	0.97265	0.344376	0.579235	1.38679	0.422878	0.42239	1.35633	0.696096	0.318094	0.374871	0.430284	0.644961	1.78673	0.614263	0.551937	0.638432	0.741712	0.642879	0.663846	1.0757	1.3243	1.17162	1.97837	3.94573	1.3848	2.13206	1.11577	1.62505	0.655913	1.08915	1.6922	1.55701	1.07753	1.69987	1.85597	1.18835	3.4829	4.19763
TG(50:4-FA14:0)	0.574054	0.355731	0.0468583	0.425054	0.288888	0.348385	0.167648	0.179142	0.101576	0.0413142	0.249407	0.266408	0.045912	0.198939	0.994708	0.125262	0.105499	0.881102	0.17421	0.07704	0.0661461	0.0982489	0.262622	0.926809	0.192635	0.0681473	0.161533	0.0997445	0.088065	0.112813	0.160346	0.331403	0.316348	1.16862	2.00809	0.224456	0.353238	0.118315	0.241793	0.085116	0.117775	0.294945	0.235001	0.152905	0.270927	0.339436	0.171207	1.14879	0.513296
TG(50:4-FA16:0)	0.234687	1.18517	0.218118	0.147592	0.247401	0.134743	0.173362	0.377347	0.130127	0.0932677	0.367403	1.63595	0.130011	0.186184	0.502834	0.0825442	0.152109	0.485557	0.24772	0.154553	0.120721	0.20102	0.118017	0.541604	0.115845	0.148097	0.164153	0.284893	0.163285	0.141586	0.306296	0.304662	0.337986	0.323879	0.68011	0.40084	0.271263	0.310306	0.382832	0.249637	0.285827	0.630549	0.46523	0.252948	0.353827	0.806913	0.32926	0.329041	0.443857
TG(50:5-FA14:0)	0.0770981	0.101479	0.0236313	0.035328	0.0269662	0.038469	0.0342467	0.0480422	0.0198912	NA	0.0621319	0.108998	0.0227724	0.0516109	0.134236	0.0365147	0.0312697	0.130927	0.065052	0.0364107	0.0377736	0.05096	0.0586894	0.171217	0.0607867	0.050747	0.0529007	0.10222	0.0720105	0.102818	0.141134	0.134139	0.117519	0.217462	0.500636	0.210315	0.241326	0.131707	0.226135	0.0946218	0.132012	0.252347	0.249591	0.162362	0.195639	0.375611	0.130884	0.490426	0.350222
TG(50:5-FA16:0)	0.302718	0.482763	0.103585	0.165019	0.152424	0.199875	0.166153	0.251531	0.10804	0.0597666	0.350753	0.64026	0.136525	0.27423	0.590393	0.18722	0.170261	0.751272	0.311526	0.157038	0.170363	0.253825	0.262312	0.868393	0.322021	0.244042	0.253912	0.416343	0.327718	0.42201	0.738689	0.682667	0.578974	1.03229	2.3879	0.938602	1.11378	0.622744	1.10184	0.43772	0.559066	1.01981	1.06181	0.806311	0.897368	1.65704	0.596893	2.24866	1.38229
TG(50:6-FA16:0)	0.0550324	0.097541	0.0290941	0.0355752	0.0266415	0.062763	0.0373863	0.080177	0.0327671	0.0180325	0.087763	0.18897	0.046088	0.0829435	0.184578	0.0764863	0.0464671	0.218809	0.0858983	0.0520066	0.0553924	0.0877532	0.102083	0.26306	0.129834	0.0958938	0.0925746	0.164867	0.116518	0.140623	0.296457	0.262055	0.18751	0.402696	1.23581	0.312537	0.49319	0.274926	0.577271	0.20859	0.229765	0.396983	0.388572	0.276275	0.370683	0.905738	0.25859	1.36549	0.798129
TG(50:8-FA14:4)	0.903243	0.272134	0.0263485	0.279173	0.210284	0.306712	0.119863	0.10104	0.0636806	0.0338008	0.303863	0.185056	0.0294601	0.120422	0.651248	0.108433	0.0922703	0.600553	0.394212	0.0839074	0.0712526	0.0736315	0.197095	0.761856	0.162722	0.0422729	0.151495	0.0694228	0.0920454	0.094927	0.182424	0.307987	0.274953	0.6284	2.14044	0.26247	0.444092	0.101519	0.199605	0.0719288	0.111803	0.176945	0.21639	0.160034	0.234967	0.270492	0.172175	0.96186	0.868423
TG(50:9-FA14:4)	0.1143	0.100092	0.0195974	0.0353755	0.0480659	0.0616495	0.0387414	0.0619192	0.0223856	0.0182591	0.120814	0.105823	0.0292129	0.0666103	0.140213	0.0510953	0.0596092	0.206909	0.106179	0.049029	0.0487146	0.0531988	0.0941828	0.241627	0.0659665	0.0696953	0.0796606	0.106817	0.0910337	0.10625	0.185212	0.221381	0.156823	0.299031	0.63722	0.25842	0.352958	0.133633	0.21997	0.0864896	0.172609	0.2174	0.317437	0.191672	0.281739	0.338137	0.195368	0.586829	0.665241
TG(50:9-FA16:1)	0.0461375	NA	NA	NA	NA	0.0156109	NA	NA	NA	NA	0.0348671	NA	NA	0.0181936	0.0494089	NA	0.0162309	0.0462586	0.0256671	NA	0.0207033	NA	0.0166723	0.0753797	NA	NA	NA	0.0150913	0.0198983	0.0229108	0.0417499	0.0275284	0.0319563	0.0603164	0.147521	0.0407991	0.0679717	0.0282653	0.0478823	0.0199094	0.0305802	0.0423581	0.0516127	0.0402928	0.057871	0.075252	0.0260956	0.121813	0.106474
TG(52:10-FA16:0)	0.193207	0.108465	0.0220139	0.176541	0.0753922	0.0973864	0.067922	0.0805693	0.048146	0.0196846	0.130353	0.109198	0.0398843	0.0977415	0.416534	0.0570985	0.0526172	0.300726	0.0788531	0.0548528	0.0530876	0.0711696	0.0839589	0.479702	0.0997633	0.0638112	0.098949	0.0572456	0.0616912	0.0730616	0.120142	0.218031	0.146808	0.522766	1.35733	0.143568	0.24407	0.108065	0.141977	0.0644128	0.102686	0.141396	0.119712	0.0974935	0.197969	0.157138	0.106642	0.621383	0.45437
TG(52:10-FA16:1)	0.0347377	0.0221775	NA	0.0477341	0.0178554	0.0322794	0.0191958	0.0185335	NA	NA	0.0571368	0.0410569	NA	0.0344366	0.123164	0.019674	0.0159428	0.0691448	0.0202042	NA	0.0233843	0.0159339	0.0293666	0.0737959	0.0367785	0.0177717	0.0255772	0.0162448	0.0261638	0.0192365	0.0479542	0.0532758	0.0494301	0.076616	0.252145	0.0465032	0.0671659	0.0379298	0.0538042	0.026002	0.0364268	0.0653229	0.0442533	0.0370887	0.0652352	0.0576115	0.0437089	0.152044	0.118722
TG(52:11-FA14:0)	0.0775184	0.0866234	0.031195	0.0429835	0.0634431	0.0560083	0.0392682	0.0621781	0.0342144	0.0259295	0.0655249	0.0755883	0.0226216	0.0213538	0.112845	0.0295015	0.0330336	0.100294	0.0437192	0.0320907	0.023085	0.034063	0.0310913	0.0980254	0.0325567	0.0285219	0.0269386	0.0274404	0.0309382	0.0293812	0.0496496	0.0572629	0.05982	0.087244	0.135526	0.0425277	0.0749927	0.0350384	0.0375662	0.0273969	0.0253209	0.0433514	0.0503512	0.0347228	0.0475135	0.0689442	0.0404271	0.105148	0.163428
TG(52:11-FA16:2)	0.0830623	0.0654213	0.0302212	0.0489497	0.0563272	0.0340579	0.0280574	0.0202451	0.02143	0.0245822	0.040155	0.0477556	0.0238005	0.033322	0.0667196	0.0245904	0.0269119	0.049817	0.0325214	0.0207038	0.0169676	0.0312317	0.0274885	0.0733341	0.0300463	0.0155831	0.0258817	0.0222046	0.0201048	0.0331881	0.026784	0.0399146	0.0572748	0.0516897	0.0824846	0.0334472	0.049739	0.0240799	0.0373836	0.0294479	0.0286709	0.0497115	0.0355662	0.0228512	0.0401746	0.0499216	0.041691	0.0683907	0.104919
TG(52:1-FA14:0)	0.254198	0.120619	NA	0.126356	0.0785282	0.174164	0.0698929	0.0454485	0.0276191	0.0199344	0.130291	0.0759013	NA	0.0603924	0.47888	0.0496772	0.0536303	0.265063	0.0474646	0.0217077	0.023521	0.0367879	0.0483018	0.36771	0.0727494	NA	0.0706675	0.0165396	0.0216427	0.0227582	0.0284785	0.160424	0.144551	0.398269	0.777382	0.0490015	0.123623	NA	0.0406721	NA	0.0158942	0.0373757	0.0222092	0.0165386	0.0601215	0.0578254	0.0382046	0.352527	0.272182
TG(52:1-FA14:1)	0.0941716	0.0300757	NA	0.0458027	0.0231034	0.0633619	0.0193393	NA	NA	NA	0.0425774	0.0181756	NA	0.0195165	0.183743	0.0264897	NA	0.0941353	NA	NA	NA	NA	NA	0.140857	0.0166336	NA	0.0255565	NA	NA	NA	NA	0.0645078	0.0467117	0.165043	0.316669	NA	0.0608932	NA	0.0188494	NA	NA	NA	NA	NA	0.0171256	NA	NA	0.139615	0.0696273
TG(52:2-FA14:0)	0.647218	0.342	0.0272105	0.45294	0.281682	0.439929	0.230999	0.1471	0.0938756	0.0557955	0.379412	0.242908	0.0449528	0.174131	1.15799	0.142884	0.160549	0.757602	0.149124	0.0750585	0.0789869	0.0814723	0.160112	1.32976	0.193419	0.0319849	0.207878	0.0515975	0.0688979	0.0636707	0.0929357	0.462062	0.402327	1.07091	2.32114	0.137864	0.360233	0.028052	0.156301	0.0275304	0.0453136	0.105974	0.0631228	0.0725635	0.15922	0.164534	0.0867685	0.827943	0.934738
TG(52:2-FA14:1)	0.289885	0.113421	NA	0.191529	0.118645	0.161792	0.0869388	0.0437434	0.0314301	0.0287582	0.152114	0.0570886	NA	0.0758536	0.479838	0.0698875	0.0564246	0.327999	0.0678179	0.0367744	0.02828	0.0404994	0.0458388	0.535093	0.0717798	0.0150472	0.0842922	0.0261726	0.0223777	0.0253786	0.0299258	0.19399	0.193427	0.459096	1.04941	0.054692	0.170402	NA	0.0614371	NA	0.0210753	0.0463876	0.0226109	0.030237	0.0686594	0.0679749	0.0424875	0.359729	0.377918
TG(52:2-FA16:0)	9.75626	7.77994	0.947935	6.27861	4.46214	5.66888	2.94248	2.75686	1.48257	1.04932	6.53287	10.5765	0.934119	2.7936	17.1606	1.90503	2.62869	11.0076	2.89825	1.6161	1.45405	1.47767	2.42059	19.8985	3.32912	0.814923	3.35436	1.40834	1.28614	1.33117	1.65403	6.83758	7.05121	14.9803	32.1722	2.70123	6.67365	1.22755	3.03785	0.868328	1.30985	2.92821	2.05545	1.79414	3.42475	3.77375	2.19499	10.0931	12.7986
TG(52:2-FA16:1)	0.413722	0.34812	0.0437343	0.311186	0.190486	0.287083	0.148404	0.107863	0.0868623	0.0542924	0.289582	0.267003	0.0657217	0.195894	0.72195	0.131601	0.141392	0.436794	0.16184	0.0905651	0.179189	0.116568	0.13894	0.781438	0.194565	0.15409	0.162287	0.164538	0.227581	0.278525	0.34627	0.361725	0.489026	0.892115	2.04159	0.5366	0.450845	0.275082	0.41851	0.186057	0.279569	0.559131	0.513017	0.419405	0.555543	0.57329	0.41338	1.04646	1.23428
TG(52:3-FA14:0)	1.91941	0.808855	0.0525992	1.14387	0.710222	1.12849	0.56539	0.479106	0.294015	0.190422	1.1541	0.433031	0.0976096	0.572769	3.50154	0.507095	0.47447	2.20953	0.416324	0.306043	0.20517	0.239934	0.486952	3.10964	0.588581	0.103142	0.592535	0.141065	0.134785	0.240483	0.30199	1.36755	0.990152	2.99442	6.08508	0.428114	1.21962	0.0981357	0.408634	0.0738273	0.13523	0.279671	0.216873	0.20306	0.484231	0.319593	0.319348	2.50337	2.99701
TG(52:3-FA14:1)	1.14822	0.437434	0.0306439	0.721423	0.429392	0.620419	0.31426	0.237017	0.175094	0.086393	0.620302	0.209808	0.0745135	0.347368	2.21564	0.321816	0.327561	1.35872	0.246295	0.161556	0.113681	0.150711	0.332728	1.98972	0.381998	0.0637828	0.341883	0.0981323	0.111655	0.140788	0.191682	0.865714	0.608732	1.82308	3.89904	0.213307	0.755693	0.0686378	0.247202	0.0432524	0.0770076	0.164409	0.129083	0.110865	0.314505	0.179831	0.179707	1.64342	1.86963
TG(52:3-FA14:2)	0.287587	0.106349	NA	0.177008	0.0913135	0.138592	0.075501	0.0691756	0.0408192	0.0219411	0.185234	0.0486056	0.0180296	0.0610508	0.453607	0.0633375	0.0557629	0.289348	0.0498482	0.0404667	0.0238517	0.0262035	0.0849707	0.392473	0.09678	NA	0.0721184	0.0165734	0.0293496	0.0243692	0.0410322	0.191573	0.125061	0.403415	0.815617	0.0413121	0.192289	NA	0.0613632	NA	0.0208715	0.0474806	0.0329388	0.03062	0.0722449	0.0442739	0.0409934	0.37236	0.394155
TG(52:3-FA14:3)	0.424215	0.130126	NA	0.246596	0.176623	0.206881	0.116062	0.0734148	0.0598799	0.0329638	0.216158	0.059542	0.0178023	0.119907	0.714273	0.0854141	0.10389	0.478426	0.0879644	0.0569139	0.0384131	0.0604267	0.116291	0.641904	0.121269	NA	0.112927	0.026914	0.0310181	0.0500726	0.0541646	0.279398	0.198503	0.718984	1.3954	0.0786104	0.299606	0.0210252	0.08131	0.0152892	0.020932	0.0525685	0.0333002	0.0493197	0.102946	0.046366	0.062157	0.600603	0.53559
TG(52:3-FA16:0)	34.7616	14.0029	1.30792	20.8934	12.2874	18.6097	9.45613	7.62829	5.51642	3.13153	20.6071	8.62622	2.4021	10.6193	58.5836	9.13863	8.55879	40.7037	8.81654	5.39374	4.32502	4.29745	9.99791	54.4594	10.9722	1.87815	9.81302	2.87835	3.22902	4.39149	5.47779	23.6103	18.2063	47.5877	106.354	6.71448	22.8644	2.92822	8.01975	1.82034	3.31298	5.65986	4.98591	4.35917	9.55763	6.18137	6.10498	47.702	55.4042
TG(52:3-FA16:1)	4.63224	2.27359	0.26782	3.04083	1.83083	2.80046	1.48633	1.28835	0.847556	0.493294	3.14949	1.8056	0.5104	1.57366	8.37112	1.15586	1.25432	5.74286	1.45847	0.950855	0.77331	0.759929	1.41823	7.89526	1.64905	0.442908	1.62652	0.501005	0.669696	0.832734	1.15459	3.38973	2.73898	7.02111	14.5086	1.53227	3.3502	0.673065	1.61304	0.566654	0.885349	1.23896	1.24023	0.950216	1.63843	1.37248	1.07645	6.44441	7.75561
TG(52:4-FA14:0)	0.231283	0.131148	0.0451857	0.169117	0.097621	0.183493	0.105031	0.141094	0.0911595	0.0741018	0.246352	0.168144	0.0936103	0.145855	0.558127	0.0693275	0.0598473	0.286636	0.128001	0.0569829	0.0634694	0.0868142	0.123388	0.419783	0.107715	0.0577244	0.0911957	0.0662325	0.0850039	0.0883846	0.13017	0.211296	0.201786	0.504553	1.34128	0.14504	0.273259	0.125852	0.211817	0.10563	0.149169	0.19231	0.171538	0.120245	0.218859	0.113105	0.100594	0.51259	0.635217
TG(52:4-FA14:1)	0.162464	0.0818606	0.0297423	0.0872895	0.0646077	0.10328	0.0427392	0.0745307	0.0461643	0.0413278	0.122187	0.120932	0.0592561	0.0810044	0.32923	0.0382955	0.0421241	0.141946	0.0723131	0.036327	0.03663	0.048105	0.0736167	0.250605	0.0762851	0.0295208	0.0485223	0.0398898	0.0523359	0.046131	0.0861509	0.129669	0.114185	0.265713	0.779761	0.0977409	0.160847	0.0623681	0.112689	0.0638838	0.0861809	0.0994952	0.103855	0.0762649	0.132058	0.0632239	0.0681275	0.310086	0.320688
TG(52:4-FA14:2)	0.0498099	0.0326873	NA	0.035353	0.0252838	0.0312384	0.0184095	0.0202966	0.0221663	NA	0.041834	0.0440474	0.0200652	0.0338144	0.0972892	NA	NA	0.0275915	0.0308882	NA	NA	0.0157397	0.0279135	0.0779521	0.0204698	NA	0.0162937	0.0173732	NA	NA	0.0278265	0.0481083	0.0421896	0.117496	0.312488	0.0273809	0.058164	0.0221218	0.0509972	0.0238298	0.0241981	0.0380006	0.0309406	0.0182512	0.039775	0.0176629	NA	0.100554	0.0945213
TG(52:4-FA16:0)	14.4316	8.35301	3.19359	10.3089	5.34498	11.0455	5.89449	7.35423	5.5307	3.28253	13.7885	12.0029	5.3339	8.7367	32.6554	3.9195	3.59483	14.9758	7.64553	3.25988	3.47459	4.40425	7.28837	22.5599	6.5415	3.64436	6.05894	4.30313	5.29009	4.63924	8.07323	12.8394	11.8084	28.9135	75.6352	8.09383	16.1353	7.25013	11.7364	5.99095	8.88123	10.7776	9.39569	7.34067	13.2603	7.94557	6.41359	29.508	30.8414
TG(52:4-FA16:1)	3.25387	1.98478	0.744405	2.46907	1.20001	2.6102	1.3884	1.81287	1.27392	0.865354	3.57102	3.03617	1.27537	2.36797	7.66713	0.948257	0.924459	3.62678	1.84961	0.780705	0.819249	1.02107	1.82282	5.40263	1.5609	0.949135	1.40153	1.01934	1.33289	1.10539	1.90293	3.0838	2.90554	6.39034	18.9557	1.93601	3.79739	1.75808	2.8078	1.47132	2.08242	2.83444	2.48399	1.67228	3.41762	1.92167	1.61909	6.54112	6.95875
TG(52:5-FA14:1)	0.0403169	0.0525167	0.0175886	0.04417	0.0224967	0.0530582	0.0385096	0.0498596	0.0286049	0.0248951	0.0937218	0.0717432	0.0345994	0.0576331	0.133446	0.0251127	0.0303656	0.0719989	0.0440881	0.0223033	0.040033	0.032882	0.0409959	0.101322	0.0320909	0.0289833	0.0530535	0.0307847	0.03913	0.0402938	0.0646544	0.105461	0.089282	0.117783	0.252157	0.0662667	0.12303	0.0526694	0.0734349	0.0477634	0.0779365	0.108913	0.0987146	0.0592869	0.119503	0.0475254	0.0648088	0.104567	0.16098
TG(52:5-FA16:0)	5.69222	7.28781	2.7876	6.71599	3.43095	7.47674	5.78704	7.30352	4.4611	4.26902	15.0055	11.3479	5.45023	8.15745	18.7198	3.6163	4.62353	10.6307	6.34268	3.38742	5.60034	4.65397	6.84716	15.6232	4.38858	4.2783	7.90916	4.40216	6.14157	5.86585	9.68506	15.3608	13.4772	19.1728	37.3712	10.3754	17.0116	7.28779	11.3396	7.23588	12.432	14.6911	14.4156	9.16469	18.9876	7.23044	9.72444	15.6524	24.2022
TG(52:5-FA16:1)	1.30594	1.68542	0.607213	1.51588	0.755445	1.66707	1.26517	1.67666	1.03999	0.990542	3.25034	2.53781	1.20678	1.95739	4.49884	0.745982	1.08137	2.36905	1.54779	0.787218	1.20258	1.08198	1.49672	3.77957	0.98804	0.974762	1.74592	0.963086	1.37854	1.35541	2.3129	3.51899	3.01779	4.22899	7.55376	2.43832	4.01976	1.63144	2.63749	1.62621	2.79679	3.38651	3.17356	1.97907	4.21172	1.6583	2.15626	3.27844	5.08823
TG(52:8-FA16:4)	1.98667	0.57724	0.04857	1.29753	0.557852	1.09326	0.462625	0.247755	0.210813	0.104791	0.929118	0.229118	0.0767984	0.467428	4.19597	0.493585	0.393888	2.55244	0.29394	0.23384	0.165232	0.205111	0.465594	3.45358	0.572305	0.0885469	0.49833	0.136092	0.142915	0.190611	0.261929	1.4027	1.02253	4.60976	11.2108	0.449215	1.28135	0.139023	0.399227	0.0683469	0.181007	0.241478	0.248522	0.218891	0.529915	0.293372	0.307099	4.37804	3.01824
TG(52:9-FA14:0)	0.0586639	0.0349026	NA	0.0552426	0.0224111	0.0260416	0.0183108	0.0171305	NA	NA	0.0297929	NA	NA	0.0214297	0.140001	0.0167123	0.0168877	0.0732991	0.0161326	NA	NA	NA	0.0207631	0.172361	0.0257135	NA	0.0247089	NA	NA	NA	0.0180487	0.0625145	0.0330599	0.151685	0.425603	0.0204159	0.0560181	NA	0.0239158	NA	0.0155273	0.0229677	0.0178419	NA	0.021053	0.0327166	0.0170001	0.172621	0.0968459
TG(52:9-FA16:0)	0.0831461	0.094615	0.0184868	0.0718189	0.0348121	0.0450602	0.0328882	0.0318941	0.0166258	NA	0.0683942	0.076562	0.0213723	0.0341282	0.148528	0.0252424	0.0180271	0.112157	0.0551022	0.0324084	NA	0.0281362	0.0469781	0.192786	0.0560658	0.0361288	0.0442094	0.0315462	0.0384672	0.0366951	0.0578077	0.0861543	0.0708814	0.21472	0.478524	0.0696597	0.145829	0.0577588	0.0941681	0.0419877	0.0698394	0.0825505	0.0725015	0.0819388	0.0777879	0.0947175	0.0733317	0.289938	0.256529
TG(52:9-FA16:4)	0.0927138	0.0974437	0.0348826	0.0918612	0.0317271	0.0705589	0.0433745	0.0742696	0.0276348	0.016686	0.126518	0.0813329	0.0412043	0.0707392	0.210065	0.0567432	0.0685661	0.205229	0.0789769	0.0475709	0.0542277	0.0644082	0.107537	0.237585	0.0901167	0.0702378	0.0696461	0.0941912	0.0864646	0.0955131	0.167692	0.163399	0.150845	0.216958	0.575331	0.216689	0.209881	0.134719	0.23716	0.0903977	0.150922	0.221771	0.214976	0.154377	0.237122	0.281633	0.174857	0.443303	0.564019
TG(54:10-FA18:1)	0.115094	0.248107	0.0425727	0.0867738	0.091146	0.0652543	0.0650959	0.067085	0.036959	0.0256268	0.0884961	0.239615	0.0299036	0.0495181	0.207507	0.0295102	0.0377474	0.150818	0.063243	0.0356709	0.0263017	0.0347828	0.0436069	0.195247	0.0364795	0.0177774	0.0429849	0.0319358	0.0306209	0.0210715	0.0382153	0.0937075	0.0812306	0.145292	0.322118	0.0364555	0.0735632	0.0364589	0.0594309	0.0246201	0.0318833	0.0591446	0.0393159	0.0284988	0.0502239	0.0837716	0.0306742	0.125247	0.0861184
TG(54:10-FA18:2)	0.0938579	0.0613219	NA	0.0747492	0.0367297	0.0618504	0.0341003	0.0189874	NA	NA	0.0555814	0.0515808	NA	0.0243856	0.18165	0.0320707	0.0213241	0.109034	0.0181605	0.0187947	NA	0.0165092	0.0325494	0.207545	0.0310104	NA	0.035083	0.0161301	0.0185875	0.0153313	0.0210362	0.0702262	0.0604581	0.158868	0.366042	0.0274414	0.0532427	NA	0.0332849	NA	0.0168584	0.0291504	0.0188441	0.0219846	0.0323007	0.03083	0.0176412	0.13514	0.0495226
TG(54:11-FA18:2)	0.329605	0.142075	0.0242994	0.228377	0.120098	0.228483	0.117836	0.0784527	0.075092	0.0332111	0.20698	0.0765483	0.0285577	0.0889008	0.668903	0.13463	0.0946003	0.436608	0.104026	0.0685085	0.0455879	0.0600439	0.124074	0.638967	0.143333	0.031409	0.114969	0.038993	0.0505936	0.0632605	0.077162	0.28847	0.208697	0.739241	1.40275	0.0928205	0.244753	0.046033	0.0993521	0.0297533	0.0612764	0.0747391	0.084479	0.0633978	0.13836	0.0989033	0.0848383	0.689187	0.438055
TG(54:12-FA18:1)	0.0247692	0.0469845	NA	0.0255216	NA	0.0227885	0.0203996	NA	NA	NA	NA	0.0217374	NA	0.0163692	0.0475724	NA	NA	0.0379085	NA	NA	NA	NA	NA	0.048307	0.0170304	NA	NA	NA	NA	NA	NA	0.0196823	0.0184906	0.0562053	0.0952357	NA	0.0232909	NA	0.0179245	NA	NA	NA	NA	NA	0.0159056	0.0178374	NA	0.0397392	0.0408333
TG(54:13-FA18:2)	0.475844	0.126971	0.0301969	0.331479	0.156003	0.237673	0.11675	0.10674	0.0874312	0.0481529	0.258661	0.104091	0.0451027	0.13703	0.906611	0.119129	0.0914874	0.496209	0.11815	0.0702082	0.0342131	0.0780143	0.138844	0.918056	0.17338	0.0463921	0.116689	0.0569737	0.062395	0.0736956	0.102813	0.25548	0.216019	1.04991	2.64152	0.10683	0.330925	0.100877	0.137242	0.0586026	0.084814	0.146446	0.0996301	0.08543	0.15387	0.124461	0.12212	1.22059	0.400504
TG(54:14-FA18:2)	0.18691	0.0516828	NA	0.114745	0.0559865	0.154355	0.0493711	0.0233134	0.0201031	NA	0.102373	0.037815	NA	0.0457741	0.40825	0.0520248	0.0370007	0.205722	0.025913	0.0276413	NA	0.0246708	0.025515	0.315612	0.0614771	NA	0.0608426	NA	NA	NA	0.0196933	0.149435	0.124114	0.325105	0.699294	0.0318772	0.1077	NA	0.0255318	NA	NA	0.0172189	0.0173027	0.0182458	0.0294914	0.0301103	0.0212497	0.34355	0.275313
TG(54:15-FA18:3)	0.43162	0.206083	NA	0.256713	0.192535	0.285902	0.140445	0.0907594	0.0588608	0.0352111	0.272852	0.118658	0.0250254	0.106771	0.769426	0.0998655	0.108209	0.541603	0.105507	0.0538641	0.0434825	0.0567871	0.0883103	0.9068	0.147682	NA	0.120208	0.026673	0.0297817	0.0214173	0.0488851	0.327174	0.275732	0.742485	1.70159	0.071705	0.27262	0.017371	0.0850344	NA	0.0259768	0.0595606	0.038228	0.0411113	0.0980046	0.0995628	0.0465982	0.487926	0.630987
TG(54:2-FA16:1)	0.0335939	0.0363166	0.0160428	0.0198247	0.0214616	NA	0.0220488	0.0297545	NA	NA	0.0290904	0.0435848	NA	0.0200593	0.0509886	0.0352888	0.031812	0.0903628	0.0365525	0.0202841	0.0345338	0.0310929	0.0361975	0.0979129	0.0415239	0.0365164	0.0307608	0.0542315	0.0506976	0.0781801	0.0878569	0.0857612	0.0624245	0.111001	0.227285	0.132854	0.116651	0.0802686	0.136361	0.0486002	0.0799091	0.108102	0.114545	0.0984552	0.117858	0.176815	0.0954029	0.206256	0.232529
TG(54:2-FA18:0)	3.26478	4.70093	1.12774	2.16799	2.51958	2.30344	1.41362	1.88702	0.961711	0.616062	2.37522	5.15468	0.630115	1.0804	5.19901	0.640909	0.87629	3.7666	1.72101	0.789722	0.524955	0.879402	0.936206	4.92877	0.979551	0.337214	0.96815	0.864019	0.582877	0.535484	0.946799	2.61583	2.51917	4.10624	9.16652	1.11259	2.26179	0.743747	1.89144	0.644683	0.734461	1.80127	1.21525	0.635429	1.41618	1.98431	1.14568	3.13112	0.870393
TG(54:3-FA18:0)	1.39873	0.651775	0.134381	0.939255	0.390249	2.00998	0.566496	0.253732	0.184343	0.140541	0.703067	0.428294	0.102511	0.284408	3.04444	0.505367	0.322787	1.53584	0.225098	0.200441	0.160202	0.223626	0.282261	2.85047	0.46311	0.0949461	0.47058	0.129317	0.164125	0.150822	0.213704	0.989284	1.0071	2.79666	4.58406	0.398271	0.796252	0.142923	0.279635	0.0929236	0.173361	0.36579	0.197345	0.184494	0.411503	0.417883	0.182528	1.90626	1.7588
TG(54:3-FA18:1)	13.4582	19.2356	4.35979	8.75829	9.70943	6.65408	5.56179	7.72944	4.30329	3.10479	8.87474	19.8996	2.8902	5.08294	18.4688	2.90011	4.15478	13.8518	7.30182	3.66263	3.39967	4.19086	3.95985	15.7662	4.09148	1.87129	4.18536	3.15797	3.07967	2.50957	3.7424	9.24453	9.25285	12.4608	32.3781	4.21489	8.91079	3.26952	6.15011	2.39332	3.28372	5.38403	4.83717	2.93255	3.97028	7.95201	4.81337	10.2679	7.98595
TG(54:4-FA18:0)	3.50907	1.10426	0.135755	2.47142	1.13386	3.09059	1.29162	0.692207	0.69494	0.411218	2.18097	0.604517	0.238713	1.18583	6.78182	1.39809	0.996286	3.90303	0.618782	0.698505	0.458673	0.659187	0.985369	4.97434	1.41257	0.279682	1.29929	0.423199	0.455394	0.660143	0.764806	2.90148	2.38442	6.36578	11.2468	1.05238	2.7017	0.335601	1.10102	0.207286	0.339007	0.628722	0.598136	0.641821	1.28703	0.759738	0.683912	5.765	5.14513
TG(54:5-FA18:1)	5.85428	5.26672	0.9116	4.25864	3.33996	3.96932	2.72255	2.21729	1.55345	1.12268	4.0463	4.73286	0.854161	2.1877	10.1302	1.70515	2.00733	6.45284	2.308	1.3953	1.15863	1.54372	1.85431	10.5035	2.15467	0.665817	2.37082	0.98974	1.04778	0.920342	1.34082	4.65717	4.14904	8.95132	18.932	1.77429	4.11624	0.775567	1.89753	0.559074	0.788615	1.64858	1.14403	0.994374	2.01637	2.34483	1.25298	7.03609	9.01256
TG(54:6-FA16:0)	1.4208	0.922269	0.407036	0.961861	0.553	1.05593	0.590929	0.813286	0.596461	0.373992	1.04628	1.35293	0.533279	0.915787	2.52068	0.447193	0.351129	1.25904	0.63163	0.363535	0.326728	0.560673	0.752394	1.93357	0.673087	0.406973	0.478099	0.431494	0.505181	0.49677	0.685779	0.975939	0.943936	2.44028	5.72667	0.634528	1.21517	0.698705	1.10904	0.620507	0.731286	0.896015	0.765838	0.628312	0.95805	0.786122	0.507912	2.33166	2.23356
TG(54:6-FA18:1)	0.13622	0.0863212	0.043071	0.0751685	0.0372682	0.0819481	0.0423995	0.0767495	0.0373627	0.0335521	0.0673516	0.0917257	0.0395719	0.0539195	0.176801	0.0336529	0.0283967	0.0776611	0.0429059	0.0246823	0.0242635	0.0372822	0.0471092	0.106674	0.0600481	0.0292945	0.0339437	0.027229	0.0346157	0.0400523	0.0483267	0.0812958	0.0647241	0.173942	0.495571	0.0396774	0.100356	0.0477113	0.0732423	0.0527626	0.0553653	0.0693337	0.0561596	0.0473737	0.0403118	0.0604709	0.0302643	0.158667	0.183983
TG(54:6-FA18:2)	36.1601	18.9155	2.71175	23.66	18.1426	22.0303	13.237	12.5041	8.26602	5.6071	21.6749	11.9459	3.99972	13.0482	55.7034	10.6106	11.3041	38.8714	12.1123	8.34477	6.12097	8.05177	11.415	51.8282	13.0955	3.60957	12.2576	4.91895	5.36128	6.26483	8.29577	25.2799	19.7872	48.7258	101.911	9.60759	25.6772	3.68095	10.8371	2.41379	4.05015	7.51378	6.12408	5.82151	11.4259	8.56494	7.84734	47.4295	60.1543
TG(54:7-FA16:0)	15.2859	10.5419	4.50725	10.1937	6.43926	11.384	6.91991	9.3625	6.15286	3.98451	12.3145	14.9024	6.0147	8.97	26.6318	4.89945	3.61276	13.4445	7.7513	3.87596	3.40983	5.69394	7.80323	21.3949	7.4075	4.44224	5.79997	5.09619	5.98575	5.46038	8.29004	11.3472	10.8942	25.8279	61.7673	7.12938	13.8984	7.67492	12.1114	7.18285	8.20903	9.96968	8.93356	6.70982	10.6824	9.06229	5.76008	24.0269	24.2683
TG(54:7-FA18:1)	0.073329	0.13345	0.0404883	0.0523071	0.050617	0.0755677	0.0560281	0.0859772	0.0598089	0.0370016	0.0897865	0.179741	0.0574776	0.0604246	0.141407	0.0371348	0.0401988	0.114873	0.0492197	0.033301	0.0388611	0.0622159	0.0587915	0.126244	0.051666	0.0532362	0.0377901	0.0565173	0.0501575	0.0423186	0.0569361	0.102644	0.0962292	0.124365	0.289532	0.0752091	0.123983	0.0719175	0.115135	0.0759221	0.0973843	0.10795	0.0947053	0.0663662	0.0963755	0.0871198	0.0503607	0.129972	0.213361
TG(54:7-FA18:2)	4.8048	2.90467	1.3327	2.9741	1.89461	3.40448	1.89902	2.7631	1.76892	1.05116	3.07276	3.78646	1.59171	2.46854	7.96628	1.38286	1.05221	3.92287	2.18709	1.08012	0.901682	1.65059	2.06303	6.02179	2.12361	1.23027	1.57628	1.36662	1.61158	1.45237	2.31714	3.2405	3.0039	7.6125	18.6263	1.97651	4.04312	2.02424	3.37796	1.84556	2.2579	2.86943	2.44443	1.95084	2.90324	2.41623	1.56008	7.11308	6.21298
TG(54:8-FA16:0)	11.5937	13.0123	6.85352	11.4007	6.59031	13.0772	10.2976	13.8972	9.38284	6.39587	17.4088	21.8493	9.56487	13.3809	25.6069	6.7148	5.59709	14.26	9.74666	6.11891	5.4986	9.4029	10.8038	21.843	9.80172	7.76039	9.04195	8.53491	9.70429	8.44018	14.9313	17.0821	17.3875	28.9483	64.8302	12.4412	22.3345	12.2839	19.8099	12.4552	15.5093	19.0776	17.7955	12.5786	19.8497	14.9303	10.3994	26.4318	23.0658
TG(54:8-FA18:2)	0.898312	0.971684	0.529079	0.85977	0.502511	0.950654	0.761746	0.995122	0.685368	0.461558	1.26834	1.56802	0.694346	0.99059	1.78732	0.506147	0.416869	1.09127	0.733382	0.447839	0.398604	0.708553	0.797036	1.64076	0.743685	0.562886	0.68664	0.634725	0.714626	0.629476	1.11815	1.24102	1.30627	2.17168	4.91794	0.904911	1.62538	0.918739	1.42926	0.896276	1.15188	1.39783	1.30689	0.920781	1.4372	1.10507	0.791186	2.03307	1.70826
TG(54:9-FA16:0)	2.49698	2.5054	2.02913	2.63381	1.43212	3.36093	2.60743	3.86362	2.72716	1.65551	4.57788	7.02647	3.09677	3.7134	6.03739	2.0198	1.43568	3.24819	2.4088	1.73747	1.61245	2.9603	3.58805	5.60745	3.13196	2.24447	2.6199	2.70226	2.6519	2.12444	5.00392	4.88491	5.11108	8.43318	22.151	3.70803	7.26585	4.91327	7.9775	5.0843	5.55798	6.51731	5.61364	3.97567	6.74929	5.4374	3.25437	9.35554	6.51638
TG(54:9-FA16:4)	0.309757	0.570741	0.108153	0.211664	0.228971	0.173618	0.134915	0.218962	0.0875971	0.0607251	0.244147	0.488188	0.0711252	0.120784	0.472416	0.0581715	0.0901674	0.455791	0.162628	0.0917286	0.0575068	0.0846298	0.0966967	0.610453	0.0838494	0.0345475	0.104976	0.0821808	0.0745717	0.0559397	0.105993	0.235864	0.21251	0.358624	0.872715	0.125218	0.20636	0.0852391	0.173356	0.0600621	0.0727807	0.154488	0.125827	0.0590457	0.154981	0.169488	0.0914053	0.311796	0.110486
TG(54:9-FA18:1)	0.116531	0.243934	0.046088	0.0869296	0.0995269	0.065676	0.0545579	0.083315	0.0364885	0.0238626	0.0910686	0.20478	0.0261314	0.049723	0.19202	0.0200165	0.0333296	0.163537	0.0659685	0.0379289	0.0213647	0.0319699	0.0303386	0.244858	0.0306242	NA	0.0389469	0.0301366	0.02712	0.0172561	0.0365811	0.0994001	0.0754607	0.128345	0.32719	0.0397447	0.0771353	0.0363996	0.0655771	0.0250189	0.0286353	0.0537349	0.0506419	0.0221215	0.0592782	0.0606566	0.0339432	0.0885488	NA
TG(56:10-FA18:1)	0.0150858	0.0243198	NA	NA	NA	NA	NA	NA	NA	NA	NA	0.0171023	NA	NA	0.0425516	NA	NA	0.0249456	NA	NA	NA	NA	NA	0.0492909	NA	NA	NA	NA	NA	NA	NA	0.0155684	NA	0.0232317	0.071434	NA	NA	NA	NA	NA	NA	NA	NA	NA	NA	NA	NA	0.0223098	NA
TG(56:12-FA18:2)	0.0933061	0.027245	NA	0.0759857	0.029578	0.0597658	0.031256	NA	NA	NA	0.0781211	NA	NA	0.0264406	0.229219	0.0390616	0.0297544	0.0984428	0.0189006	0.0179972	NA	NA	0.0276022	0.239268	0.044452	NA	0.0321462	NA	NA	NA	NA	0.0854536	0.057282	0.223786	0.53365	0.0177013	0.0951258	NA	0.027913	NA	0.0155003	0.0181868	NA	NA	0.0327048	0.0178555	NA	0.239195	0.0873589
TG(56:2-FA16:1)	NA	NA	NA	NA	NA	NA	NA	NA	NA	NA	0.0159866	NA	NA	NA	0.0214341	0.0156045	0.0166779	0.0450027	0.0240642	NA	NA	NA	0.016725	0.0483773	0.0155603	0.0197111	0.0196093	0.0278474	0.0241127	0.0399547	0.0399122	0.0478359	0.0273553	0.0554367	0.123974	0.0556033	0.0525538	0.0285309	0.0532665	0.0201094	0.0439919	0.0505333	0.0595334	0.0470164	0.0604679	0.0995683	0.0507124	0.129721	0.0988891
TG(56:2-FA18:0)	0.0322382	0.0193711	NA	NA	NA	0.0278618	NA	NA	NA	NA	NA	0.0168531	NA	NA	0.0465644	NA	NA	0.0286449	NA	NA	NA	NA	NA	0.0666442	NA	NA	NA	NA	NA	NA	NA	0.0269442	0.0188994	0.0521107	0.133506	0.0214132	0.0160723	NA	0.0193358	NA	NA	0.0204695	0.0157004	NA	NA	0.0339728	NA	0.0620977	NA
TG(56:2-FA18:1)	0.687614	1.49319	0.215939	0.431901	0.565527	0.252869	0.265565	0.421047	0.1984	0.102844	0.540941	1.92934	0.127062	0.231946	1.38238	0.0977756	0.172105	0.984602	0.43254	0.168589	0.109645	0.219253	0.213926	1.16706	0.177014	0.0592234	0.20896	0.188106	0.10099	0.104287	0.210259	0.635397	0.592439	0.79758	3.23507	0.218914	0.612301	0.192014	0.572286	0.14087	0.212235	0.574539	0.282551	0.132221	0.306633	0.586562	0.275425	0.752785	0.0704229
TG(56:3-FA18:0)	NA	NA	NA	NA	NA	0.0226413	NA	NA	NA	NA	NA	NA	NA	NA	0.0271011	NA	NA	0.0153917	NA	NA	NA	NA	NA	0.0211109	NA	NA	NA	NA	NA	NA	NA	NA	NA	0.0230984	0.0534539	NA	NA	NA	NA	NA	NA	NA	NA	NA	NA	NA	NA	0.0413216	NA
TG(56:3-FA18:1)	0.279562	0.446995	0.0643145	0.170229	0.174323	0.178587	0.110754	0.148889	0.0735056	0.0433157	0.209773	0.537006	0.0499336	0.0967462	0.53473	0.0520149	0.0755394	0.344117	0.152453	0.079067	0.0501901	0.0979843	0.0923437	0.601608	0.0959587	0.0371633	0.095226	0.0648561	0.0542254	0.0511178	0.094225	0.242436	0.201484	0.371281	1.27777	0.105702	0.212855	0.0780929	0.152873	0.0588411	0.107052	0.232526	0.0916483	0.0683366	0.100575	0.212135	0.110413	0.336236	0.0907608
TG(56:5-FA18:2)	0.295588	0.0806541	0.0163736	0.170791	0.102139	0.181957	0.0963751	0.0669916	0.0515802	0.0408961	0.190202	0.0657524	0.0289572	0.105317	0.570233	0.0816572	0.103141	0.392837	0.0821576	0.0530469	0.0475792	0.0632927	0.0941524	0.58027	0.128473	0.0490105	0.109656	0.058676	0.0683769	0.0862978	0.0926224	0.311737	0.192484	0.527182	1.31587	0.110235	0.234511	0.0541367	0.148534	0.0477403	0.0814027	0.0934651	0.1133	0.100295	0.138808	0.133463	0.0806287	0.397726	0.420382
TG(56:6-FA16:0)	0.0493807	0.135099	0.0573232	0.0546509	0.0352501	0.0450619	0.0575269	0.0951376	0.0476343	0.067255	0.110819	0.123643	0.0783757	0.0850198	0.100528	0.0920406	0.0722181	0.168621	0.112463	0.0807614	0.0817124	0.132812	0.102327	0.138186	0.104533	0.160821	0.111457	0.160807	0.176002	0.256715	0.274021	0.200688	0.181557	0.209977	0.215441	0.321109	0.263802	0.262761	0.330381	0.179647	0.257744	0.241697	0.277201	0.252049	0.282296	0.454654	0.246643	0.342044	0.526766
TG(56:6-FA18:2)	0.0564302	0.0505847	NA	0.0477374	0.0278316	0.0443386	0.02293	0.0337643	0.0238245	0.0184804	0.0524249	0.0299295	NA	0.0362228	0.142427	0.0279868	0.0287536	0.0687615	0.0322314	0.0225356	0.0195956	0.0224619	0.0310823	0.0912299	0.0332099	0.0190299	0.030903	0.0247629	0.0234916	0.0303091	0.0378832	0.0661609	0.046659	0.106062	0.232977	0.0325943	0.0604918	0.0302002	0.0398423	0.0236756	0.0359055	0.0372317	0.0389644	0.0336783	0.0461594	0.0352308	0.0337171	0.108588	0.100815
TG(56:8-FA16:0)	0.0150927	0.020679	NA	NA	NA	NA	NA	NA	NA	NA	NA	NA	NA	NA	0.0376018	NA	NA	0.0333048	NA	NA	NA	NA	NA	0.0454477	NA	NA	NA	NA	NA	NA	NA	0.0195531	NA	0.0586157	0.0855588	NA	0.0182925	NA	NA	NA	NA	NA	NA	NA	0.0157213	0.0150669	NA	0.057155	NA
TG(56:9-FA18:1)	0.0232971	0.0593712	NA	NA	0.0171127	NA	NA	0.0159404	NA	NA	0.0160646	0.0537202	NA	NA	0.0322011	NA	NA	0.0274388	NA	NA	NA	NA	NA	0.0524702	NA	NA	NA	NA	NA	NA	NA	0.0168101	NA	0.0218521	0.0716744	NA	NA	NA	NA	NA	NA	NA	NA	NA	NA	0.016989	NA	0.0154816	NA
TG(56:9-FA18:2)	NA	NA	NA	NA	NA	NA	NA	NA	NA	NA	NA	NA	NA	NA	NA	NA	NA	NA	NA	NA	NA	NA	NA	NA	NA	NA	NA	NA	NA	NA	NA	NA	NA	NA	0.0297964	NA	NA	NA	NA	NA	NA	NA	NA	NA	NA	0.0192966	NA	0.0263044	NA
TG(56:9-FA18:4)	0.0760693	0.162792	0.0167679	0.034673	0.0532087	0.0438073	0.0273012	0.0470176	NA	NA	0.0582733	0.128349	NA	0.0179263	0.122223	NA	NA	0.107607	0.0306649	0.0166098	NA	0.0180877	0.0188526	0.135342	0.0174308	NA	0.0215226	NA	NA	NA	0.0194839	0.0554961	0.0468286	0.078499	0.203692	0.0199508	0.0413387	0.0168084	0.0316526	NA	NA	0.0343229	0.017102	NA	0.0258717	0.0482652	0.0205118	0.0728164	NA
TG(58:10-FA18:1)	NA	0.0235189	NA	NA	NA	NA	NA	NA	NA	NA	NA	0.0220463	NA	NA	0.0304237	NA	NA	0.0226737	NA	NA	NA	NA	NA	0.0348728	NA	NA	NA	NA	NA	NA	NA	NA	NA	0.0219462	0.0443649	NA	NA	NA	NA	NA	NA	NA	NA	NA	NA	NA	NA	0.0151306	NA
TG(58:11-FA18:2)	0.0259172	NA	NA	0.0342534	NA	0.0398991	NA	NA	NA	NA	0.0159744	NA	NA	NA	0.0883356	0.0152812	NA	0.0445709	NA	NA	NA	NA	0.0183884	0.0874738	0.0177734	NA	NA	NA	NA	NA	NA	0.0378061	0.0250197	0.108822	0.252183	NA	0.0319766	NA	0.0200717	NA	NA	NA	NA	0.0163195	NA	0.0181342	NA	0.137494	0.0210875
TG(58:2-FA16:1)	NA	NA	NA	NA	NA	NA	NA	NA	NA	NA	NA	NA	NA	NA	NA	NA	NA	NA	NA	NA	NA	NA	NA	0.0192072	NA	NA	NA	NA	NA	NA	NA	0.0242163	NA	NA	0.0395369	NA	NA	NA	0.0159357	NA	NA	NA	NA	NA	NA	0.0171257	NA	0.0246893	NA
TG(58:3-FA18:1)	0.0255193	0.0582424	NA	0.0156787	0.0205463	NA	NA	NA	NA	NA	0.0173321	0.0704361	NA	NA	0.0617013	NA	NA	0.050383	NA	NA	NA	NA	NA	0.0787481	NA	NA	NA	NA	NA	NA	0.0165397	0.0352215	0.0210086	0.046522	0.163037	0.0168652	0.0256673	NA	0.0222675	NA	0.0195082	0.0466381	NA	NA	0.0174777	0.0371914	0.0171778	0.06239	NA
TG(58:4-FA18:2)	0.0733128	0.0388421	NA	0.0361724	0.0247909	0.0405616	0.0219153	0.0240647	NA	NA	0.0402033	0.027808	NA	0.0267498	0.123292	0.0305302	NA	0.0986987	0.0311372	0.0186881	NA	0.0169648	0.0306995	0.177842	0.0390975	0.0216811	0.0277885	0.0262216	0.0288991	0.0398828	0.0412029	0.0706005	0.0518348	0.176327	0.645504	0.051405	0.0742928	0.0351899	0.0614064	0.0230829	0.0417708	0.0519695	0.0445372	0.0460512	0.0524728	0.0862222	0.0399985	0.190714	0.0250888
TG(58:5-FA18:2)	NA	NA	NA	NA	NA	NA	NA	NA	NA	NA	NA	NA	NA	NA	NA	NA	NA	NA	NA	NA	NA	NA	NA	0.0151747	NA	NA	NA	NA	NA	NA	0.0163116	NA	NA	0.0203322	0.0329445	0.0179766	0.0189472	NA	0.0243999	NA	NA	0.0214802	0.0211498	0.0167642	0.0165273	0.037653	NA	0.0460125	0.0241694
TG(58:6-FA16:0)	NA	NA	NA	NA	NA	NA	NA	NA	NA	NA	NA	NA	NA	NA	0.0184658	0.0181551	NA	0.0177691	0.0154395	NA	NA	0.0183305	0.0161168	0.0223392	0.0152547	0.0204917	0.0183067	NA	0.0368393	0.0277059	0.0402627	0.0328221	0.0251512	0.0371913	0.0465427	0.0593361	0.0545284	0.0355392	0.0469751	0.0303781	0.0471438	0.0349937	0.0457469	0.0402625	0.0554508	0.0871694	0.0544483	0.104624	0.0991949
TG(58:9-FA18:1)	0.0312451	0.095114	NA	0.0180976	0.0286121	NA	NA	0.0197163	NA	NA	0.0277431	0.109853	NA	NA	0.0666373	NA	NA	0.0439179	0.0171824	NA	NA	NA	NA	0.0649299	NA	NA	NA	NA	NA	NA	NA	0.0248949	0.024216	0.0396556	0.135743	NA	0.020923	NA	0.0196382	NA	NA	0.0179347	NA	NA	NA	0.0247312	NA	0.0305661	NA
TG(58:9-FA18:2)	NA	NA	NA	NA	NA	NA	NA	NA	NA	NA	NA	NA	NA	NA	NA	NA	NA	NA	NA	NA	NA	NA	NA	NA	NA	NA	NA	NA	NA	NA	NA	NA	NA	NA	0.0402342	NA	NA	NA	NA	NA	NA	NA	NA	NA	NA	NA	NA	0.021272	NA
TG(60:11-FA18:3)	0.0214992	0.0969709	NA	NA	0.0157026	NA	NA	NA	NA	NA	NA	0.0596989	NA	NA	0.0537115	NA	NA	0.0445235	NA	NA	NA	NA	NA	0.019723	NA	NA	NA	NA	NA	NA	NA	NA	NA	NA	0.0668739	NA	0.0155435	NA	NA	NA	NA	NA	NA	NA	NA	0.0151196	NA	NA	NA
TG(60:4-FA18:2)	0.0324259	0.0216338	NA	NA	NA	NA	NA	NA	NA	NA	NA	NA	NA	NA	0.0427708	NA	NA	0.029389	NA	NA	NA	NA	NA	0.0367336	NA	NA	NA	NA	NA	NA	NA	0.0172153	NA	0.038489	0.26363	NA	0.0186978	NA	NA	NA	NA	NA	NA	NA	NA	0.0200065	NA	0.0426439	NA
TG(60:8-FA16:0)	0.0318792	0.0284991	0.0187552	0.0241974	0.020069	0.0252173	0.0251527	0.0156488	NA	NA	0.0318424	0.0249502	0.0173911	0.020829	0.0574672	0.0250451	0.0175347	0.0448563	0.0266578	0.0163813	NA	0.0191671	0.0246477	0.0507265	0.020186	0.0249532	0.0254405	0.0293459	0.0266585	0.0343215	0.0461507	0.028394	0.0319758	0.0851559	0.119028	0.0434607	0.063012	0.0377956	0.065145	0.02418	0.0435011	0.0452864	0.0453803	0.0320785	0.0615061	0.0616505	0.0376729	0.0679719	NA
TG(62:12-FA18:4)	NA	NA	NA	NA	NA	NA	NA	NA	NA	NA	NA	NA	NA	NA	NA	NA	NA	NA	NA	NA	NA	NA	NA	NA	NA	NA	NA	NA	NA	NA	0.0161158	NA	NA	0.0269023	0.0474585	NA	0.0227334	NA	0.0318295	NA	NA	NA	0.0154212	NA	0.0200606	0.0233626	NA	0.0270979	NA
[truncated: 12 more columns]

## Sheet: Table S4
Table S4: Compound classes percentage (%) and number per class (n) for each of the quartiles.
Compounds	Q1	Q2	Q3	Q4
	% (n)	% (n)	% (n)	% (n)
CAR	0 (0)	50 (2)	50 (2)	0 (0)
CER	57 (4)	28 (2)	14 (1)	0 (0)
DG	3 (1)	50 (13)	30 (8)	15 (4)
DGDG	45 (17)	8 (3)	27 (10)	18 (7)
FA	0 (0)	40 (2)	60 (3)	0 (0)
LPC	8 (1)	16 (2)	33 (4)	41 (5)
LPE	12 (1)	0 (0)	50 (4)	37 (3)
LPG	60 (3)	0 (0)	20 (1)	20 (1)
LPI	0 (0)	50 (1)	50 (1)	0 (0)
MG	50 (1)	50 (1)	0 (0)	0 (0)
MGDG	55 (20)	13 (5)	13 (5)	16 (6)
PA	37 (17)	17 (8)	15 (7)	28 (13)
PC	36 (9)	20 (5)	20 (5)	24 (6)
PE	20 (7)	0 (0)	29 (10)	50 (17)
PG	21 (7)	12 (4)	28 (9)	37 (12)
PI	30 (6)	10 (2)	10 (2)	50 (10)
PS	9 (1)	45 (5)	45 (5)	0 (0)
TG	7 (8)	47 (48)	25 (26)	18 (19)
n= number of compounds
